# Supplementary material for: Poly[[(μ3-adamantane-1,3-di­acetato)[μ-N-(pyridin-3-yl)isonicotinamide]­nickel(II)] monohydrate], a layered coordination polymer with triangular (3,6) topology
Source: IUCrdata. 2023 Oct 5;8(Pt 10):x230869. doi: 10.1107/S2414314623008696 (PMC10626845; doi:10.1107/S2414314623008696)
Supplement: Supplementary file 1 [file x-08-x230869-sup1.cif]

##############################################################################
#                                                                            #
# This CIF contains the data for a data article accepted for                 #
# publication in IUCrData. It conforms to the requirements of                #
# Notes for Authors for IUCrData, and has been                               #
# peer reviewed under the auspices of IUCrData.                              #
#                                                                            #
# Full details of the Crystallographic Information File format               #
# are given in the paper "The Crystallographic Information File (CIF):       #
# a New Standard Archive File for Crystallography" by S. R. Hall, F. H.      #
# Allen and I. D. Brown [Acta Cryst. (1991), A47, 655-685].                  #
#                                                                            #
# The current version of the core CIF dictionary is obtainable from          #
# ftp://ftp.iucr.org/pub/cif_core.dic.                                       #
#                                                                            #
# Software is freely available for graphical display of the structure(s)     #
# in this CIF. For information consult the CIF software page                 #
# http://www.iucr.org/resources/cif/software.                                #
#                                                                            #
# This file may be used for bona fide research purposes within the           #
# scientific community so long as proper attribution is given to the data    # 
# article from which it was obtained.                                        #
#                                                                            #
##############################################################################
data_I
_audit_creation_method
;
Olex2 1.5-ac5-024
(compiled 2022.04.12 svn.rca3783a0 for Rigaku Oxford Diffraction, GUI svn.r6498)
;
_chemical_name_systematic
;\
Poly[[(\m~3~-adamantane-1,3-diacetato)[\m-<i>N</i>-(pyridin-3-yl)\
isonicotinamide]nickel(II)] monohydrate],
;
_chemical_name_common     ?
_chemical_formula_moiety     'C25 H27 N3 Ni O5, H2 O'
_chemical_formula_sum     'C25 H29 N3 Ni O6'
_chemical_formula_iupac     '[Ni (C14 H18 O4) (C11 H9 N3 O)], H2 O'
_chemical_formula_weight     526.22
_chemical_melting_point     ?
_space_group_crystal_system     orthorhombic
_space_group_name_H-M_alt     'P b c a'
_space_group_name_Hall     '-P 2ac 2ab'
loop_
    _space_group_symop_operation_xyz
    'x, y, z'
    '-x+1/2, -y, z+1/2'
    '-x, y+1/2, -z+1/2'
    'x+1/2, -y+1/2, -z'
    '-x, -y, -z'
    'x-1/2, y, -z-1/2'
    'x, -y-1/2, z-1/2'
    '-x-1/2, y-1/2, z'
_cell_length_a     21.789(3)
_cell_length_b     9.5494(12)
_cell_length_c     22.200(3)
_cell_angle_alpha     90
_cell_angle_beta     90
_cell_angle_gamma     90
_cell_volume     4619.2(10)
_cell_formula_units_Z     8
_cell_measurement_reflns_used     9950
_cell_measurement_theta_min     2.50
_cell_measurement_theta_max     25.19
_cell_measurement_temperature     173.15
_exptl_crystal_description     needle
_exptl_crystal_colour     green
_exptl_crystal_size_max     0.298
_exptl_crystal_size_mid     0.076
_exptl_crystal_size_min     0.054
_exptl_crystal_density_diffrn     1.513
_exptl_crystal_density_meas     ?
_exptl_crystal_density_method     ?
_exptl_crystal_F_000     2208
loop_
    _exptl_crystal_face_index_h
    _exptl_crystal_face_index_k
    _exptl_crystal_face_index_l
    _exptl_crystal_face_perp_dist
    0.00 -1.00 0.00 0.1130
    0.00 1.00 0.00 0.1480
    0.00 0.00 1.00 0.0250
    0.00 0.00 -1.00 0.0020
    -1.00 0.00 0.00 0.0300
    1.00 0.00 0.00 0.0170
_exptl_absorpt_coefficient_mu     0.888
_exptl_absorpt_correction_type     multi-scan
_exptl_absorpt_process_details
;
(SADABS; Krause <i>et al.</i>,  2015)
;
_exptl_absorpt_correction_T_min     0.6064
_exptl_absorpt_correction_T_max     0.7452
_diffrn_ambient_temperature     173.15
_diffrn_source     'sealed tube'
_diffrn_source_power     0.0
_diffrn_source_voltage     0.0
_diffrn_source_current     0.0
_diffrn_radiation_type     MoK\a
_diffrn_radiation_wavelength     0.71073
_diffrn_radiation_monochromator     graphite
_diffrn_measurement_device_type     'Bruker APEXII CCD'
_diffrn_measurement_method     '\f and \w scans'
_diffrn_detector_area_resol_mean     836.6
_diffrn_reflns_number     71364
_diffrn_reflns_av_R_equivalents     0.1119
_diffrn_reflns_av_unetI/netI     0.0435
_diffrn_reflns_theta_min     1.835
_diffrn_reflns_theta_max     25.328
_diffrn_reflns_theta_full     25.328
_diffrn_measured_fraction_theta_max     0.998
_diffrn_measured_fraction_theta_full     0.998
_diffrn_reflns_limit_h_min     -26
_diffrn_reflns_limit_h_max     26
_diffrn_reflns_limit_k_min     -11
_diffrn_reflns_limit_k_max     11
_diffrn_reflns_limit_l_min     -26
_diffrn_reflns_limit_l_max     26
_diffrn_standards_number     0
_refine_special_details
;
All H atoms attached to C and N atoms were placed in calculated
positions and refined with a riding model. The H atoms in the water molecule
of crystallization could not be found in a difference map, so they were placed
in calculated positions.
;
_reflns_number_total     4216
_reflns_number_gt     3175
_reflns_threshold_expression     'I > 2\s(I)'
_refine_ls_structure_factor_coef     Fsqd
_refine_ls_matrix_type     full
_refine_ls_R_factor_all     0.0709
_refine_ls_R_factor_gt     0.0479
_refine_ls_wR_factor_gt     0.1195
_refine_ls_wR_factor_ref     0.1338
_refine_ls_goodness_of_fit_ref     1.053
_refine_ls_restrained_S_all     1.053
_refine_ls_number_reflns     4216
_refine_ls_number_parameters     319
_refine_ls_number_restraints     1
_refine_ls_hydrogen_treatment     constr
_refine_ls_weighting_scheme     calc
_refine_ls_weighting_details
              'w=1/[\s^2^(Fo^2^)+(0.0727P)^2^+4.9019P] where P=(Fo^2^+2Fc^2^)/3'
_atom_sites_solution_hydrogens     mixed
_atom_sites_solution_primary     direct
_atom_sites_solution_secondary     difmap
_refine_ls_shift/su_max     0.001
_refine_ls_shift/su_mean     0.000
_refine_diff_density_max     0.762
_refine_diff_density_min     -0.445
_refine_ls_extinction_method     none
_refine_ls_extinction_coef     .
loop_
    _atom_type_symbol
    _atom_type_description
    _atom_type_scat_dispersion_real
    _atom_type_scat_dispersion_imag
    _atom_type_scat_source
    'C' 'C' 0.0033 0.0016
                         'International Tables Vol C Tables 4.2.6.8 and 6.1.1.4'
    'H' 'H' 0.0000 0.0000
                         'International Tables Vol C Tables 4.2.6.8 and 6.1.1.4'
    'N' 'N' 0.0061 0.0033
                         'International Tables Vol C Tables 4.2.6.8 and 6.1.1.4'
    'Ni' 'Ni' 0.3393 1.1124
                         'International Tables Vol C Tables 4.2.6.8 and 6.1.1.4'
    'O' 'O' 0.0106 0.0060
                         'International Tables Vol C Tables 4.2.6.8 and 6.1.1.4'
_computing_data_collection
;
<i>COSMO</i> (Bruker, 2009)
;
_computing_cell_refinement
;
SAINT (Bruker, 2014)
;
_computing_data_reduction
;
SAINT (Bruker, 2014)
;
_computing_structure_solution
;
<i>SHELXT2018/2</i> (Sheldrick, 2015a)
;
_computing_structure_refinement
;
<i>SHELXL2018/3</i> (Sheldrick, 2015b)
;
_computing_molecular_graphics
;
<i>CrystalMaker X</i> (Palmer, 2020)
;
_computing_publication_material
;
OLEX2 (Dolomanov <i>et al.</i>,  2009)
;
loop_
    _atom_site_type_symbol
    _atom_site_label
    _atom_site_fract_x
    _atom_site_fract_y
    _atom_site_fract_z
    _atom_site_U_iso_or_equiv
    _atom_site_adp_type
    _atom_site_calc_flag
    _atom_site_occupancy
    _atom_site_disorder_assembly
    _atom_site_disorder_group
    Ni Ni1 0.48258(2) 0.33446(4) 0.56257(2) 0.01734(16) Uani d 1 . .
    O O1 0.42593(10) 0.5016(2) 0.55617(11) 0.0231(5) Uani d 1 . .
    O O1W 0.3792(3) 1.3710(4) 0.74898(18) 0.0821(13) Uani d 1 . .
    H H1WA 0.390684 1.346055 0.713002 0.123 Uiso d 1 . .
    H H1WB 0.360617 1.450646 0.743741 0.123 Uiso d 1 . .
    O O2 0.46532(11) 0.6932(2) 0.51276(11) 0.0234(6) Uani d 1 . .
    O O3 0.51363(11) 1.1459(2) 0.60389(11) 0.0220(5) Uani d 1 . .
    O O4 0.44420(11) 1.2773(2) 0.64741(11) 0.0221(6) Uani d 1 . .
    O O5 0.27987(11) -0.1308(2) 0.41445(13) 0.0302(6) Uani d 1 . .
    N N1 0.41408(12) 0.2205(3) 0.51861(13) 0.0201(6) Uani d 1 . .
    N N2 0.22128(13) 0.0684(3) 0.41194(13) 0.0217(7) Uani d 1 . .
    H H2 0.224054 0.160150 0.414096 0.026 Uiso calc 1 . .
    N N3 0.05497(12) 0.0519(3) 0.39871(12) 0.0178(6) Uani d 1 . .
    C C1 0.42734(15) 0.1183(3) 0.47886(16) 0.0203(8) Uani d 1 . .
    H H1 0.469232 0.096548 0.471564 0.024 Uiso calc 1 . .
    C C2 0.38285(16) 0.0435(3) 0.44816(15) 0.0202(8) Uani d 1 . .
    H H2A 0.394093 -0.029367 0.421168 0.024 Uiso calc 1 . .
    C C3 0.32140(15) 0.0766(3) 0.45745(15) 0.0182(7) Uani d 1 . .
    C C4 0.30765(15) 0.1819(4) 0.49923(16) 0.0220(8) Uani d 1 . .
    H H4 0.266192 0.206588 0.507133 0.026 Uiso calc 1 . .
    C C5 0.35474(16) 0.2495(4) 0.52878(16) 0.0231(8) Uani d 1 . .
    H H5 0.344752 0.319468 0.557552 0.028 Uiso calc 1 . .
    C C6 0.27282(15) -0.0048(4) 0.42567(15) 0.0196(8) Uani d 1 . .
    C C7 0.11246(16) 0.0945(3) 0.40809(15) 0.0191(7) Uani d 1 . .
    H H7 0.118697 0.184913 0.424881 0.023 Uiso calc 1 . .
    C C8 0.16377(15) 0.0138(3) 0.39462(15) 0.0181(7) Uani d 1 . .
    C C9 0.15514(16) -0.1157(4) 0.36646(16) 0.0205(8) Uani d 1 . .
    H H9 0.189018 -0.172723 0.355280 0.025 Uiso calc 1 . .
    C C10 0.09520(16) -0.1579(3) 0.35549(16) 0.0209(8) Uani d 1 . .
    H H10 0.087462 -0.244906 0.336192 0.025 Uiso calc 1 . .
    C C11 0.04719(16) -0.0741(3) 0.37246(15) 0.0208(8) Uani d 1 . .
    H H11 0.006559 -0.106242 0.365398 0.025 Uiso calc 1 . .
    C C12 0.42397(15) 0.6283(3) 0.54030(15) 0.0178(7) Uani d 1 . .
    C C13 0.36516(16) 0.7067(4) 0.55572(16) 0.0212(8) Uani d 1 . .
    H H13A 0.330417 0.640170 0.553238 0.025 Uiso calc 1 . .
    H H13B 0.358407 0.779695 0.524739 0.025 Uiso calc 1 . .
    C C14 0.36697(17) 0.6684(3) 0.66913(16) 0.0229(8) Uani d 1 . .
    H H14A 0.406004 0.615760 0.666328 0.027 Uiso calc 1 . .
    H H14B 0.332713 0.601025 0.665009 0.027 Uiso calc 1 . .
    C C15 0.36373(16) 0.7771(4) 0.61809(16) 0.0206(8) Uani d 1 . .
    C C16 0.30221(16) 0.8574(4) 0.62426(17) 0.0243(8) Uani d 1 . .
    H H16A 0.298905 0.927903 0.591727 0.029 Uiso calc 1 . .
    H H16B 0.267546 0.791093 0.620060 0.029 Uiso calc 1 . .
    C C17 0.29848(17) 0.9305(4) 0.68564(17) 0.0282(9) Uani d 1 . .
    H H17 0.258643 0.982035 0.688746 0.034 Uiso calc 1 . .
    C C18 0.30197(18) 0.8208(4) 0.73539(18) 0.0314(9) Uani d 1 . .
    H H18A 0.267426 0.754089 0.731347 0.038 Uiso calc 1 . .
    H H18B 0.298775 0.866780 0.775231 0.038 Uiso calc 1 . .
    C C19 0.36298(17) 0.7421(4) 0.73080(16) 0.0261(8) Uani d 1 . .
    H H19 0.365533 0.670741 0.763675 0.031 Uiso calc 1 . .
    C C20 0.41681(15) 0.8826(3) 0.62541(15) 0.0174(7) Uani d 1 . .
    H H20A 0.456463 0.832699 0.621716 0.021 Uiso calc 1 . .
    H H20B 0.414628 0.953113 0.592798 0.021 Uiso calc 1 . .
    C C21 0.41646(17) 0.8455(4) 0.73669(16) 0.0242(8) Uani d 1 . .
    H H21A 0.455797 0.793969 0.734058 0.029 Uiso calc 1 . .
    H H21B 0.414621 0.891740 0.776565 0.029 Uiso calc 1 . .
    C C22 0.41396(16) 0.9572(4) 0.68684(15) 0.0208(8) Uani d 1 . .
    C C23 0.35179(17) 1.0350(4) 0.69142(18) 0.0254(8) Uani d 1 . .
    H H23A 0.349127 1.083998 0.730630 0.030 Uiso calc 1 . .
    H H23B 0.348930 1.105950 0.659028 0.030 Uiso calc 1 . .
    C C24 0.46870(17) 1.0572(4) 0.69556(16) 0.0231(8) Uani d 1 . .
    H H24A 0.463732 1.106082 0.734587 0.028 Uiso calc 1 . .
    H H24B 0.506748 1.000850 0.697935 0.028 Uiso calc 1 . .
    C C25 0.47650(16) 1.1662(3) 0.64650(16) 0.0199(8) Uani d 1 . .
loop_
    _atom_site_aniso_label
    _atom_site_aniso_U_11
    _atom_site_aniso_U_22
    _atom_site_aniso_U_33
    _atom_site_aniso_U_12
    _atom_site_aniso_U_13
    _atom_site_aniso_U_23
    Ni1 0.0174(2) 0.0116(2) 0.0231(3) -0.00055(17) 0.00082(18) -0.00025(18)
    O1 0.0210(13) 0.0152(12) 0.0332(14) 0.0007(10) 0.0007(11) 0.0018(11)
    O1W 0.140(4) 0.049(2) 0.057(2) 0.026(3) 0.017(3) 0.0070(19)
    O2 0.0243(13) 0.0187(12) 0.0271(14) -0.0046(10) 0.0064(11) -0.0022(11)
    O3 0.0235(13) 0.0164(12) 0.0261(14) 0.0008(10) 0.0024(11) 0.0002(10)
    O4 0.0238(13) 0.0135(12) 0.0291(14) 0.0024(10) 0.0039(11) -0.0009(10)
    O5 0.0239(14) 0.0104(12) 0.0563(18) -0.0011(10) -0.0040(13) -0.0058(12)
    N1 0.0178(15) 0.0145(14) 0.0280(16) -0.0001(12) 0.0012(13) 0.0004(12)
    N2 0.0205(16) 0.0085(14) 0.0361(18) -0.0013(12) -0.0021(13) -0.0017(12)
    N3 0.0186(15) 0.0148(14) 0.0201(15) -0.0001(12) 0.0000(12) 0.0011(12)
    C1 0.0148(17) 0.0146(17) 0.031(2) 0.0020(13) -0.0006(15) 0.0006(15)
    C2 0.0246(19) 0.0109(16) 0.0250(19) 0.0027(14) 0.0017(15) -0.0002(14)
    C3 0.0205(18) 0.0105(16) 0.0236(18) -0.0014(14) -0.0028(14) 0.0020(14)
    C4 0.0149(17) 0.0196(18) 0.031(2) 0.0015(14) 0.0023(15) 0.0004(15)
    C5 0.0248(19) 0.0170(18) 0.027(2) -0.0007(15) 0.0038(15) -0.0035(15)
    C6 0.0210(19) 0.0127(17) 0.0253(19) 0.0002(14) 0.0011(14) 0.0015(14)
    C7 0.0246(19) 0.0117(16) 0.0209(18) 0.0006(14) 0.0006(14) 0.0019(14)
    C8 0.0192(17) 0.0154(17) 0.0196(18) -0.0009(14) -0.0009(14) -0.0004(14)
    C9 0.0220(18) 0.0148(16) 0.0249(19) 0.0023(15) -0.0003(15) -0.0021(15)
    C10 0.0257(19) 0.0133(17) 0.0236(19) -0.0017(15) -0.0016(15) -0.0019(14)
    C11 0.0206(18) 0.0182(18) 0.0235(18) -0.0031(15) -0.0023(15) 0.0007(15)
    C12 0.0208(18) 0.0147(17) 0.0180(17) -0.0019(14) -0.0035(14) -0.0029(14)
    C13 0.0214(18) 0.0156(17) 0.026(2) 0.0009(14) -0.0009(15) 0.0024(14)
    C14 0.0238(18) 0.0146(17) 0.030(2) -0.0032(15) 0.0024(15) 0.0024(15)
    C15 0.0210(18) 0.0170(17) 0.0237(19) 0.0008(14) 0.0028(15) -0.0037(15)
    C16 0.0171(18) 0.0238(19) 0.032(2) 0.0011(15) 0.0015(15) -0.0018(16)
    C17 0.023(2) 0.0242(19) 0.038(2) 0.0028(16) 0.0068(17) -0.0097(17)
    C18 0.034(2) 0.031(2) 0.029(2) -0.0110(18) 0.0106(18) -0.0060(17)
    C19 0.035(2) 0.0202(19) 0.0235(19) -0.0047(17) 0.0051(17) 0.0025(16)
    C20 0.0204(18) 0.0137(16) 0.0182(17) 0.0000(14) 0.0007(14) 0.0025(14)
    C21 0.033(2) 0.0191(18) 0.0208(19) -0.0024(16) -0.0016(16) 0.0014(15)
    C22 0.0247(19) 0.0171(17) 0.0208(18) -0.0039(15) -0.0013(15) -0.0006(14)
    C23 0.029(2) 0.0176(18) 0.030(2) 0.0024(16) 0.0016(16) -0.0030(15)
    C24 0.030(2) 0.0171(17) 0.0223(19) -0.0020(15) -0.0021(15) 0.0006(15)
    C25 0.0247(19) 0.0124(17) 0.0225(18) -0.0054(15) -0.0038(15) 0.0010(14)
_geom_special_details     ?
loop_
    _geom_bond_atom_site_label_1
    _geom_bond_atom_site_label_2
    _geom_bond_site_symmetry_2
    _geom_bond_distance
    _geom_bond_publ_flag
    Ni1 O1 . 2.023(2) y
    Ni1 O2 5_666 2.038(2) y
    Ni1 O3 1_545 2.131(2) y
    Ni1 O4 1_545 2.132(2) y
    Ni1 N1 . 2.089(3) y
    Ni1 N3 4_556 2.099(3) y
    O1 C12 . 1.261(4) ?
    O1W H1WA . 0.8700 ?
    O1W H1WB . 0.8701 ?
    O2 C12 . 1.253(4) ?
    O3 C25 . 1.260(4) ?
    O4 C25 . 1.273(4) ?
    O5 C6 . 1.238(4) ?
    N1 C1 . 1.347(4) ?
    N1 C5 . 1.342(4) ?
    N2 H2 . 0.8800 ?
    N2 C6 . 1.357(4) ?
    N2 C8 . 1.411(4) ?
    N3 C7 . 1.334(4) ?
    N3 C11 . 1.347(4) ?
    C1 H1 . 0.9500 ?
    C1 C2 . 1.384(5) ?
    C2 H2A . 0.9500 ?
    C2 C3 . 1.391(5) ?
    C3 C4 . 1.400(5) ?
    C3 C6 . 1.491(5) ?
    C4 H4 . 0.9500 ?
    C4 C5 . 1.378(5) ?
    C5 H5 . 0.9500 ?
    C7 H7 . 0.9500 ?
    C7 C8 . 1.390(5) ?
    C8 C9 . 1.399(5) ?
    C9 H9 . 0.9500 ?
    C9 C10 . 1.388(5) ?
    C10 H10 . 0.9500 ?
    C10 C11 . 1.370(5) ?
    C11 H11 . 0.9500 ?
    C12 C13 . 1.523(5) ?
    C13 H13A . 0.9900 ?
    C13 H13B . 0.9900 ?
    C13 C15 . 1.539(5) ?
    C14 H14A . 0.9900 ?
    C14 H14B . 0.9900 ?
    C14 C15 . 1.538(5) ?
    C14 C19 . 1.542(5) ?
    C15 C16 . 1.551(5) ?
    C15 C20 . 1.542(5) ?
    C16 H16A . 0.9900 ?
    C16 H16B . 0.9900 ?
    C16 C17 . 1.533(5) ?
    C17 H17 . 1.0000 ?
    C17 C18 . 1.525(5) ?
    C17 C23 . 1.536(5) ?
    C18 H18A . 0.9900 ?
    C18 H18B . 0.9900 ?
    C18 C19 . 1.530(5) ?
    C19 H19 . 1.0000 ?
    C19 C21 . 1.533(5) ?
    C20 H20A . 0.9900 ?
    C20 H20B . 0.9900 ?
    C20 C22 . 1.540(5) ?
    C21 H21A . 0.9900 ?
    C21 H21B . 0.9900 ?
    C21 C22 . 1.538(5) ?
    C22 C23 . 1.548(5) ?
    C22 C24 . 1.541(5) ?
    C23 H23A . 0.9900 ?
    C23 H23B . 0.9900 ?
    C24 H24A . 0.9900 ?
    C24 H24B . 0.9900 ?
    C24 C25 . 1.516(5) ?
loop_
    _geom_angle_atom_site_label_1
    _geom_angle_atom_site_label_2
    _geom_angle_atom_site_label_3
    _geom_angle_site_symmetry_1
    _geom_angle_site_symmetry_3
    _geom_angle
    _geom_angle_publ_flag
    O1 Ni1 O2 . 5_666 112.60(10) y
    O1 Ni1 O3 . 1_545 152.96(9) y
    O1 Ni1 O4 . 1_545 91.42(9) y
    O1 Ni1 N1 . . 86.69(10) y
    O1 Ni1 N3 . 4_556 94.55(10) y
    O2 Ni1 O3 5_666 1_545 93.85(10) y
    O2 Ni1 O4 5_666 1_545 155.53(9) y
    O2 Ni1 N1 5_666 . 86.97(11) y
    O2 Ni1 N3 5_666 4_556 89.11(10) y
    O3 Ni1 O4 1_545 1_545 61.82(9) y
    N1 Ni1 O3 . 1_545 89.29(10) y
    N1 Ni1 O4 . 1_545 89.94(10) y
    N1 Ni1 N3 . 4_556 176.07(11) y
    N3 Ni1 O3 4_556 1_545 91.27(10) y
    N3 Ni1 O4 4_556 1_545 93.75(10) y
    C12 O1 Ni1 . . 142.9(2) ?
    H1WA O1W H1WB . . 104.5 ?
    C12 O2 Ni1 . 5_666 137.5(2) ?
    C25 O3 Ni1 . 1_565 89.42(19) ?
    C25 O4 Ni1 . 1_565 89.0(2) ?
    C1 N1 Ni1 . . 122.0(2) ?
    C5 N1 Ni1 . . 120.2(2) ?
    C5 N1 C1 . . 117.8(3) ?
    C6 N2 H2 . . 116.3 ?
    C6 N2 C8 . . 127.3(3) ?
    C8 N2 H2 . . 116.3 ?
    C7 N3 Ni1 . 4_456 118.9(2) ?
    C7 N3 C11 . . 117.3(3) ?
    C11 N3 Ni1 . 4_456 123.0(2) ?
    N1 C1 H1 . . 118.4 ?
    N1 C1 C2 . . 123.1(3) ?
    C2 C1 H1 . . 118.4 ?
    C1 C2 H2A . . 120.5 ?
    C1 C2 C3 . . 118.9(3) ?
    C3 C2 H2A . . 120.5 ?
    C2 C3 C4 . . 117.9(3) ?
    C2 C3 C6 . . 119.6(3) ?
    C4 C3 C6 . . 122.4(3) ?
    C3 C4 H4 . . 120.3 ?
    C5 C4 C3 . . 119.5(3) ?
    C5 C4 H4 . . 120.3 ?
    N1 C5 C4 . . 122.7(3) ?
    N1 C5 H5 . . 118.6 ?
    C4 C5 H5 . . 118.6 ?
    O5 C6 N2 . . 123.9(3) ?
    O5 C6 C3 . . 120.9(3) ?
    N2 C6 C3 . . 115.2(3) ?
    N3 C7 H7 . . 118.2 ?
    N3 C7 C8 . . 123.5(3) ?
    C8 C7 H7 . . 118.2 ?
    C7 C8 N2 . . 116.8(3) ?
    C7 C8 C9 . . 118.6(3) ?
    C9 C8 N2 . . 124.6(3) ?
    C8 C9 H9 . . 121.3 ?
    C10 C9 C8 . . 117.5(3) ?
    C10 C9 H9 . . 121.3 ?
    C9 C10 H10 . . 120.0 ?
    C11 C10 C9 . . 120.1(3) ?
    C11 C10 H10 . . 120.0 ?
    N3 C11 C10 . . 123.0(3) ?
    N3 C11 H11 . . 118.5 ?
    C10 C11 H11 . . 118.5 ?
    O1 C12 C13 . . 115.9(3) ?
    O2 C12 O1 . . 125.9(3) ?
    O2 C12 C13 . . 118.1(3) ?
    C12 C13 H13A . . 108.4 ?
    C12 C13 H13B . . 108.4 ?
    C12 C13 C15 . . 115.7(3) ?
    H13A C13 H13B . . 107.4 ?
    C15 C13 H13A . . 108.4 ?
    C15 C13 H13B . . 108.4 ?
    H14A C14 H14B . . 108.2 ?
    C15 C14 H14A . . 109.6 ?
    C15 C14 H14B . . 109.6 ?
    C15 C14 C19 . . 110.1(3) ?
    C19 C14 H14A . . 109.6 ?
    C19 C14 H14B . . 109.6 ?
    C13 C15 C16 . . 108.2(3) ?
    C13 C15 C20 . . 111.4(3) ?
    C14 C15 C13 . . 111.6(3) ?
    C14 C15 C16 . . 108.0(3) ?
    C14 C15 C20 . . 109.2(3) ?
    C20 C15 C16 . . 108.4(3) ?
    C15 C16 H16A . . 109.6 ?
    C15 C16 H16B . . 109.6 ?
    H16A C16 H16B . . 108.1 ?
    C17 C16 C15 . . 110.5(3) ?
    C17 C16 H16A . . 109.6 ?
    C17 C16 H16B . . 109.6 ?
    C16 C17 H17 . . 109.3 ?
    C16 C17 C23 . . 109.3(3) ?
    C18 C17 C16 . . 109.1(3) ?
    C18 C17 H17 . . 109.3 ?
    C18 C17 C23 . . 110.4(3) ?
    C23 C17 H17 . . 109.3 ?
    C17 C18 H18A . . 109.8 ?
    C17 C18 H18B . . 109.8 ?
    C17 C18 C19 . . 109.4(3) ?
    H18A C18 H18B . . 108.2 ?
    C19 C18 H18A . . 109.8 ?
    C19 C18 H18B . . 109.8 ?
    C14 C19 H19 . . 109.5 ?
    C18 C19 C14 . . 109.4(3) ?
    C18 C19 H19 . . 109.5 ?
    C18 C19 C21 . . 109.8(3) ?
    C21 C19 C14 . . 109.1(3) ?
    C21 C19 H19 . . 109.5 ?
    C15 C20 H20A . . 109.3 ?
    C15 C20 H20B . . 109.3 ?
    H20A C20 H20B . . 108.0 ?
    C22 C20 C15 . . 111.4(3) ?
    C22 C20 H20A . . 109.3 ?
    C22 C20 H20B . . 109.3 ?
    C19 C21 H21A . . 109.4 ?
    C19 C21 H21B . . 109.4 ?
    C19 C21 C22 . . 111.0(3) ?
    H21A C21 H21B . . 108.0 ?
    C22 C21 H21A . . 109.4 ?
    C22 C21 H21B . . 109.4 ?
    C20 C22 C23 . . 108.4(3) ?
    C20 C22 C24 . . 111.5(3) ?
    C21 C22 C20 . . 108.4(3) ?
    C21 C22 C23 . . 108.5(3) ?
    C21 C22 C24 . . 108.2(3) ?
    C24 C22 C23 . . 111.8(3) ?
    C17 C23 C22 . . 110.1(3) ?
    C17 C23 H23A . . 109.6 ?
    C17 C23 H23B . . 109.6 ?
    C22 C23 H23A . . 109.6 ?
    C22 C23 H23B . . 109.6 ?
    H23A C23 H23B . . 108.1 ?
    C22 C24 H24A . . 108.5 ?
    C22 C24 H24B . . 108.5 ?
    H24A C24 H24B . . 107.5 ?
    C25 C24 C22 . . 115.0(3) ?
    C25 C24 H24A . . 108.5 ?
    C25 C24 H24B . . 108.5 ?
    O3 C25 Ni1 . 1_565 59.84(17) ?
    O3 C25 O4 . . 119.7(3) ?
    O3 C25 C24 . . 120.4(3) ?
    O4 C25 Ni1 . 1_565 59.89(17) ?
    O4 C25 C24 . . 119.9(3) ?
    C24 C25 Ni1 . 1_565 175.6(2) ?
loop_
    _geom_torsion_atom_site_label_1
    _geom_torsion_atom_site_label_2
    _geom_torsion_atom_site_label_3
    _geom_torsion_atom_site_label_4
    _geom_torsion_site_symmetry_1
    _geom_torsion_site_symmetry_2
    _geom_torsion_site_symmetry_3
    _geom_torsion_site_symmetry_4
    _geom_torsion
    _geom_torsion_publ_flag
    Ni1 O1 C12 O2 . . . . 9.4(6) ?
    Ni1 O1 C12 C13 . . . . -171.6(3) ?
    Ni1 O2 C12 O1 5_666 . . . 50.8(5) ?
    Ni1 O2 C12 C13 5_666 . . . -128.2(3) ?
    Ni1 O3 C25 O4 1_565 . . . -3.3(3) ?
    Ni1 O3 C25 C24 1_565 . . . 174.9(3) ?
    Ni1 O4 C25 O3 1_565 . . . 3.3(3) ?
    Ni1 O4 C25 C24 1_565 . . . -174.9(3) ?
    Ni1 N1 C1 C2 . . . . -178.5(3) ?
    Ni1 N1 C5 C4 . . . . 177.2(3) ?
    Ni1 N3 C7 C8 4_456 . . . 167.3(3) ?
    Ni1 N3 C11 C10 4_456 . . . -169.7(3) ?
    O1 C12 C13 C15 . . . . 88.5(4) ?
    O2 C12 C13 C15 . . . . -92.4(4) ?
    N1 C1 C2 C3 . . . . 1.5(5) ?
    N2 C8 C9 C10 . . . . 176.3(3) ?
    N3 C7 C8 N2 . . . . -174.6(3) ?
    N3 C7 C8 C9 . . . . 3.9(5) ?
    C1 N1 C5 C4 . . . . -1.8(5) ?
    C1 C2 C3 C4 . . . . -2.0(5) ?
    C1 C2 C3 C6 . . . . -178.8(3) ?
    C2 C3 C4 C5 . . . . 0.8(5) ?
    C2 C3 C6 O5 . . . . 33.1(5) ?
    C2 C3 C6 N2 . . . . -148.4(3) ?
    C3 C4 C5 N1 . . . . 1.2(5) ?
    C4 C3 C6 O5 . . . . -143.5(4) ?
    C4 C3 C6 N2 . . . . 35.0(5) ?
    C5 N1 C1 C2 . . . . 0.4(5) ?
    C6 N2 C8 C7 . . . . 152.4(3) ?
    C6 N2 C8 C9 . . . . -26.1(5) ?
    C6 C3 C4 C5 . . . . 177.5(3) ?
    C7 N3 C11 C10 . . . . 0.0(5) ?
    C7 C8 C9 C10 . . . . -2.1(5) ?
    C8 N2 C6 O5 . . . . 13.6(6) ?
    C8 N2 C6 C3 . . . . -164.8(3) ?
    C8 C9 C10 C11 . . . . -0.4(5) ?
    C9 C10 C11 N3 . . . . 1.6(5) ?
    C11 N3 C7 C8 . . . . -2.8(5) ?
    C12 C13 C15 C14 . . . . -64.2(4) ?
    C12 C13 C15 C16 . . . . 177.1(3) ?
    C12 C13 C15 C20 . . . . 58.0(4) ?
    C13 C15 C16 C17 . . . . -179.6(3) ?
    C13 C15 C20 C22 . . . . 177.8(3) ?
    C14 C15 C16 C17 . . . . 59.5(4) ?
    C14 C15 C20 C22 . . . . -58.6(4) ?
    C14 C19 C21 C22 . . . . 60.2(4) ?
    C15 C14 C19 C18 . . . . 60.5(4) ?
    C15 C14 C19 C21 . . . . -59.6(4) ?
    C15 C16 C17 C18 . . . . -60.6(4) ?
    C15 C16 C17 C23 . . . . 60.1(4) ?
    C15 C20 C22 C21 . . . . 58.2(4) ?
    C15 C20 C22 C23 . . . . -59.3(4) ?
    C15 C20 C22 C24 . . . . 177.2(3) ?
    C16 C15 C20 C22 . . . . 58.8(4) ?
    C16 C17 C18 C19 . . . . 60.6(4) ?
    C16 C17 C23 C22 . . . . -60.5(4) ?
    C17 C18 C19 C14 . . . . -60.5(4) ?
    C17 C18 C19 C21 . . . . 59.1(4) ?
    C18 C17 C23 C22 . . . . 59.6(4) ?
    C18 C19 C21 C22 . . . . -59.6(4) ?
    C19 C14 C15 C13 . . . . -177.9(3) ?
    C19 C14 C15 C16 . . . . -59.1(4) ?
    C19 C14 C15 C20 . . . . 58.6(4) ?
    C19 C21 C22 C20 . . . . -59.0(4) ?
    C19 C21 C22 C23 . . . . 58.4(4) ?
    C19 C21 C22 C24 . . . . 179.9(3) ?
    C20 C15 C16 C17 . . . . -58.7(4) ?
    C20 C22 C23 C17 . . . . 59.5(4) ?
    C20 C22 C24 C25 . . . . 55.4(4) ?
    C21 C22 C23 C17 . . . . -58.0(4) ?
    C21 C22 C24 C25 . . . . 174.5(3) ?
    C22 C24 C25 O3 . . . . -96.9(4) ?
    C22 C24 C25 O4 . . . . 81.2(4) ?
    C23 C17 C18 C19 . . . . -59.5(4) ?
    C23 C22 C24 C25 . . . . -66.1(4) ?
    C24 C22 C23 C17 . . . . -177.2(3) ?
loop_
    _geom_hbond_atom_site_label_D
    _geom_hbond_atom_site_label_H
    _geom_hbond_atom_site_label_A
    _geom_hbond_site_symmetry_A
    _geom_hbond_distance_DH
    _geom_hbond_distance_HA
    _geom_hbond_distance_DA
    _geom_hbond_angle_DHA
    _geom_hbond_publ_flag
    O1W H1WA O4 . 0.87 1.98 2.809(5) 159.4 yes
    N2 H2 O5 8_665 0.88 2.00 2.874(4) 173.0 yes
    C1 H1 O2 5_666 0.95 2.49 2.957(4) 110.5 yes
    C5 H5 O1 . 0.95 2.48 2.928(4) 108.8 yes
    C7 H7 O2 8_655 0.95 2.68 3.027(4) 102.4 yes
    C9 H9 O5 . 0.95 2.41 2.922(4) 113.6 yes
_shelx_space_group_comment     ?
_shelx_estimated_absorpt_T_min     0.778
_shelx_estimated_absorpt_T_max     0.954
_shelx_hkl_file
;
   0   1   0   -8.30    4.10
   0   1   0   -7.30    3.90
   0  -1   0   -1.10    4.20
   0   1   0    3.90    3.90
   0  -1   0   -1.20    3.80
   0   2   0 1662.53  117.99
   0  -2   0 1805.92  118.09
   0   2   0 1832.82  117.99
   0   2   0 1804.72  116.99
   0  -2   0 1771.22  117.29
   0  -3   0  -16.20    8.80
   0   3   0   11.00    9.00
   0  -3   0   -6.50    9.30
   0   3   0  -10.00    9.20
   0   3   0    9.50   11.00
   0  -4   0 3073.19  199.68
   0   4   0 2976.30  199.28
   0   4   0 2970.30  200.08
   0  -4   0 3000.60  198.58
   0   4   0 2955.80  197.48
   0  -5   0   35.20   13.60
   0   5   0    9.30   10.70
   0   5   0   -4.00   10.40
   0  -5   0   12.20   10.70
   0   5   0  -11.80    8.60
   0  -6   0 2798.52  193.78
   0   6   0 2884.41  190.98
   0   6   0 2684.13  192.98
   0   6   0 2896.31  195.48
   0  -6   0 2898.31  192.98
   0   7   0   18.90   13.60
   0  -7   0   -1.30   13.10
   0   7   0   31.50   16.70
   0  -7   0   -8.00   12.50
   0   7   0   15.20   14.00
   0   8   0   44.30   17.70
   0  -8   0   43.20   22.60
   0   8   0   83.19   20.60
   0   8   0   72.19   24.50
   0  -8   0   54.29   21.10
   0   9   0   -7.10   14.40
   0   9   0   -4.10   15.50
   0  -9   0   24.20   19.60
   0  -9   0   -2.40   19.70
   0  -9   0  -10.50   16.20
   0   9   0   -4.50   20.30
   0 -10   0  538.05   62.39
   0  10   0  666.53   70.09
   0  10   0  616.24   64.49
   0 -10   0  613.84   68.79
   0  11   0   59.59   32.90
   0 -11   0  -37.60   18.90
   0 -11   0   49.10   29.90
   0  11   0  -10.70   20.40
   1   1   0  -13.30    3.70
  -1   1   0   -9.90    4.20
   1   1   0   -6.90    3.90
  -1  -1   0    2.60    5.20
  -1   1   0   -4.20    4.60
  -1  -1   0   -5.10    4.30
   1  -1   0   -2.00    3.10
   1   1   0    0.70    3.50
  -1   1   0   -0.30    4.20
   1  -1   0   -2.40    4.40
  -1  -1   0   -3.30    3.20
  -1   2   0    1.50    9.10
   1   2   0  -12.30    6.90
   1  -2   0    8.20    7.40
   1   2   0   -5.40    6.90
  -1  -2   0    7.40    9.00
   1   2   0   -8.40    8.30
  -1  -2   0    9.10    8.60
  -1  -2   0    0.60    4.90
  -1   2   0   -3.20    7.50
   1  -2   0   -3.00    8.30
  -1   2   0   -4.40    8.00
   1   3   0   -6.90    8.80
  -1   3   0  -17.30    8.30
  -1  -3   0  -12.30    9.80
   1  -3   0   -8.60    9.90
  -1  -3   0   -9.40    9.00
   1  -3   0    5.00    9.00
   1   3   0   -8.10    9.00
   1   3   0    6.40    8.70
  -1   3   0   -0.70    9.60
  -1   3   0  -15.80    9.90
  -1   4   0   -0.20    9.80
  -1   4   0  -13.00    7.90
   1   4   0   -8.10   11.10
  -1  -4   0    4.80   11.10
   1  -4   0  -18.70    7.80
  -1   4   0   -9.60    9.20
   1   4   0   -1.50    9.00
   1   4   0  -11.00    8.40
  -1  -4   0    1.30   10.60
   1  -4   0   -7.90   10.00
  -1  -5   0  -17.20    9.00
   1  -5   0   -7.40   10.40
  -1  -5   0   15.60   12.30
   1  -5   0   17.00   11.30
   1   5   0    9.70   10.40
   1   5   0   -5.10    8.70
  -1   5   0  -18.90   10.20
  -1   5   0    0.10    9.60
  -1   5   0   12.60   11.60
   1   5   0  -16.10   10.90
  -1   6   0   -2.90   10.40
  -1  -6   0   20.80   14.20
  -1  -6   0   -3.50   11.10
   1  -6   0   -7.50   11.00
  -1   6   0   -9.70    8.60
   1  -6   0   -6.00   11.10
   1   6   0   -2.70   10.00
   1   6   0   32.60   15.10
   1   6   0   -9.50    9.00
  -1   6   0   10.20   13.50
  -1   7   0   13.10   14.90
  -1  -7   0   -9.50   13.80
  -1  -7   0   -3.00   12.80
   1   7   0   11.20   12.00
  -1   7   0  -11.30   10.00
  -1   7   0    8.20   13.30
   1  -7   0  -11.00   11.30
   1  -7   0    5.30   15.50
   1   7   0   -2.90   12.00
   1   7   0   -1.00   15.30
   1  -8   0   18.30   18.70
   1   8   0    7.30   18.70
   1   8   0   -6.20   13.50
   1  -8   0    5.90   14.70
  -1   8   0  -11.50   12.90
  -1   8   0    3.90   13.80
   1  -8   0   23.00   15.60
   1   8   0  -12.40   13.30
  -1  -8   0    2.60   17.90
  -1  -8   0   14.50   15.60
  -1   8   0  -11.80   15.60
  -1  -9   0  -18.90   14.50
   1  -9   0  -14.60   15.90
   1  -9   0   26.00   21.40
   1  -9   0   -6.10   13.70
  -1   9   0  -15.60   13.30
  -1  -9   0  -21.50   17.80
  -1   9   0  -11.50   15.60
   1   9   0   41.20   18.60
   1   9   0    8.30   22.60
  -1  -9   0  -15.60   12.70
  -1   9   0   -0.60   20.30
   1   9   0   -0.70   15.20
  -1  10   0    1.30   19.20
   1  10   0   22.10   19.70
  -1  10   0   32.40   26.30
  -1 -10   0    0.20   22.00
   1 -10   0  -22.50   15.00
  -1 -10   0    8.60   27.60
  -1 -10   0   20.70   20.40
   1  10   0   39.30   28.60
   1 -10   0   10.60   24.20
   1 -11   0   31.50   30.10
  -1  11   0  -23.20   20.60
  -1  11   0   21.00   27.70
  -1 -11   0   -6.00   19.90
   1 -11   0   12.20   22.80
   1  11   0   61.59   31.10
  -1 -11   0   27.90   30.60
   1  11   0   18.90   22.30
   2   0   0 9215.48  613.34
  -2   0   0 9984.80  612.64
  -2   0   0 9750.42  612.94
  -2   0   0 9167.68  613.44
   2   0   0 9999.00  612.94
   2   1   0  261.17   18.60
  -2   1   0  226.38   19.30
  -2   1   0  282.87   20.60
   2  -1   0  257.77   20.20
  -2   1   0  262.67   20.90
  -2  -1   0  269.67   21.20
  -2   1   0  252.37   19.90
   2  -1   0  247.08   20.70
  -2  -1   0  230.28   20.20
   2   1   0  262.97   19.90
   2  -1   0  277.57   18.40
   2   1   0  252.87   19.70
  -2  -1   0  271.77   19.70
   2   2   0 2122.99  137.29
  -2  -2   0 1994.10  136.59
  -2   2   0 2127.19  137.79
   2   2   0 2165.28  138.69
   2   2   0 2117.99  137.39
  -2  -2   0 2118.89  138.09
  -2   2   0 2180.78  138.89
  -2   2   0 2121.89  139.09
   2  -2   0 2011.80  136.39
  -2  -2   0 2112.69  139.19
   2  -2   0 2031.60  138.39
  -2   3   0   26.30   11.70
   2  -3   0   13.00   11.50
  -2  -3   0   -2.00   10.20
  -2   3   0   17.70   10.80
   2  -3   0   14.50    9.40
  -2   3   0    7.90   10.10
  -2  -3   0   11.40   11.00
   2   3   0   17.80   10.20
  -2  -3   0   17.00    7.60
   2   3   0   18.80   11.40
   2   3   0   21.60   10.30
  -2  -4   0  838.42   58.89
   2  -4   0  842.92   62.39
  -2   4   0  858.21   65.59
   2   4   0  870.71   62.49
   2   4   0  922.81   64.29
  -2  -4   0  953.90   65.49
   2   4   0  912.91   65.79
   2  -4   0  795.32   64.59
  -2   4   0  762.52   64.29
  -2  -4   0  756.42   64.59
  -2   4   0  973.20   64.19
   2  -5   0    5.30    9.60
   2   5   0   20.70   11.70
  -2  -5   0    6.50   12.00
   2   5   0    1.50    9.60
   2   5   0   17.80   13.00
  -2   5   0    9.80   10.70
  -2   5   0    8.80   11.00
   2  -5   0    3.50   11.30
  -2   5   0   -0.20   11.30
  -2  -5   0    3.30   11.40
  -2   6   0 2078.39  141.49
  -2   6   0 2014.30  138.49
   2  -6   0 2163.28  138.79
  -2  -6   0 2026.90  141.09
   2   6   0 1895.61  138.89
  -2   6   0 1883.51  140.69
   2   6   0 1983.40  141.89
   2   6   0 2003.50  137.29
  -2  -6   0 1925.01  140.09
   2  -6   0 1906.31  140.59
   2  -7   0   28.50   16.90
  -2   7   0   11.50   13.20
   2   7   0   -7.10   12.60
  -2   7   0    5.50   15.40
   2   7   0    2.50   11.20
   2  -7   0    1.90   12.90
  -2   7   0   -7.00   11.20
  -2  -7   0   21.30   17.10
   2  -7   0    4.30   12.20
   2   7   0   39.90   16.00
  -2  -7   0   14.70   14.60
   2   8   0  237.08   35.40
   2   8   0  264.07   35.60
  -2  -8   0  313.37   38.40
   2  -8   0  294.07   36.50
  -2  -8   0  249.18   39.70
   2   8   0  285.17   41.50
   2  -8   0  255.37   37.70
  -2   8   0  230.28   32.90
  -2   8   0  259.77   40.80
  -2   8   0  262.87   37.60
   2  -8   0  259.67   39.30
  -2  -9   0   -0.40   18.70
   2   9   0   27.10   17.30
  -2   9   0  -21.10   13.50
  -2   9   0   -7.70   18.90
  -2  -9   0    0.00   20.70
   2  -9   0  -18.20   13.80
  -2   9   0    8.60   19.50
   2   9   0   11.00   20.60
   2   9   0    4.40   22.40
   2  -9   0   11.40   21.00
  -2 -10   0  328.97   53.89
  -2  10   0  352.66   52.49
  -2 -10   0  289.07   43.80
   2 -10   0  269.27   50.19
   2 -10   0  287.57   47.70
   2  10   0  239.28   46.60
  -2  10   0  305.97   46.20
  -2 -10   0  240.48   43.90
   2  10   0  297.97   45.30
   2 -11   0  111.39   38.80
   2 -11   0   -8.90   21.40
  -2  11   0   11.30   22.40
  -2 -11   0   46.50   27.30
   2  11   0   53.89   33.40
  -2  11   0   13.10   27.40
  -2 -11   0   51.19   30.70
   3   0   0    3.00    3.90
  -3   0   0   -0.20    4.50
  -3   0   0   11.70    6.40
   3   0   0   -6.50    4.10
  -3   0   0   -6.40    4.70
   3   1   0   -3.20    4.00
  -3   1   0   -1.40    4.30
   3  -1   0   -2.70    6.20
  -3  -1   0    0.90    7.10
  -3  -1   0   -6.60    4.90
  -3   1   0   -0.90    6.20
  -3   1   0    2.90    6.30
  -3   1   0    2.50    6.30
  -3  -1   0   -3.20    7.00
  -3   1   0   -0.60    6.30
   3   1   0    5.50    6.20
   3  -1   0   -2.60    5.70
   3   1   0   -4.80    5.70
   3  -2   0  -10.50    5.40
  -3   2   0    4.00    6.30
   3   2   0   -7.60    8.80
  -3   2   0   17.50    9.20
   3  -2   0  -11.90    8.70
  -3   2   0    5.50    8.20
  -3  -2   0   -5.60    8.00
   3  -2   0   -3.80    8.30
   3   2   0   -1.10    6.40
  -3  -2   0   -4.80   10.00
   3   2   0   20.80    8.90
  -3  -2   0   -6.90    7.60
   3  -3   0   11.80    7.80
  -3   3   0   -5.10    8.10
  -3   3   0    5.00    8.20
  -3  -3   0    5.10   11.00
   3  -3   0   -2.30   10.80
   3   3   0   -8.30    7.60
   3   3   0  -17.70    6.90
   3   3   0  -12.70    8.70
  -3   3   0   -7.60    8.30
  -3  -3   0   -7.20    7.70
  -3  -3   0  -21.50    8.50
   3  -3   0   -5.90    9.10
  -3  -4   0    3.60    7.40
  -3  -4   0   -5.50   11.30
  -3   4   0    3.70    8.70
   3   4   0    3.00    9.10
   3  -4   0    6.30    8.40
   3   4   0  -25.60    8.00
   3  -4   0    0.50    9.80
   3  -4   0  -15.70    9.30
  -3   4   0    1.30   10.90
  -3  -4   0   28.80   11.60
  -3   4   0   -1.40    9.00
   3   4   0  -13.30   10.90
  -3  -5   0  -21.20    9.40
   3  -5   0   -4.00    9.90
   3   5   0   -1.80    9.40
  -3  -5   0   -1.20    6.60
   3   5   0   15.00   13.20
   3  -5   0    6.60    8.60
   3   5   0   -0.30    8.70
   3  -5   0    4.40   11.80
  -3   5   0   -0.10    9.20
  -3  -5   0   -3.10   12.80
  -3   5   0    2.00   11.00
  -3   5   0  -15.20    7.60
   3   6   0    3.00   10.70
  -3  -6   0   -3.10   11.80
   3  -6   0  -17.30    8.80
   3  -6   0   -6.80   12.10
   3   6   0   -2.70   13.40
  -3   6   0   -1.10   11.20
  -3  -6   0   -2.80   12.30
   3  -6   0   -8.50    9.20
  -3   6   0   -0.30    9.60
   3   6   0   -4.70    9.90
  -3   6   0    5.20   10.40
   3  -7   0   -9.80   11.40
   3   7   0   -6.80   10.80
  -3   7   0    0.70   14.90
   3   7   0   -0.70   10.90
  -3  -7   0  -17.80   11.50
  -3  -7   0  -11.40   12.60
   3  -7   0   -9.30   14.40
  -3   7   0   -1.00   13.00
   3   7   0   -0.50   16.80
  -3   7   0   -4.50   10.80
   3  -7   0   -6.40   12.50
   3   8   0  -11.80   10.30
  -3  -8   0   -9.70   16.80
  -3  -8   0   20.90   18.20
  -3   8   0   -8.50   14.60
   3  -8   0    1.20   16.20
  -3   8   0   -5.00   14.20
   3   8   0   44.00   22.10
   3  -8   0    3.20   14.20
   3  -8   0  -15.80   13.40
   3   8   0    7.80   14.70
  -3   8   0   -4.50   11.10
   3   9   0    3.10   15.90
   3  -9   0  -24.90   15.30
  -3  -9   0  -21.20   18.90
  -3   9   0   -5.10   19.80
  -3   9   0    8.00   15.40
  -3   9   0   14.80   20.40
  -3  -9   0   -2.20   21.20
   3   9   0   34.10   24.50
   3  -9   0    9.00   21.30
   3  10   0  -18.00   22.60
  -3  10   0   -1.50   21.30
  -3 -10   0   -0.70   19.50
  -3 -10   0   14.10   24.00
   3  10   0    2.20   18.60
   3 -10   0  -10.70   23.30
  -3 -10   0  -19.60   15.60
  -3  10   0    1.90   22.00
   3 -10   0   22.20   21.00
   3 -11   0  -31.20   18.00
  -3  11   0    7.00   21.60
   3  11   0   25.30   29.70
  -3 -11   0   14.80   27.50
  -3  11   0    8.70   26.10
   3 -11   0   32.90   29.40
   4   0   0  188.68   17.30
   4   0   0  220.38   19.30
  -4   0   0  244.58   19.40
  -4   0   0  216.68   19.00
  -4   0   0  227.38   21.50
  -4  -1   0 2510.75  178.68
  -4  -1   0 2610.64  179.68
   4   1   0 2698.33  178.08
  -4   1   0 2942.21  178.78
   4   1   0 2815.32  178.48
  -4   1   0 2754.12  179.08
  -4   1   0 2749.82  178.68
  -4  -1   0 2631.54  175.98
  -4  -1   0 2677.73  178.18
   4  -1   0 2832.82  177.28
   4  -1   0 2803.62  178.78
   4   1   0 2841.82  176.58
  -4   1   0 2776.22  176.28
  -4  -2   0   -5.90    9.00
  -4  -2   0   26.20   12.20
  -4  -2   0   26.40   10.50
   4  -2   0    6.70    9.90
   4   2   0    5.00    9.80
  -4   2   0   19.90    9.60
   4  -2   0    8.20    6.50
   4  -2   0   10.20    9.20
   4   2   0   30.80   10.40
  -4   2   0   26.30    8.50
  -4   2   0   12.80    9.80
   4   2   0   24.00    7.40
  -4   2   0   16.20    8.70
  -4  -3   0  215.18   22.40
   4  -3   0  167.98   23.50
   4   3   0  217.88   22.90
   4  -3   0  189.68   23.80
   4   3   0  223.88   21.30
   4  -3   0  201.08   19.60
  -4   3   0  238.18   25.60
  -4   3   0  232.78   23.00
  -4   3   0  235.28   24.60
   4   3   0  210.88   23.80
  -4  -3   0  170.08   24.50
  -4   3   0  190.58   18.70
  -4  -3   0  227.08   23.40
   4  -4   0 1968.60  134.99
  -4   4   0 1998.10  135.19
  -4   4   0 1854.81  131.89
   4   4   0 1976.50  131.49
  -4  -4   0 1943.71  130.29
   4   4   0 2002.70  131.29
   4  -4   0 2031.70  130.19
  -4  -4   0 1962.10  134.69
  -4  -4   0 1938.61  132.79
   4  -4   0 1753.02  132.89
  -4   4   0 1973.70  134.59
   4   4   0 1927.01  133.79
   4  -5   0  114.89   21.10
  -4   5   0   81.69   18.90
  -4  -5   0   74.49   17.90
  -4   5   0   82.49   20.10
  -4  -5   0   92.99   20.30
   4   5   0   60.79   18.10
   4   5   0   85.49   17.40
  -4   5   0   92.59   17.40
   4   5   0  101.59   17.60
  -4  -5   0   82.09   14.20
   4  -5   0  102.69   17.20
   4  -5   0   76.29   18.70
   4   6   0 2431.56  167.78
  -4   6   0 2274.87  166.68
  -4  -6   0 2435.06  166.38
   4   6   0 2438.26  163.58
  -4   6   0 2427.06  168.18
  -4   6   0 2262.87  163.58
   4  -6   0 2298.87  167.58
  -4  -6   0 2303.77  167.28
   4  -6   0 2450.15  162.68
   4  -6   0 2431.76  167.48
   4   6   0 2591.14  165.28
  -4  -7   0   40.70   18.70
  -4  -7   0   19.30   16.80
   4   7   0   26.80   14.80
   4   7   0   -1.30   14.40
  -4   7   0   -3.20   13.50
  -4   7   0   49.30   19.20
  -4   7   0   31.40   14.70
   4   7   0   30.40   15.20
   4  -7   0    4.30   14.00
   4  -7   0   27.90   14.40
   4  -7   0   18.00   17.00
   4   8   0  825.32   70.99
   4  -8   0  690.03   67.49
  -4   8   0  733.83   67.19
  -4   8   0  653.03   61.19
   4   8   0  613.64   61.29
  -4  -8   0  754.32   67.39
   4  -8   0  709.73   66.89
   4   8   0  731.83   61.29
  -4   8   0  687.63   66.19
  -4  -8   0  727.43   67.99
   4  -9   0  -17.00   15.80
   4  -9   0   38.40   24.60
  -4   9   0   -8.70   18.10
   4   9   0   -7.20   14.10
  -4  -9   0  -34.40   16.90
  -4   9   0   -1.90   15.50
  -4  -9   0    1.10   20.80
   4   9   0    0.80   21.70
  -4   9   0    0.00   18.90
  -4 -10   0   96.29   32.40
   4 -10   0   71.79   30.30
  -4  10   0  143.19   37.50
  -4  10   0   91.49   30.60
   4 -10   0  133.79   37.50
  -4 -10   0  110.49   28.50
   4  10   0  177.28   42.50
  -4 -10   0  102.79   34.50
  -4 -11   0  218.68   44.10
   4  11   0  215.28   49.99
   4 -11   0  173.78   44.20
  -4  11   0  137.89   43.40
   4 -11   0  183.08   41.90
  -4 -11   0  150.58   41.40
  -4  11   0  194.58   43.50
  -5   0   0    0.50    9.30
  -5   0   0    0.80    7.40
   5   0   0  -17.20    6.90
  -5   0   0   -3.10    7.00
   5   0   0   -1.60    6.00
  -5   1   0  -16.40    8.20
   5   1   0   -7.00    7.90
  -5  -1   0   -3.60    9.00
  -5   1   0   -5.80    5.80
  -5   1   0   16.30    9.10
  -5  -1   0   -2.60    7.90
   5   1   0    4.50    8.90
   5   1   0    7.50    5.80
   5  -1   0   -3.60    7.80
   5  -1   0   -4.10    6.10
  -5  -1   0    2.50   10.40
  -5  -1   0    8.50    5.00
  -5   1   0   -5.40    8.70
   5  -1   0   -3.00    8.40
   5  -2   0   -3.10    9.00
  -5   2   0   -0.50    8.40
  -5   2   0    2.20    5.90
   5   2   0   -2.80    8.10
  -5   2   0   11.00    9.10
  -5  -2   0    2.10    8.00
  -5  -2   0   10.70   10.60
  -5   2   0    1.40    9.50
   5  -2   0   -6.40    8.70
   5  -2   0    2.80    6.20
  -5   2   0  -11.50    8.10
   5   2   0   -0.90    9.60
   5   2   0    1.20    6.10
  -5  -2   0   -3.90    9.80
   5   3   0  -13.40    8.90
   5   3   0   -1.90    8.90
   5  -3   0   -6.00    9.20
  -5   3   0  -18.90    8.20
   5   3   0    7.80    7.80
  -5  -3   0   -2.70   11.10
   5  -3   0   -6.00   10.20
  -5  -3   0  -18.20    7.80
  -5   3   0    1.60    9.30
  -5   3   0   -4.30    7.20
  -5  -3   0  -12.70    7.80
  -5   3   0    0.10    9.50
   5  -3   0   -5.20    6.20
  -5  -4   0   17.90   12.50
   5  -4   0    3.30   12.10
   5  -4   0    1.90   10.60
   5   4   0    2.80    8.70
   5   4   0  -15.50    9.70
  -5   4   0   -3.60    9.70
  -5   4   0   -5.40   10.40
  -5  -4   0    7.10   10.10
  -5   4   0   -1.60    9.50
  -5   4   0    4.60    6.00
  -5  -4   0   10.70    9.60
   5  -4   0    1.90    7.30
   5   4   0   -8.70    8.50
  -5  -5   0    7.00   12.50
   5  -5   0    3.50   11.20
  -5   5   0  -12.60   11.30
   5  -5   0    6.00    8.50
   5  -5   0  -14.30   11.50
  -5   5   0  -14.50    9.20
   5   5   0   -1.00   11.70
  -5  -5   0  -13.20    7.90
  -5   5   0    4.00    9.40
   5   5   0    4.80    9.50
  -5  -5   0  -20.90    8.70
   5   5   0  -13.30    7.90
  -5   6   0    6.20   13.50
   5   6   0   -2.90   10.90
   5   6   0   -3.90    9.80
  -5   6   0    2.50   11.70
   5   6   0   11.70   14.50
   5  -6   0    8.60   13.30
  -5  -6   0  -10.70   11.50
   5  -6   0   14.20   14.80
  -5   6   0    2.50   12.10
  -5  -6   0   -3.00   14.00
   5  -6   0   13.50    9.80
   5  -7   0    3.90   14.50
   5   7   0   25.00   16.70
  -5   7   0   -6.40   10.30
   5   7   0   -9.50   10.90
  -5  -7   0  -35.80   12.50
  -5  -7   0  -16.20   15.80
  -5   7   0   11.30   16.50
   5  -7   0   -3.50   11.80
  -5   7   0   -7.90   13.30
   5  -7   0   17.20   16.90
   5   7   0  -22.60   10.10
   5   8   0  -12.10   13.60
  -5  -8   0   16.10   19.60
   5  -8   0  -25.40   13.20
   5   8   0   -6.90   19.10
  -5   8   0    9.20   17.90
   5   8   0  -10.00   13.40
  -5  -8   0   -6.30   15.80
   5  -8   0  -20.70   15.10
  -5   8   0   -9.00   13.10
  -5   8   0   -0.20   18.20
   5   9   0  -19.20   19.30
   5  -9   0   -9.80   18.50
  -5  -9   0   28.90   23.20
   5  -9   0    3.50   22.00
  -5   9   0  -18.50   17.50
  -5  -9   0   28.70   22.90
  -5   9   0   -7.10   18.60
  -5   9   0   -0.30   15.00
   5   9   0   -7.70   20.70
  -5  10   0   36.00   23.40
  -5  10   0   19.50   26.50
   5 -10   0    6.20   24.70
  -5 -10   0   -0.60   24.10
  -5 -10   0    7.10   22.90
   5  10   0  -37.00   23.00
   5 -10   0   -8.70   18.50
   5 -11   0   10.30   22.60
  -5  11   0  -33.00   20.60
  -5 -11   0    1.40   27.20
  -5 -11   0   -5.60   23.20
  -5  11   0  -27.90   25.10
   5 -11   0  -46.80   23.90
   5  11   0  -21.40   29.30
   6   0   0  278.67   23.00
   6   0   0  257.97   24.80
  -6   0   0  243.88   24.50
  -6   0   0  235.38   23.40
  -6   0   0  309.77   28.40
  -6   1   0  398.36   34.10
  -6   1   0  405.76   34.10
  -6  -1   0  404.36   34.40
  -6  -1   0  430.06   28.70
  -6  -1   0  417.86   33.80
  -6   1   0  397.86   35.60
   6   1   0  417.46   34.00
   6  -1   0  448.16   33.90
  -6  -1   0  421.46   37.00
   6  -1   0  364.46   30.60
   6   1   0  443.16   30.90
   6  -1   0  438.76   34.50
  -6   1   0  411.06   30.80
   6   1   0  410.36   33.70
  -6  -2   0 1842.62  124.09
   6   2   0 1769.02  121.89
  -6   2   0 1737.53  122.69
  -6   2   0 1778.92  117.99
  -6  -2   0 1823.92  123.19
   6  -2   0 1805.22  118.19
   6  -2   0 1826.82  120.59
  -6  -2   0 1748.63  118.79
  -6   2   0 1791.92  122.19
   6  -2   0 1767.12  122.69
   6   2   0 1874.71  118.89
   6   2   0 1798.02  121.39
  -6   2   0 1839.92  122.09
  -6   2   0 1931.61  122.59
  -6   3   0 1884.51  131.09
   6   3   0 2051.69  128.59
  -6  -3   0 1901.31  131.99
  -6  -3   0 1918.11  129.29
  -6  -3   0 1838.22  132.69
   6   3   0 1977.90  131.79
   6  -3   0 1866.51  126.99
   6  -3   0 1843.92  130.79
  -6   3   0 2124.59  133.09
  -6   3   0 1887.61  133.09
   6  -3   0 1955.30  133.29
  -6   3   0 1922.41  129.29
   6   3   0 2014.70  130.69
  -6   4   0  343.77   36.80
  -6  -4   0  378.66   35.40
   6   4   0  328.67   35.20
  -6   4   0  390.26   36.70
   6  -4   0  314.27   36.50
   6  -4   0  402.06   31.40
  -6   4   0  422.56   35.80
   6  -4   0  396.96   36.80
  -6  -4   0  407.46   38.90
  -6  -4   0  376.26   34.80
   6   4   0  359.56   34.80
   6   4   0  436.96   34.00
  -6   4   0  403.96   31.50
   6   5   0   61.09   15.90
  -6  -5   0   66.09   20.40
   6   5   0   20.40   11.70
   6  -5   0   58.89   18.30
  -6   5   0   75.29   18.70
  -6   5   0   43.10   15.90
   6  -5   0   97.39   15.90
   6  -5   0   28.10   15.20
   6   5   0   38.70   15.90
  -6  -5   0   71.59   17.60
  -6   5   0   44.70   14.20
  -6  -5   0   36.10   12.20
  -6  -6   0 1027.10   78.99
   6   6   0  873.31   75.99
  -6  -6   0  951.70   74.89
  -6   6   0  954.90   74.39
   6  -6   0  893.41   77.49
  -6   6   0  911.71   76.39
   6   6   0  968.80   72.89
   6  -6   0  920.21   70.29
   6  -6   0  918.91   76.29
  -6   6   0  962.50   77.89
  -6  -6   0 1033.80   75.09
   6   6   0 1007.60   73.39
   6   7   0   59.59   20.30
  -6  -7   0   40.70   20.70
  -6   7   0   66.09   21.30
  -6  -7   0  105.89   24.00
   6  -7   0   72.29   24.00
   6   7   0  111.19   26.70
  -6   7   0   80.39   22.10
  -6   7   0   91.49   21.10
   6  -7   0   59.99   20.70
   6   7   0   31.50   15.20
  -6  -8   0  542.35   58.09
   6   8   0  542.35   58.89
   6  -8   0  495.25   56.29
  -6   8   0  466.85   55.69
  -6   8   0  566.84   57.79
   6   8   0  539.55   51.69
   6   8   0  555.64   51.79
   6  -8   0  422.96   54.49
  -6  -8   0  584.14   56.69
  -6   8   0  580.24   53.89
  -6  -9   0  223.88   43.00
  -6   9   0  285.87   43.10
   6  -9   0  277.27   47.20
   6  -9   0  206.18   39.50
  -6  -9   0  248.18   45.20
   6   9   0  375.66   51.99
  -6   9   0  295.67   44.20
  -6   9   0  213.58   37.10
   6 -10   0  122.69   36.10
  -6 -10   0  124.59   33.50
   6 -10   0  190.98   43.20
  -6  10   0  120.49   34.00
   6  10   0  230.18   46.60
  -6 -10   0  197.58   42.90
  -6  10   0  112.99   36.30
   6 -11   0  113.99   37.40
  -6 -11   0  134.39   39.90
   6 -11   0  122.29   42.70
  -6  11   0  133.59   39.30
  -6 -11   0   58.69   33.80
  -6  11   0  161.98   44.00
   6  11   0  152.88   43.20
   7   0   0   10.70    9.60
  -7   0   0   -3.00    8.40
  -7   0   0    5.70    9.10
  -7   0   0   15.80   11.80
   7   0   0   -0.30    6.90
   7   1   0    3.10    9.80
  -7  -1   0   -4.20    8.60
   7  -1   0   -6.40    6.30
  -7   1   0   11.00   11.30
   7  -1   0    4.80    8.70
   7   1   0   -1.30    8.00
  -7   1   0   -0.30    8.00
   7   1   0   -4.30    5.90
   7  -1   0    3.70    9.50
  -7  -1   0    1.70    9.30
  -7   1   0   -6.50    9.00
  -7  -1   0   -2.70   11.30
  -7   1   0    0.30    7.00
  -7  -1   0    6.70    4.30
  -7  -2   0    8.90   10.50
  -7   2   0    7.40    9.60
   7  -2   0   20.40   10.10
   7   2   0   -0.40    6.40
   7   2   0   -1.70    9.60
  -7  -2   0  -17.60   10.90
  -7   2   0   10.90    9.90
  -7  -2   0   10.10    6.80
  -7   2   0  -18.90    8.50
  -7   2   0    7.60    6.60
   7  -2   0   -0.50    7.90
   7   2   0   -9.60    9.40
  -7  -3   0   34.90   10.00
  -7   3   0   11.00   10.50
  -7   3   0   26.90   12.40
   7  -3   0   37.00   13.30
   7   3   0    2.30   10.50
   7  -3   0   29.70    8.10
   7   3   0   -4.60    7.10
  -7   3   0   30.90   12.30
   7  -3   0   20.60   12.50
   7   3   0    2.70    9.50
  -7  -3   0   25.40   12.70
  -7   3   0   -5.70    9.90
  -7   4   0   -1.50    9.60
  -7  -4   0   11.20   12.10
  -7   4   0   -8.70    9.40
  -7  -4   0   -2.70    9.80
  -7  -4   0    4.00   10.10
  -7   4   0   -3.30    9.30
   7   4   0   -4.40   10.20
   7  -4   0   -8.70    9.20
  -7   4   0   -1.10    7.80
   7  -4   0    0.20    6.60
   7   4   0   -2.70    8.40
   7   4   0   -6.30   11.30
   7  -4   0   12.70   11.80
   7  -5   0   -1.10   12.30
   7  -5   0    5.10    7.90
   7   5   0   -6.00    7.80
  -7   5   0   -1.50   10.40
   7  -5   0    4.50   11.30
   7   5   0   -5.40    9.50
  -7   5   0   -1.20   11.60
   7   5   0  -20.80   11.90
  -7  -5   0  -29.80   10.10
  -7  -5   0    2.10   10.50
  -7  -5   0   18.50   10.70
  -7   5   0   -5.00    6.50
  -7   5   0    8.90   11.60
  -7  -6   0  -18.10   14.10
  -7   6   0   -2.70   12.30
   7   6   0   -7.00   10.10
  -7  -6   0    1.50   13.50
   7  -6   0   -3.10   11.60
  -7  -6   0  -10.80    9.90
  -7   6   0   -4.60    9.60
   7   6   0   -9.50   11.20
   7  -6   0    6.30   12.30
   7  -6   0   -3.80   13.30
  -7   6   0    4.10   11.60
   7   6   0   -3.90   13.40
  -7   7   0    9.80   12.80
   7  -7   0  -14.50   13.60
  -7  -7   0   -0.50   15.30
   7   7   0   -0.50   12.30
   7   7   0   -2.60   15.90
   7  -7   0  -15.60   12.60
  -7   7   0   19.50   16.20
  -7  -7   0   25.90   19.00
  -7   7   0    5.70   15.80
   7   7   0    4.20   12.90
   7  -8   0  -14.20   15.90
  -7   8   0   -9.40   15.60
   7  -8   0  -31.90   14.90
  -7   8   0   19.00   15.40
  -7   8   0  -18.40   15.50
  -7  -8   0  -12.40   18.70
   7   8   0   16.90   22.00
  -7  -8   0   -7.20   16.70
   7   8   0   -4.10   15.30
   7   9   0   -2.90   22.50
  -7  -9   0  -16.80   18.00
  -7   9   0    7.20   16.90
  -7   9   0    2.10   21.10
  -7   9   0   -1.00   19.10
   7  -9   0  -36.40   14.80
  -7  -9   0   24.40   24.20
   7  -9   0  -10.30   21.60
  -7 -10   0  -29.60   20.90
  -7  10   0   -6.60   23.20
   7 -10   0  -12.30   19.60
  -7 -10   0   -3.20   24.90
   7 -10   0    2.70   25.30
  -7  10   0    3.00   21.20
   7  10   0   39.50   29.80
   7  11   0   32.30   37.40
  -7 -11   0  -36.50   23.60
  -7  11   0    6.20   23.60
   7 -11   0  -20.70   19.80
  -7  11   0    1.00   28.50
  -7 -11   0   13.60   27.90
   7 -11   0    7.70   30.20
  -8   0   0   21.10   13.70
   8   0   0   38.30   12.30
  -8   0   0   31.20   10.90
  -8   0   0   28.10   10.40
   8   0   0   35.70    9.80
  -8  -1   0 2450.95  170.88
  -8   1   0 2649.73  168.18
   8  -1   0 2678.23  167.38
  -8  -1   0 2580.64  171.18
   8  -1   0 2551.94  170.58
  -8  -1   0 2703.53  174.98
   8   1   0 2539.55  171.28
  -8   1   0 2592.34  171.48
   8  -1   0 2509.55  171.28
  -8   1   0 2440.86  172.88
   8   1   0 2560.04  171.48
   8   1   0 2622.94  168.28
   8   2   0 1301.17   92.69
   8  -2   0 1354.26   90.39
  -8  -2   0 1357.96   87.89
  -8   2   0 1309.47   93.79
  -8   2   0 1283.67   93.39
  -8  -2   0 1347.37   94.09
   8  -2   0 1356.26   93.89
  -8   2   0 1400.66   88.59
   8   2   0 1404.96   89.29
   8   2   0 1217.98   92.59
  -8  -2   0 1246.48   95.39
  -8   2   0 1253.07   92.69
   8  -3   0 4903.61  319.17
  -8   3   0 4999.80  319.77
   8   3   0 5068.09  320.07
  -8  -3   0 4617.94  321.67
   8  -3   0 4962.30  322.07
  -8   3   0 4814.72  321.87
  -8  -3   0 4831.62  316.57
   8  -3   0 4868.91  315.17
  -8   3   0 4937.91  321.07
  -8   3   0 4732.63  314.77
   8   3   0 5060.19  321.27
  -8   3   0 4821.62  320.67
  -8  -3   0 4863.51  322.17
   8   3   0 5101.89  316.57
   8   4   0   60.09   12.80
  -8  -4   0   81.09   15.30
  -8   4   0   74.79   18.00
  -8   4   0   73.39   17.10
  -8  -4   0   80.89   21.00
  -8   4   0   67.19   17.50
   8  -4   0   62.19   17.30
   8  -4   0   85.29   12.70
  -8  -4   0   70.09   17.10
   8   4   0   86.59   19.70
   8  -4   0   83.39   18.90
  -8   4   0   72.29   15.00
   8   4   0   51.49   15.00
  -8   5   0  333.07   29.30
  -8  -5   0  365.46   33.90
   8   5   0  402.46   32.90
  -8   5   0  300.97   33.80
  -8   5   0  290.77   35.80
  -8  -5   0  348.17   39.00
   8  -5   0  285.87   35.30
  -8  -5   0  326.47   34.10
  -8   5   0  330.67   37.20
   8  -5   0  268.47   35.70
   8   5   0  322.67   34.60
   8  -5   0  337.97   29.40
   8   5   0  379.96   38.50
   8   6   0  489.45   52.09
  -8   6   0  650.13   55.49
  -8   6   0  543.85   49.60
  -8  -6   0  560.94   47.60
   8   6   0  522.75   47.00
   8  -6   0  603.94   53.09
  -8  -6   0  552.04   54.69
   8  -6   0  523.35   52.49
  -8  -6   0  542.65   49.20
  -8   6   0  513.55   51.09
   8   6   0  509.25   48.50
   8  -7   0   94.99   26.60
   8   7   0   64.19   23.00
  -8  -7   0   85.09   28.40
  -8   7   0  140.29   29.40
  -8  -7   0   45.50   20.70
  -8   7   0   77.59   22.00
  -8   7   0  103.09   25.10
   8   7   0  115.89   23.60
   8  -7   0   77.79   25.10
  -8   8   0   10.30   18.90
  -8   8   0   -5.80   13.70
  -8   8   0  -14.90   15.60
   8  -8   0   23.90   20.20
  -8  -8   0  -13.20   17.30
   8  -8   0  -24.50   17.80
  -8  -8   0   19.30   21.70
   8   8   0  -12.20   19.60
   8   8   0   17.60   16.60
  -8   9   0   35.20   21.30
   8  -9   0   91.19   31.20
  -8   9   0   30.10   27.10
   8   9   0   47.70   28.20
   8  -9   0   24.50   22.00
  -8  -9   0   18.00   22.40
  -8   9   0    5.70   21.80
  -8  -9   0   23.00   26.50
   8 -10   0  147.49   41.00
  -8 -10   0  131.59   39.00
  -8  10   0  109.99   36.40
   8  10   0  232.68   46.80
   8 -10   0  130.79   38.00
  -8 -10   0  211.08   41.80
  -8  10   0  142.39   37.10
   9   0   0    1.50    7.30
  -9   0   0    9.20    9.80
   9   0   0   -2.30    9.80
  -9   0   0    0.00   10.60
  -9   0   0   14.50    9.60
   9  -1   0   -3.50    9.30
   9   1   0   14.10   11.30
  -9  -1   0    8.60   10.00
   9  -1   0   -0.50    6.40
  -9   1   0   10.80   12.10
   9   1   0   15.90   11.40
   9   1   0   15.20    7.80
  -9   1   0   14.90   11.50
  -9   1   0   23.70    8.60
  -9  -1   0    8.90   10.60
   9  -1   0    8.40    9.20
  -9  -1   0   24.90   14.00
  -9   1   0   16.90   10.60
  -9  -2   0   45.20   14.10
  -9   2   0   10.00   12.00
   9   2   0   26.40   11.90
   9  -2   0   11.30   10.70
  -9   2   0   -6.30    9.60
  -9   2   0   22.90    7.80
   9   2   0    4.70    7.40
  -9  -2   0   24.70   11.80
   9  -2   0    9.50   10.80
  -9   2   0   -5.80   10.10
   9   2   0   13.20   11.40
  -9  -2   0    1.80   13.60
   9  -2   0   -1.60    7.70
  -9  -2   0    9.80    5.90
  -9   3   0    8.30   11.70
   9  -3   0    8.70   10.50
   9   3   0   -5.90   10.70
   9  -3   0    3.30   10.10
   9   3   0   22.20    8.60
   9  -3   0   -1.30    7.50
  -9  -3   0   43.60   16.70
  -9   3   0   -1.50   10.00
  -9  -3   0   25.80   13.00
  -9  -3   0   12.20    8.10
   9   3   0   27.40   11.90
  -9   3   0    1.00    6.50
  -9   3   0   -9.10   10.00
   9   4   0   14.30    9.40
   9  -4   0   -4.80    6.30
  -9  -4   0   30.60   11.10
   9  -4   0   17.10   12.80
   9   4   0   -6.70    9.70
  -9   4   0   18.50   12.20
  -9   4   0    1.40   11.20
  -9  -4   0   13.00   13.10
   9   4   0  -28.20    8.20
   9  -4   0   -2.50   10.60
  -9  -4   0   39.50   15.80
  -9   4   0  -15.10    9.20
  -9   4   0   -1.40    9.50
  -9  -5   0    9.00   10.50
   9   5   0   12.20   15.10
  -9   5   0  -11.40   11.50
  -9   5   0   -9.20   10.30
   9   5   0  -10.10   10.60
  -9   5   0   -1.80   10.50
   9  -5   0  -30.50    9.70
  -9  -5   0    7.50   12.60
   9   5   0   -7.50    8.60
  -9  -5   0   -8.20   13.70
   9  -5   0   33.20   15.10
  -9   5   0    7.30    8.50
  -9   6   0   12.30   14.50
  -9  -6   0   -1.30   12.70
   9  -6   0  -10.10   14.00
   9  -6   0    7.20   14.90
  -9   6   0   17.10   14.80
   9   6   0    1.10   13.20
  -9  -6   0  -25.00   11.30
  -9   6   0   15.20   13.40
   9   6   0    2.60   11.50
  -9  -6   0    2.00   17.30
   9   6   0   12.90   17.30
  -9  -7   0   -1.60   14.50
   9  -7   0   -1.10   16.30
  -9   7   0   -6.50   12.70
   9   7   0  -11.30   13.50
   9  -7   0   21.40   17.20
  -9  -7   0  -40.50   16.20
  -9   7   0    5.90   16.20
   9   7   0  -40.90   14.00
  -9   7   0   22.30   18.40
   9   8   0   33.60   24.70
  -9  -8   0  -10.30   18.40
   9  -8   0    3.60   16.60
  -9  -8   0   34.10   25.40
  -9   8   0    5.20   18.50
   9   8   0   10.10   16.20
   9  -8   0   27.10   20.10
  -9   8   0   33.60   18.20
  -9   8   0    8.00   19.90
  -9  -9   0    7.70   21.50
  -9   9   0    2.00   21.60
   9  -9   0  -10.30   21.70
  -9  -9   0   13.10   25.20
  -9   9   0    5.80   19.40
   9   9   0   29.00   25.70
  -9   9   0   10.00   18.90
   9  -9   0    3.10   20.30
  -9 -10   0   -4.40   23.10
  -9 -10   0   -0.90   25.90
   9  10   0  -11.70   28.20
  -9  10   0    1.40   24.70
   9 -10   0   -7.70   19.70
  -9  10   0    3.90   21.60
   9 -10   0   -4.90   23.20
 -10   0   0  229.58   25.40
 -10   0   0  274.07   27.90
  10   0   0  227.48   28.30
  10   0   0  291.77   25.60
 -10   0   0  267.87   31.10
  10   1   0   80.79   12.80
 -10   1   0   39.80   14.50
 -10  -1   0   76.99   19.30
 -10   1   0   43.00   15.50
 -10   1   0   71.29   15.40
 -10   1   0   51.59   12.00
  10   1   0   97.09   17.80
  10  -1   0   65.09   10.70
  10  -1   0   85.79   17.60
 -10  -1   0   84.89   17.10
 -10  -1   0   51.69   13.90
  10   1   0   52.49   15.30
  10  -1   0   48.20   13.80
 -10  -2   0   46.70   14.80
  10   2   0   20.90    8.30
 -10  -2   0   25.90   12.00
 -10   2   0   17.80   12.50
 -10  -2   0    9.90   13.70
  10  -2   0   19.50   13.10
 -10   2   0    5.10    6.90
 -10   2   0    5.00   12.10
 -10   2   0   23.30   12.10
  10   2   0   30.20   13.10
 -10  -2   0   10.40    6.20
  10  -2   0    6.70   10.10
  10  -2   0   29.40    9.90
  10   2   0   12.90   11.90
 -10   3   0  517.05   47.40
  10  -3   0  611.64   49.70
 -10   3   0  544.05   47.80
  10   3   0  628.84   49.70
  10  -3   0  559.04   45.30
  10  -3   0  574.24   41.70
 -10   3   0  508.15   46.80
 -10  -3   0  585.44   49.99
 -10  -3   0  577.84   41.90
 -10  -3   0  603.64   52.09
 -10   3   0  569.34   41.40
  10   3   0  521.15   42.10
  10   3   0  521.95   46.90
 -10   4   0 2503.75  180.78
  10   4   0 2653.63  182.08
 -10   4   0 2507.25  181.28
  10   4   0 2565.24  179.68
  10   4   0 2662.93  175.98
 -10  -4   0 2777.42  183.88
  10  -4   0 2558.94  173.88
 -10   4   0 2738.73  179.78
  10  -4   0 2858.21  184.18
 -10  -4   0 2626.84  183.38
  10  -4   0 2770.42  180.18
 -10  -4   0 2694.43  176.38
 -10   5   0  764.92   62.79
 -10   5   0  675.03   54.79
  10  -5   0  748.53   59.59
 -10  -5   0  649.34   55.19
 -10  -5   0  632.44   58.49
  10   5   0  774.22   59.69
  10  -5   0  709.43   62.19
  10   5   0  769.82   62.69
  10   5   0  712.83   54.29
 -10   5   0  632.14   58.69
 -10  -5   0  714.23   62.89
 -10   5   0  686.93   60.59
  10   6   0  944.81   76.09
 -10   6   0  910.11   79.49
  10  -6   0 1050.69   79.99
  10  -6   0 1040.60   82.89
 -10   6   0 1010.70   81.79
  10   6   0  977.30   81.09
 -10   6   0  818.32   75.79
 -10  -6   0  994.50   75.19
 -10  -6   0  987.60   77.19
 -10  -6   0  962.40   81.79
  10   7   0 1028.30   86.09
 -10   7   0  989.60   84.79
  10   7   0 1051.99   80.79
 -10  -7   0 1017.90   87.99
 -10   7   0 1028.70   82.39
  10  -7   0 1036.80   85.19
  10  -7   0  883.11   83.79
 -10  -7   0  951.30   79.79
 -10   7   0  970.50   84.79
 -10   8   0   96.09   27.20
  10  -8   0   90.39   29.50
 -10   8   0   82.49   26.20
 -10   8   0   51.09   27.40
  10   8   0   35.90   25.70
 -10  -8   0   69.89   27.50
  10  -8   0   81.99   28.90
 -10  -8   0   41.10   22.90
  10   8   0   50.89   22.80
  10  -9   0  343.37   49.80
 -10  -9   0  172.38   43.40
 -10   9   0  155.58   38.80
  10  -9   0  342.47   47.90
  10   9   0  344.87   53.49
 -10   9   0  202.88   43.50
 -10  -9   0  278.77   43.10
 -10   9   0  109.89   31.10
  10 -10   0   53.49   29.30
 -10 -10   0   93.49   37.60
  10 -10   0   93.79   36.30
  10  10   0   87.99   35.50
 -10  10   0   80.89   32.30
 -10 -10   0   95.89   33.60
  11   0   0   10.40    8.80
 -11   0   0   -7.10    9.20
 -11   0   0    7.60   12.90
  11   0   0   -7.40   10.40
 -11   0   0   15.20   11.60
  11   1   0   13.80   12.70
 -11  -1   0   21.40   11.60
 -11   1   0    7.00   12.50
 -11  -1   0  -14.20    9.10
 -11  -1   0   -6.10   11.70
  11   1   0   -1.90    7.00
  11  -1   0  -10.90    7.80
  11  -1   0    2.20   11.30
 -11   1   0   10.60    8.90
 -11   1   0    6.30   10.90
  11  -1   0   -6.00    6.00
  11   1   0    9.00   12.40
  11  -2   0   -7.00   10.40
  11  -2   0   27.10   12.40
 -11  -2   0   -5.30    5.90
  11   2   0   26.80   13.40
 -11   2   0    9.20    8.40
  11   2   0    7.40   11.30
 -11  -2   0   44.90   14.20
 -11   2   0    8.40   12.00
 -11  -2   0  -14.10   11.70
  11  -2   0  -12.00    7.40
 -11  -2   0  -13.50   12.50
 -11   2   0  -16.60   11.40
  11   2   0    6.50    7.50
 -11   2   0    7.80   10.60
  11  -3   0    2.60    7.30
  11   3   0   -6.00    7.10
  11  -3   0    9.30    9.10
  11  -3   0   11.70   11.80
 -11  -3   0   -7.00   12.80
 -11   3   0    7.00   11.50
 -11   3   0   10.80    7.70
  11   3   0   -3.50   11.80
 -11  -3   0   -9.80    6.40
  11   3   0    7.00   12.50
  11  -3   0   22.60   13.80
 -11   3   0  -17.10    9.00
 -11   3   0   -9.00   10.60
 -11  -3   0    8.10   13.30
 -11  -4   0    1.80    9.10
 -11   4   0   10.10   13.40
  11   4   0    5.20   12.60
  11  -4   0    1.80   11.20
 -11  -4   0    1.70   14.80
 -11   4   0   -1.10   11.50
 -11  -4   0  -25.60   11.20
  11  -4   0   -2.80   12.90
  11   4   0   -7.70   13.40
  11   4   0   24.00    9.70
 -11   4   0   -3.40   10.90
  11  -5   0   20.40   14.30
 -11  -5   0   -8.20   16.50
 -11   5   0    4.20   13.30
  11  -5   0  -19.50   10.90
  11   5   0    5.40   13.60
 -11  -5   0   -9.10   10.70
  11   5   0    3.50   16.10
 -11   5   0    3.20   10.40
 -11   5   0    7.10   14.50
 -11  -5   0  -10.70   11.70
 -11   6   0    9.70   14.60
 -11   6   0   18.00   17.40
  11   6   0  -18.80   16.20
  11  -6   0  -15.30   13.40
 -11  -6   0   -8.10   11.10
 -11  -6   0   20.70   15.20
  11   6   0    5.00   14.60
  11  -6   0  -12.50   14.80
 -11  -6   0   10.50   18.60
 -11   7   0   37.30   22.20
  11  -7   0   49.60   22.00
 -11  -7   0   -8.10   15.10
  11   7   0   28.70   18.80
  11   7   0   19.60   22.10
 -11   7   0   29.20   18.40
  11  -7   0  -14.50   16.30
 -11  -7   0   25.30   24.60
 -11   8   0    2.50   20.90
  11  -8   0  -10.70   19.00
 -11  -8   0   23.70   25.30
  11   8   0   29.00   25.70
 -11   8   0   25.90   19.20
 -11  -8   0   -0.20   20.10
  11  -8   0   18.90   20.10
  11   8   0    4.90   17.30
  11   9   0   -6.10   24.00
 -11   9   0  -22.50   23.20
  11  -9   0    3.30   17.50
  11  -9   0   -5.40   25.80
 -11  -9   0  -53.09   20.40
 -11   9   0  -23.20   16.60
 -11  -9   0   50.69   26.30
 -11  10   0   18.90   28.10
  11 -10   0   10.60   23.60
  11  10   0  -42.40   26.00
 -11 -10   0  -31.40   26.80
  11 -10   0  -29.10   25.00
 -12   0   0   16.60   14.20
 -12   0   0   48.40   14.20
 -12   0   0    6.10   13.90
  12   0   0   34.20   13.70
  12   0   0   38.40   12.40
 -12  -1   0 1549.34  108.79
 -12   1   0 1546.75  103.99
  12  -1   0 1538.55  101.09
 -12  -1   0 1525.15  107.19
  12  -1   0 1396.16  107.79
  12  -1   0 1480.75  106.19
  12   1   0 1513.45  104.09
  12   1   0 1573.44  109.29
  12   1   0 1487.65  108.39
 -12   1   0 1536.65  112.19
 -12   1   0 1546.65  108.79
 -12  -1   0 1559.84  113.69
  12  -2   0  212.68   20.30
  12   2   0  164.18   19.60
 -12  -2   0  161.58   25.70
  12   2   0  158.18   25.50
 -12   2   0  148.69   19.10
 -12   2   0  180.88   26.50
  12   2   0  162.28   26.20
  12  -2   0  151.98   22.80
 -12   2   0  198.48   26.20
 -12  -2   0  204.48   32.60
 -12  -2   0  194.68   26.00
  12  -2   0  163.88   25.50
 -12   2   0  177.48   25.50
  12   3   0   29.20   10.20
  12   3   0   38.60   16.30
 -12   3   0   17.70   13.20
 -12  -3   0   29.40    8.50
 -12   3   0   37.30   15.20
 -12   3   0   31.20   15.20
 -12  -3   0   32.60   16.80
  12  -3   0   25.50   14.90
  12  -3   0   36.60   12.20
 -12  -3   0   43.10   17.50
  12  -3   0   11.50   14.50
 -12   3   0   13.60    8.30
  12   3   0    4.60   14.30
 -12  -4   0   48.20   18.50
 -12  -4   0   58.99   19.00
 -12   4   0   31.30   16.00
  12   4   0   17.40   16.80
  12   4   0   47.40   17.50
  12  -4   0   40.10   14.40
  12  -4   0   64.69   18.00
 -12  -4   0   46.80   12.40
 -12   4   0   52.19   18.60
 -12   4   0   46.90   16.00
 -12   5   0  491.15   50.39
  12  -5   0  540.25   48.70
 -12   5   0  489.35   45.70
 -12  -5   0  439.56   42.90
 -12  -5   0  559.74   51.89
  12   5   0  477.75   48.80
 -12  -5   0  549.05   54.29
  12  -5   0  476.15   50.69
 -12   5   0  577.64   50.99
  12   5   0  599.04   53.39
  12   6   0  313.97   43.90
 -12   6   0  302.97   39.00
 -12   6   0  195.58   37.30
 -12  -6   0  265.57   36.00
  12  -6   0  358.46   43.50
  12   6   0  348.57   40.30
  12  -6   0  289.97   37.50
 -12  -6   0  273.67   33.10
 -12  -6   0  306.97   44.30
  12   7   0 1249.28   97.19
  12  -7   0 1077.79   92.49
  12  -7   0  985.50   92.99
 -12   7   0 1136.49   92.49
 -12   7   0 1164.58   94.79
 -12  -7   0 1162.78   90.09
  12   7   0 1126.69   89.89
 -12  -7   0 1131.99   97.79
  12  -8   0  396.96   52.09
  12   8   0  393.56   50.89
 -12  -8   0  416.56   60.19
  12  -8   0  452.55   54.29
 -12   8   0  391.16   50.29
 -12   8   0  397.36   52.29
  12   8   0  505.35   58.89
  12  -9   0    4.80   24.20
  12   9   0    2.20   27.30
  12  -9   0    1.40   23.00
 -12  -9   0   -9.40   25.40
 -12   9   0    6.20   19.80
 -12   9   0   15.00   24.40
  12  10   0   19.90   32.70
 -12  10   0  -20.60   24.50
  12 -10   0   21.30   28.10
 -12 -10   0   -9.90   28.50
  12 -10   0  -21.00   20.50
 -13   0   0   10.10   10.10
  13   0   0   -7.20    7.60
  13   0   0   -2.90   11.50
 -13   0   0   -7.30   11.40
 -13   0   0    1.20   12.10
 -13   1   0    6.50   11.10
  13  -1   0   -7.50    9.90
  13   1   0  -13.70    7.00
 -13  -1   0   27.20   12.40
 -13  -1   0  -13.40   10.70
 -13   1   0    8.40    9.00
 -13   1   0  -22.80   11.10
  13  -1   0    0.50    6.90
  13  -1   0   10.90   10.30
  13   1   0    5.30   12.70
  13   1   0  -19.30   11.50
 -13  -1   0   -0.20   13.00
 -13  -2   0   16.70   14.50
  13   2   0   26.50   14.40
 -13   2   0   18.00    9.60
 -13   2   0   -9.30   11.90
 -13   2   0    6.80   12.80
  13   2   0   18.80    9.20
  13  -2   0    8.80   13.20
  13  -2   0   19.50   12.50
 -13  -2   0  -26.70   14.70
  13  -2   0   -6.90    8.10
 -13  -2   0   17.10   13.10
 -13   2   0    6.30   11.80
  13   2   0   36.60   16.20
  13  -3   0    0.00    9.20
  13  -3   0    9.30   11.90
  13   3   0   16.70   13.70
 -13   3   0  -13.30   11.20
  13   3   0    5.70    8.70
 -13  -3   0   -8.30   14.10
 -13   3   0    1.60   11.60
 -13  -3   0  -12.10   11.70
  13  -3   0  -15.30   11.10
  13   3   0   -8.40   13.20
 -13   3   0   -9.80   11.40
 -13   3   0   -7.90    7.40
  13  -4   0   -5.80   13.10
 -13   4   0   12.00   13.10
 -13  -4   0   -3.30   15.40
  13   4   0   34.60   18.40
  13  -4   0   22.90   16.00
 -13   4   0  -12.20   11.50
 -13  -4   0    5.00   17.60
  13   4   0   19.50   16.10
  13  -4   0    8.30   11.60
 -13   4   0    8.70   14.20
  13  -5   0    6.00   14.70
  13   5   0   21.90   16.80
  13   5   0  -17.10   17.80
  13  -5   0    1.90   13.50
 -13   5   0    4.50   16.40
 -13   5   0   -1.40   12.70
 -13  -5   0   -2.00   18.90
 -13  -5   0  -11.70   12.90
 -13   5   0   -6.20   15.30
  13   6   0   29.30   17.50
 -13   6   0    7.50   16.70
 -13   6   0  -15.40   16.60
  13   6   0   -6.70   19.10
  13  -6   0   17.60   17.90
 -13  -6   0  -10.10   21.00
  13  -6   0  -15.20   15.70
 -13  -6   0   -5.50   15.00
  13   7   0   -1.40   18.50
  13  -7   0    0.00   16.70
  13   7   0  -33.80   21.10
 -13  -7   0   27.50   26.00
  13  -7   0   -3.00   17.10
 -13   7   0   17.10   19.30
 -13   7   0  -12.50   17.40
  13  -8   0   46.00   25.00
  13   8   0   30.90   27.40
 -13  -8   0   -7.10   27.50
 -13   8   0   27.00   24.80
  13   8   0   54.49   24.30
 -13   8   0   16.80   19.40
  13  -8   0    2.40   22.70
 -13   9   0    3.30   21.20
  13  -9   0  -12.40   19.90
  13   9   0   15.90   31.50
 -13   9   0  -44.60   22.00
  13  -9   0  -25.70   25.60
 -13  -9   0   10.20   28.10
  14   0   0 1242.78   92.59
 -14   0   0 1130.99   91.09
 -14   0   0 1384.96   98.79
  14   0   0 1205.78   87.89
 -14   0   0 1214.48   88.49
 -14   1   0 1317.37   97.99
 -14   1   0 1269.87   92.59
  14  -1   0 1300.87   98.29
 -14  -1   0 1375.16   98.89
 -14  -1   0 1268.87  103.09
  14   1   0 1294.77   98.69
  14   1   0 1392.06   93.49
 -14  -1   0 1372.86   96.69
  14  -1   0 1273.97   95.19
 -14   1   0 1361.46  102.89
  14   1   0 1356.16   98.99
 -14   2   0   39.50   15.80
  14  -2   0   44.10   16.00
  14  -2   0   10.20   14.00
 -14  -2   0   13.60   14.90
 -14   2   0   40.00   16.00
 -14   2   0   52.69   20.10
 -14  -2   0   19.40   17.70
  14   2   0   38.10   17.50
 -14   2   0   40.40   12.20
  14   2   0   37.50   12.20
  14   2   0   15.50   15.90
 -14  -2   0   25.80   17.50
 -14  -3   0  110.09   26.50
  14   3   0   85.19   22.20
  14  -3   0  115.79   23.90
  14  -3   0  105.29   19.00
 -14  -3   0   88.39   23.00
 -14   3   0   93.49   20.30
 -14   3   0  154.38   26.00
  14   3   0  123.99   25.60
 -14   3   0  135.79   26.80
  14  -3   0  100.89   23.90
 -14   3   0   78.49   22.60
  14   4   0   18.30   18.50
 -14  -4   0   35.10   20.20
  14  -4   0  -12.20   15.60
 -14   4   0    1.10   13.80
  14  -4   0   18.30   13.60
 -14   4   0   28.40   15.60
 -14  -4   0   28.10   18.80
  14   4   0   30.70   20.80
  14  -4   0   -5.90   13.60
 -14   4   0   14.20   15.20
  14  -5   0  515.95   49.40
  14  -5   0  585.94   56.09
 -14   5   0  537.35   50.49
 -14  -5   0  600.14   58.59
 -14   5   0  563.44   54.89
  14   5   0  591.34   57.19
 -14   5   0  526.45   53.69
  14   5   0  463.95   52.29
 -14  -5   0  446.66   54.09
  14  -6   0   21.70   18.90
 -14   6   0   -3.30   19.00
  14   6   0   21.20   24.20
  14   6   0   -6.90   17.40
 -14  -6   0   12.30   16.40
 -14   6   0    2.60   20.10
 -14  -6   0   20.50   24.20
  14  -6   0   -1.00   15.40
 -14   7   0  492.05   53.19
 -14   7   0  365.06   50.79
  14  -7   0  414.36   53.49
 -14  -7   0  407.06   56.59
  14  -7   0  408.26   50.09
  14   7   0  431.76   55.69
  14   7   0  364.06   48.50
 -14  -8   0  485.15   64.59
 -14   8   0  513.25   59.09
 -14   8   0  363.36   55.19
  14  -8   0  643.54   63.19
  14   8   0  463.55   61.99
  14  -8   0  490.05   58.99
  14   8   0  437.96   57.79
 -14  -9   0  -14.80   30.20
  14  -9   0   40.90   30.70
 -14   9   0   54.29   27.00
  14  -9   0   40.20   28.10
  14   9   0   44.80   32.70
 -14   9   0   15.40   27.60
 -15   0   0   -6.50   13.00
 -15   0   0    2.40   11.70
  15   0   0    3.60   10.30
 -15   0   0   -4.50   16.60
  15   0   0   -3.90   13.50
 -15   1   0   -0.20   10.00
  15   1   0    3.80   13.60
  15   1   0  -18.20   12.20
 -15  -1   0  -13.80   10.50
  15   1   0    1.20    9.60
 -15  -1   0  -11.00   15.20
 -15  -1   0    8.60   14.00
  15  -1   0    8.70   10.70
  15  -1   0    0.40   14.20
 -15   1   0   18.00   14.80
 -15   1   0  -16.40   14.70
  15  -2   0   15.40   13.50
 -15  -2   0   52.89   18.30
 -15   2   0   33.20   11.80
 -15  -2   0   38.50   17.20
 -15   2   0   60.09   18.40
  15   2   0   73.59   21.10
  15   2   0   76.99   21.10
 -15  -2   0    8.60   22.10
  15  -2   0   38.50   16.70
 -15   2   0  -16.60   15.70
 -15   3   0   -2.60   14.50
  15  -3   0   20.80   17.40
  15   3   0   42.10   19.50
  15   3   0   10.00   17.10
  15  -3   0    2.20   12.60
 -15  -3   0  -20.90   15.20
 -15   3   0   23.80   17.60
 -15  -3   0    1.40   15.50
 -15   3   0    2.70   14.20
  15   4   0  -15.70   16.40
 -15   4   0    8.70   16.00
  15   4   0   16.70   17.60
 -15  -4   0   -2.40   17.20
  15  -4   0   24.60   18.60
  15  -4   0   -2.00   13.50
 -15   4   0   44.70   18.10
 -15   4   0   12.60   16.50
 -15  -4   0  -21.80   15.50
 -15   5   0   -7.40   12.10
  15  -5   0   -3.00   17.10
 -15   5   0  -27.10   15.30
 -15  -5   0    0.80   16.50
  15  -5   0   -5.20   18.30
  15   5   0   17.30   22.30
 -15   5   0   -1.70   15.60
  15  -5   0   -5.20   14.20
 -15  -5   0    8.70   19.90
  15   5   0   -6.10   16.70
  15   6   0  -13.80   21.10
  15  -6   0   17.00   18.00
  15   6   0  -47.40   15.40
 -15  -6   0    7.00   19.80
 -15   6   0   -3.60   18.70
 -15  -6   0  -16.60   20.90
 -15   6   0   -0.80   19.50
  15  -6   0   19.90   19.30
  15  -7   0  -21.70   18.70
  15   7   0  -24.90   18.50
 -15   7   0  -27.80   19.50
  15   7   0  -17.80   22.40
 -15   7   0   -7.80   20.00
 -15  -7   0   12.80   26.20
  15  -7   0    9.90   19.60
 -15  -8   0   27.10   29.80
 -15   8   0   85.79   31.80
  15  -8   0   16.10   24.40
 -15   8   0    9.40   23.80
  15   8   0   -6.20   27.60
  15  -8   0    8.20   22.20
 -15   9   0   -8.80   23.60
  15  -9   0  -28.20   20.00
  15   9   0  -25.10   25.00
 -15  -9   0  -32.00   28.90
 -15   9   0  -35.30   22.50
  15  -9   0  -17.10   24.60
  16   0   0  330.67   38.70
 -16   0   0  290.87   39.20
  16   0   0  342.37   34.40
  16   0   0  367.26   41.90
 -16   0   0  329.57   46.40
 -16   0   0  369.06   35.50
  16  -1   0   64.69   21.60
 -16  -1   0  134.09   31.20
  16   1   0   81.59   24.50
  16   1   0   41.10   21.20
 -16   1   0  109.99   24.00
 -16  -1   0  110.89   25.50
  16  -1   0   92.79   20.40
 -16   1   0   68.29   25.90
  16   1   0   78.89   17.20
 -16   1   0  121.39   20.70
 -16  -1   0  177.78   26.80
 -16   2   0   12.30   17.10
  16  -2   0   20.40   16.40
 -16  -2   0   50.89   19.70
 -16   2   0   17.00   12.50
 -16  -2   0   18.70   20.50
 -16   2   0   18.90   19.70
  16  -2   0   15.50   13.10
 -16  -2   0   25.00   17.30
  16   2   0   46.10   21.10
  16   2   0   27.30   17.10
 -16  -3   0   12.00   18.30
  16   3   0   34.70   20.80
 -16   3   0   44.40   19.00
 -16  -3   0   33.60   23.70
 -16   3   0   36.40   19.20
  16   3   0   59.19   24.20
  16  -3   0   20.90   15.40
  16  -3   0   14.10   17.60
 -16   3   0    8.50   16.60
  16   4   0   47.40   24.40
  16  -4   0   30.80   19.00
 -16   4   0   29.70   21.60
  16  -4   0   75.59   25.70
 -16   4   0   57.89   21.60
 -16  -4   0   14.10   20.10
  16   4   0   23.90   20.60
 -16   4   0   41.60   20.10
 -16  -4   0    4.60   19.60
 -16   5   0  306.27   43.30
  16   5   0  372.36   48.30
 -16   5   0  286.27   39.80
 -16   5   0  228.58   41.10
  16  -5   0  306.07   45.70
 -16  -5   0  305.97   47.20
  16  -5   0  355.26   44.20
  16   5   0  353.86   44.50
 -16  -5   0  339.07   46.60
  16   6   0   89.89   32.00
  16  -6   0    4.80   18.90
  16   6   0   23.80   24.30
  16  -6   0   74.59   27.00
 -16   6   0   35.20   22.20
 -16  -6   0   49.70   24.60
 -16   6   0   52.79   23.80
 -16  -6   0   30.20   28.10
  16   7   0  422.06   57.09
  16   7   0  384.26   50.39
  16  -7   0  351.86   51.39
 -16   7   0  360.86   55.79
 -16  -7   0  307.57   54.49
 -16   7   0  386.16   51.59
 -16  -8   0   -9.00   29.30
 -16   8   0   -5.40   24.10
  16   8   0   -4.80   28.80
 -16   8   0    6.10   22.90
  16  -8   0  -39.60   18.40
 -16   9   0   -4.40   26.00
 -16  -9   0   38.60   35.90
  16   9   0    6.90   29.80
 -16   9   0    5.20   26.30
  16  -9   0  -14.80   21.30
 -17   0   0   10.00   13.10
  17   0   0   32.30   20.10
  17   0   0   24.70   13.80
 -17   0   0   66.69   19.90
  17   0   0   13.60   17.40
 -17   0   0   40.40   21.20
 -17  -1   0  -13.60   17.10
 -17  -1   0   11.30   14.20
 -17  -1   0  -23.60   14.30
  17   1   0   12.30   18.60
 -17   1   0  -22.70   15.10
 -17   1   0   -8.30   17.00
  17  -1   0   -7.70   16.50
  17   1   0   -6.60   18.70
 -17   1   0   -9.80   11.20
  17  -1   0    2.70   11.40
 -17   2   0   13.40   20.50
 -17  -2   0   17.20   18.50
  17   2   0    9.30   19.20
 -17   2   0   62.99   21.40
  17   2   0    1.30   18.10
  17  -2   0   -6.80   15.30
  17  -2   0   22.90   15.50
 -17  -2   0   25.30   21.80
 -17  -2   0   19.70   17.50
 -17   3   0   18.70   18.10
  17  -3   0  -24.90   14.20
  17   3   0   14.70   20.30
 -17   3   0   10.80   18.60
 -17  -3   0   17.60   17.80
 -17  -3   0   16.00   23.00
 -17   3   0   18.20   20.10
  17  -3   0   22.60   15.50
  17   3   0   -9.80   18.10
  17  -4   0   11.40   21.40
 -17   4   0    3.70   21.60
 -17   4   0  -29.10   14.80
  17   4   0    1.00   20.10
 -17  -4   0    6.10   20.40
 -17  -4   0  -16.60   18.70
  17  -4   0  -13.20   15.70
 -17   4   0    0.00   16.60
  17   4   0  -10.20   19.00
 -17   5   0   -7.40   16.70
 -17   5   0  -18.50   17.20
 -17  -5   0  -24.80   20.00
 -17   5   0   21.90   21.20
  17   5   0   -6.00   22.60
  17  -5   0   26.70   23.40
  17  -5   0  -10.80   17.30
 -17  -5   0    0.30   19.40
  17   5   0    1.80   21.80
  17  -6   0  -21.90   21.70
  17  -6   0   32.40   23.00
  17   6   0   -1.60   25.70
  17   6   0   -9.90   22.10
 -17  -6   0  -12.90   24.90
 -17   6   0   -6.70   21.00
 -17   6   0  -20.00   17.50
 -17  -6   0   50.69   26.50
 -17  -7   0    3.20   28.40
 -17   7   0  -22.00   19.80
 -17   7   0   17.90   25.00
  17  -7   0    2.50   24.40
  17   7   0  -39.90   21.70
  17   7   0   29.40   31.40
  17  -8   0    0.00   25.10
 -17   8   0   12.20   23.50
  17   8   0   21.80   32.90
 -17   8   0  -14.40   25.70
 -17  -8   0   14.10   30.30
 -18   0   0 1228.68   92.99
 -18   0   0 1209.58   99.49
 -18   0   0 1074.09   85.29
  18   0   0 1084.59   91.29
  18   0   0 1124.09   92.59
 -18  -1   0  323.47   43.00
 -18  -1   0  358.96   50.19
  18  -1   0  301.97   43.50
 -18   1   0  335.47   35.30
 -18   1   0  431.86   51.09
 -18   1   0  303.77   43.70
  18   1   0  307.57   43.10
 -18  -1   0  411.66   40.20
  18  -1   0  288.57   36.10
  18   1   0  327.17   43.30
 -18  -2   0 1070.29   85.99
 -18   2   0 1161.78   89.49
  18  -2   0 1032.70   83.79
 -18  -2   0 1021.40   87.79
 -18   2   0 1126.09   93.19
 -18  -2   0 1079.29   95.29
  18   2   0 1080.59   88.99
  18  -2   0  978.10   86.79
  18   2   0 1034.60   88.49
 -18  -3   0   54.79   25.90
  18   3   0   29.50   21.70
 -18   3   0   18.60   22.90
  18  -3   0   25.90   17.20
  18  -3   0    2.90   20.00
  18   3   0    4.60   19.80
 -18   3   0    5.40   19.00
 -18  -3   0    4.00   19.90
  18   4   0    7.70   22.60
  18  -4   0   32.90   23.80
 -18   4   0   79.29   25.70
 -18  -4   0   51.79   26.90
  18   4   0   65.39   27.50
  18  -4   0   66.09   25.10
 -18   4   0   43.70   22.90
 -18   4   0   22.50   20.60
 -18  -4   0   31.80   25.70
 -18  -5   0  291.37   47.90
 -18   5   0  294.37   42.90
  18  -5   0  366.16   48.90
 -18  -5   0  335.67   52.09
 -18   5   0  325.77   45.60
  18  -5   0  294.07   44.40
  18   5   0  352.56   50.89
  18   5   0  301.17   45.90
 -18   5   0  225.28   42.10
 -18  -6   0  393.06   55.19
 -18   6   0  311.77   48.10
 -18   6   0  228.28   43.10
  18   6   0  302.47   48.40
  18   6   0  317.57   50.89
 -18  -6   0  342.27   50.59
  18  -6   0  326.07   48.20
  18  -6   0  320.17   53.19
  18   7   0  304.27   50.09
 -18   7   0  306.67   48.80
 -18  -7   0  431.16   62.89
  18   7   0  369.36   59.49
 -18   7   0  273.97   49.30
  18  -7   0  396.76   53.59
  18  -7   0  254.77   49.99
 -18   8   0   43.00   29.40
  18  -8   0   65.79   30.70
 -18  -8   0   63.49   35.80
 -18   8   0   60.79   30.20
  18   8   0   50.89   36.60
 -19   0   0    4.70   19.70
 -19   0   0   -3.40   22.10
  19   0   0   40.70   23.80
  19   0   0   21.60   21.10
 -19   0   0   -0.30   13.50
  19   1   0   29.90   22.70
 -19   1   0  -23.60   16.90
 -19  -1   0    3.80   15.80
 -19   1   0  -15.70   18.50
  19   1   0    3.30   21.20
 -19  -1   0  -34.30   17.00
  19  -1   0   -1.50   20.30
 -19  -1   0   -8.20   19.20
  19  -1   0   -3.70   12.70
  19   2   0   17.90   20.90
 -19  -2   0    8.80   21.10
  19   2   0   17.80   22.50
 -19   2   0    4.00   18.20
 -19  -2   0    7.50   17.40
  19  -2   0   17.00   15.90
 -19  -2   0   14.70   24.60
 -19   2   0   -3.70   18.70
  19  -2   0   -2.00   19.30
 -19  -3   0    4.60   22.70
 -19   3   0   -5.30   19.50
  19  -3   0    4.60   18.90
  19   3   0   -3.30   20.20
  19   3   0  -12.40   21.40
  19  -3   0   20.50   18.10
 -19   3   0    7.40   20.50
 -19  -3   0    9.40   21.50
  19  -4   0  117.69   29.80
 -19   4   0   91.69   27.80
  19   4   0   71.59   29.50
 -19  -4   0   72.19   29.80
  19  -4   0   20.70   20.50
  19   4   0   48.90   25.10
 -19  -4   0   88.79   29.60
 -19   4   0   59.19   23.80
 -19   4   0   86.19   27.20
  19  -5   0   43.70   26.80
  19   5   0    5.50   26.10
 -19   5   0   44.30   26.10
 -19   5   0  -15.00   21.50
 -19  -5   0   11.00   23.20
  19   5   0   33.30   23.30
 -19  -5   0    5.50   26.70
  19  -5   0   -0.20   21.30
  19  -6   0   -8.80   22.40
  19   6   0    1.20   27.80
 -19  -6   0    2.50   23.70
 -19  -6   0   24.70   30.20
  19   6   0   11.60   25.80
  19  -6   0   18.10   25.60
 -19   6   0    3.30   24.90
 -19   6   0   -8.70   20.70
 -19   7   0   -7.00   25.30
  19  -7   0  -18.40   27.40
  19   7   0   24.60   26.90
  19   7   0   18.90   31.90
  19  -7   0   18.60   26.40
 -19  -7   0   74.79   35.20
 -19   7   0  -29.40   20.00
 -20   0   0  540.55   62.39
 -20   0   0  819.92   74.79
  20   0   0  556.54   60.29
  20   0   0  660.93   64.49
 -20   0   0  527.05   53.09
  20   1   0  600.14   61.99
 -20   1   0  599.04   59.89
 -20  -1   0  543.85   55.09
 -20   1   0  610.54   66.09
  20   1   0  553.34   60.39
 -20  -1   0  450.25   64.69
 -20  -1   0  578.94   58.79
  20  -1   0  506.65   60.59
 -20  -2   0   25.40   26.60
 -20   2   0   -4.20   19.70
 -20   2   0  -11.70   20.20
 -20  -2   0    6.20   21.70
  20   2   0    8.90   21.30
  20  -2   0    3.00   16.60
 -20  -2   0   -7.70   18.20
  20   2   0   36.80   25.00
  20  -2   0   -4.10   21.40
 -20  -3   0  119.39   37.80
 -20   3   0   68.49   28.20
 -20  -3   0  176.28   35.40
  20  -3   0   67.19   25.00
  20   3   0  107.69   33.60
  20  -3   0  159.18   34.50
 -20   3   0  134.59   31.40
  20   3   0  113.99   31.90
 -20  -4   0   88.49   33.80
 -20   4   0   73.09   29.30
 -20   4   0   86.09   30.50
  20  -4   0  122.89   33.40
 -20   4   0  157.68   36.90
 -20  -4   0   95.69   32.60
  20   4   0  132.79   35.70
  20   4   0  115.39   33.50
  20  -4   0  158.08   34.20
 -20  -5   0  291.07   50.79
  20  -5   0  280.07   48.80
 -20  -5   0  309.07   52.09
 -20   5   0  158.48   37.50
 -20   5   0  176.48   39.80
  20   5   0  360.46   50.59
  20  -5   0  305.07   54.49
  20   5   0  346.27   55.69
 -20   6   0  397.56   53.49
  20  -6   0  262.37   54.59
 -20  -6   0  400.46   61.49
 -20  -6   0  256.97   51.19
  20   6   0  420.46   55.59
  20   6   0  281.77   56.29
  20  -6   0  332.87   49.80
 -20   6   0  407.26   54.99
 -20   7   0  217.18   45.60
  20  -7   0  193.88   43.70
  20   7   0  122.29   44.10
 -20   7   0  219.48   43.60
  20  -7   0   75.19   35.80
  20   7   0  230.48   45.50
 -20  -7   0  133.49   44.00
  21   0   0    8.80   23.80
  21   0   0    2.40   21.90
 -21   0   0   10.70   25.70
 -21   0   0   -3.00   22.90
  21   1   0   -6.30   23.20
 -21   1   0   29.60   22.20
 -21   1   0  -12.20   21.10
 -21  -1   0  -23.70   21.20
  21  -1   0  -29.10   20.60
 -21  -1   0   10.80   19.60
  21  -1   0   29.20   25.00
 -21  -1   0   23.80   26.20
  21   1   0    7.30   21.60
 -21   2   0   20.40   24.70
 -21  -2   0   36.20   22.40
 -21   2   0   65.89   29.60
  21   2   0   31.60   26.50
 -21  -2   0   47.30   29.70
 -21  -2   0   23.90   22.40
  21  -2   0   37.40   22.50
  21   2   0   11.00   22.60
 -21   3   0   19.00   23.80
 -21  -3   0   42.90   29.30
  21  -3   0    1.90   21.70
  21  -3   0    3.40   18.30
 -21  -3   0    4.20   23.70
  21   3   0   -2.80   24.60
  21   3   0    5.80   25.20
 -21   3   0   28.80   25.50
 -21   4   0   10.30   21.40
  21   4   0   60.09   28.80
 -21  -4   0   45.80   27.00
  21  -4   0   42.10   22.40
  21  -4   0  -23.40   19.80
 -21  -4   0   66.79   32.20
 -21   4   0   76.69   29.70
  21   4   0   21.90   27.50
 -21   5   0  -35.50   24.10
 -21  -5   0   -6.10   25.40
  21  -5   0   13.30   24.50
  21   5   0    5.90   26.70
  21   5   0   12.20   29.10
 -21  -5   0   15.90   27.90
 -21   5   0   22.80   25.90
  21  -5   0   15.70   21.50
 -21  -6   0   38.40   31.50
 -21  -6   0    7.20   29.70
  21   6   0  -35.20   27.00
  21  -6   0  -20.40   22.90
  21  -6   0  -34.00   19.80
 -21   6   0    4.10   29.00
 -21   6   0  -16.70   22.80
  21   6   0    2.80   27.50
 -22   0   0   73.89   32.50
  22   0   0   71.69   30.00
 -22   0   0   85.19   32.60
  22   0   0   51.99   29.70
  22   1   0  542.45   62.19
 -22   1   0  493.85   67.59
 -22   1   0  598.84   64.09
 -22  -1   0  585.74   63.39
 -22  -1   0  446.56   53.69
  22  -1   0  546.95   61.89
  22   1   0  581.14   65.09
  22  -1   0  531.15   63.79
 -22  -1   0  647.84   72.59
 -22   2   0   25.90   27.60
  22   2   0   -9.80   23.30
 -22  -2   0    7.80   27.70
  22   2   0   27.00   25.40
 -22  -2   0   20.40   24.60
  22  -2   0   13.70   22.50
 -22   2   0   11.20   26.10
 -22  -2   0    1.40   22.10
 -22   3   0   14.30   27.10
 -22   3   0    5.30   25.40
 -22  -3   0   -6.80   25.40
  22  -3   0   39.60   23.00
  22  -3   0    9.10   24.20
  22   3   0   -0.70   23.30
  22   3   0  -17.40   24.30
 -22  -3   0   12.40   25.40
 -22  -4   0  391.06   59.29
 -22   4   0  348.17   52.59
  22   4   0  221.38   47.90
  22   4   0  262.87   50.89
 -22   4   0  375.66   52.39
  22  -4   0  293.07   45.20
 -22  -4   0  428.46   62.09
  22  -4   0  238.18   49.70
 -22   5   0   90.49   38.50
  22  -5   0  181.48   39.80
  22   5   0  167.88   43.60
  22  -5   0  179.28   43.80
 -22  -5   0  282.57   53.09
 -22  -5   0  274.97   51.69
 -22   5   0  127.29   38.40
  22   5   0  305.37   56.59
  22  -6   0  400.26   60.89
 -22   6   0  390.36   62.89
  22  -6   0  350.16   60.39
 -22   6   0  388.26   58.89
 -22  -6   0  523.15   67.99
 -22  -6   0  327.17   60.49
  22   6   0  422.36   63.99
  22   6   0  436.96   63.99
 -23   0   0   10.20   28.80
  23   0   0   26.80   28.10
  23   0   0  -32.30   19.10
 -23   0   0   14.40   26.30
 -23   1   0   37.70   29.70
 -23  -1   0    7.60   27.00
  23   1   0    2.60   26.20
 -23  -1   0   25.50   30.60
  23  -1   0   11.80   27.10
 -23   1   0    1.20   23.10
  23  -1   0   24.20   29.10
  23   1   0    6.90   25.10
  23   2   0   18.40   23.40
  23  -2   0   57.29   28.40
 -23  -2   0   39.30   35.90
  23   2   0   42.50   26.10
 -23   2   0   38.00   27.00
 -23  -2   0   32.40   25.30
 -23  -2   0   -7.60   22.90
 -23   2   0    9.20   25.50
 -23  -3   0   -7.10   25.60
  23   3   0  -14.60   25.90
 -23   3   0   14.90   30.90
  23   3   0   13.90   28.10
 -23  -3   0   65.19   28.40
 -23   3   0   11.60   24.70
  23  -3   0    7.40   24.90
 -23  -4   0   38.30   31.40
 -23   4   0    1.10   24.90
  23   4   0   12.70   28.90
  23   4   0  -11.00   26.10
 -23  -4   0   14.80   29.00
 -23   4   0   47.60   30.20
  23  -4   0   34.60   28.10
  23  -4   0   -2.00   22.00
 -23  -5   0  -18.50   26.50
 -23  -5   0  -11.20   27.80
 -23   5   0    4.30   27.40
  23   5   0   38.60   31.50
  23   5   0   -8.30   30.80
  23  -5   0   -4.90   23.70
  23  -5   0  -10.70   26.20
  24   0   0  282.17   50.29
 -24   0   0  384.26   54.09
 -24   0   0  435.16   65.09
  24   0   0  276.07   53.49
  24   1   0   -2.90   27.80
 -24   1   0  -12.40   25.70
 -24   1   0   12.50   27.40
  24  -1   0    8.30   28.20
 -24  -1   0   51.19   36.00
  24  -1   0   -5.80   23.60
  24   1   0   -6.40   25.80
 -24  -1   0   54.69   27.20
 -24   2   0   92.59   34.60
  24   2   0  112.59   37.20
  24   2   0  122.39   38.10
  24  -2   0  191.78   43.60
 -24  -2   0  111.99   38.40
 -24   2   0  141.09   43.90
 -24  -2   0  125.59   46.60
  24  -2   0   18.90   27.20
  24   3   0   55.59   33.40
  24   3   0  -28.20   25.80
  24  -3   0    2.00   26.40
 -24   3   0   15.00   28.10
 -24  -3   0   56.19   26.70
 -24   3   0   23.40   33.90
 -24  -3   0   18.80   31.60
 -24  -4   0   44.30   31.40
  24   4   0   56.29   36.90
 -24   4   0    9.70   28.30
  24   4   0   39.10   30.20
 -24  -4   0   43.70   34.00
  24  -4   0   42.60   30.60
 -24   4   0   60.39   33.30
  25   0   0    9.70   27.40
 -25   0   0  -37.70   24.80
  25   0   0  -31.60   24.00
 -25   0   0   -0.80   31.90
 -25  -1   0   12.00   30.80
 -25  -1   0   -5.50   25.50
  25   1   0   25.80   29.10
 -25   1   0   32.40   32.40
  25  -1   0   11.60   26.40
 -25   1   0   -4.60   28.30
  25  -1   0    2.60   30.10
  25   1   0    9.40   29.20
 -25   2   0   75.49   33.60
 -25  -2   0   77.79   37.60
 -25   2   0   61.19   34.70
  25   2   0  -14.60   28.20
  25   2   0   64.09   30.10
  25  -2   0   35.60   32.50
  25  -2   0   -2.80   27.80
 -25  -3   0   -7.60   28.80
 -25   3   0  101.49   36.50
 -25   3   0   37.80   29.50
 -25  -3   0   33.20   28.30
  25  -3   0  -16.80   26.30
  25   3   0    9.10   31.30
  25   3   0    5.90   28.90
  26   0   0   56.19   37.60
 -26   0   0   84.69   37.80
  26   0   0   92.99   37.20
 -26   0   0  114.19   43.70
 -26   1   0    0.50   27.60
 -26  -1   0    5.80   32.60
  26  -1   0  -28.70   26.00
 -26  -1   0  114.39   38.30
  26   1   0   39.70   33.00
  26  -1   0    0.30   26.00
 -26   1   0  -20.00   29.70
  26   1   0   -1.00   29.30
   0   1  -1   -6.70    4.40
   0  -1   1    1.70    4.40
   0   1   1    0.40    4.20
   0  -1  -1    2.20    4.50
   0   1   1   -6.60    4.00
   0   1  -1    4.10    3.70
   0   1  -1   -8.20    4.30
   0  -1   1    2.10    3.70
   0  -1   1    0.50    4.00
   0   1   1   -8.20    4.50
   0  -1  -1    3.90    4.70
   0  -2  -1 1554.94  104.99
   0   2  -1 1635.54  105.59
   0   2  -1 1681.63  105.19
   0  -2   1 1586.34  105.29
   0  -2  -1 1485.75  104.69
   0   2   1 1465.55  105.29
   0   2  -1 1632.44  102.19
   0   2   1 1509.95  105.09
   0  -2   1 1648.44  104.49
   0   2  -1 1584.04  104.69
   0   2   1 1549.05  103.39
   0  -3  -1   -2.20    8.90
   0   3  -1   10.30    9.40
   0   3   1   -1.60   10.90
   0  -3   1    6.10   10.70
   0   3   1    1.20    9.30
   0   3  -1   -8.40   10.10
   0   3   1   12.10    8.70
   0  -3   1  -16.20    9.00
   0   3  -1   -1.60    8.90
   0  -3  -1   -7.20    9.90
   0   4  -1   20.30   10.70
   0  -4  -1   19.60   11.10
   0   4   1   27.30   11.80
   0  -4   1   20.10   11.90
   0   4  -1   21.00   12.70
   0   4  -1    6.00   10.20
   0   4   1   36.50   14.40
   0  -4   1   21.00   10.90
   0  -4  -1   19.90   13.40
   0   4   1   12.70    9.50
   0  -5   1    6.40   10.40
   0  -5  -1   -0.70   10.20
   0   5  -1   39.80   15.00
   0   5   1   -9.80    8.90
   0   5  -1   58.59   14.70
   0   5  -1   13.50   10.60
   0   5   1  -19.60   10.10
   0  -5   1    5.20   10.90
   0   5   1  -10.20    7.70
   0  -5  -1   -6.30   10.00
   0  -6  -1  165.98   27.20
   0   6  -1  156.38   27.30
   0   6   1  113.89   23.70
   0  -6   1  168.78   25.20
   0   6  -1  133.09   22.90
   0  -6  -1  182.88   26.20
   0   6  -1  160.28   24.00
   0  -6   1  145.79   26.70
   0   6   1  138.59   22.00
   0   6   1  179.88   27.40
   0   7  -1    0.90   12.20
   0   7   1    5.40   11.20
   0  -7  -1  -11.00   12.50
   0   7  -1   -1.80   12.60
   0  -7   1   -9.60   10.50
   0  -7   1    5.00   14.40
   0   7   1    2.30   12.60
   0   7  -1    5.30   14.70
   0   7   1   23.90   16.60
   0  -7   1   12.70   13.60
   0  -7  -1  -20.20   10.20
   0  -8  -1   -6.00   14.30
   0   8   1   -3.80   16.90
   0  -8   1    3.90   13.70
   0  -8  -1   11.30   17.80
   0   8   1   -9.80   12.00
   0   8   1   12.90   16.90
   0   8  -1  -16.40   11.90
   0   8  -1    7.30   17.90
   0   8  -1   -1.00   13.30
   0  -8   1   -6.10   16.00
   0  -8   1   23.80   15.80
   0  -9  -1  -19.70   18.30
   0   9   1    3.00   20.70
   0  -9  -1   -1.30   17.90
   0  -9   1   -5.90   19.50
   0  -9   1   10.00   15.30
   0   9   1  -24.70   13.10
   0   9  -1   10.70   18.10
   0   9  -1   19.20   17.30
   0   9  -1   15.50   22.30
   0  -9   1  -10.90   16.30
   0 -10  -1   24.30   22.40
   0 -10  -1  -34.60   20.60
   0  10  -1   23.30   25.90
   0 -10   1   29.00   22.50
   0  10  -1   36.50   23.10
   0 -10   1   17.50   25.40
   0  10   1   19.10   20.90
   0  10   1   34.30   27.40
   0  11  -1   21.50   23.50
   0 -11  -1   32.90   25.20
   0 -11   1  -21.30   22.90
   0  11  -1  -37.80   24.70
   0 -11  -1   18.90   29.00
   0 -11   1  -23.50   17.80
   0  11   1  -22.40   18.10
   0  11   1    4.90   28.50
  -1   0   1   -0.80    2.10
  -1   1  -1 1727.53  108.29
  -1  -1   1 1738.73  107.89
   1  -1  -1 1665.23  107.49
  -1  -1   1 1720.03  107.99
   1  -1  -1 1680.33  107.59
  -1   1  -1 1680.23  108.29
   1   1   1 1602.24  107.49
   1   1   1 1640.04  107.69
   1   1   1 1632.64  106.69
   1   1   1 1644.54  107.99
  -1  -1   1 1650.83  107.49
   1  -1  -1 1611.04  107.89
  -1   1  -1 1793.92  108.19
  -1   1  -1 1656.33  107.09
   1   1  -1 1692.13  107.09
  -1   1   1 1589.44  107.79
   1   1  -1 1604.44  107.69
  -1   1   1 1687.93  108.19
  -1   1   1 1728.03  107.09
  -1  -1  -1 1604.64  107.49
   1  -1   1 1717.33  108.19
   1   1  -1 1565.14  107.79
  -1  -1  -1 1609.04  108.29
  -1  -1  -1 1659.53  107.49
   1  -1   1 1607.84  107.89
  -1   1   1 1601.64  108.39
  -1   2  -1  193.58   19.00
   1  -2  -1  215.48   18.90
  -1  -2   1  147.99   19.40
   1   2   1  187.18   16.90
  -1  -2   1  186.08   16.00
   1   2   1  206.68   19.40
  -1  -2   1  219.08   19.90
   1  -2  -1  187.48   20.10
   1   2   1  173.68   18.80
  -1   2  -1  183.08   20.10
  -1   2  -1  209.08   19.80
   1  -2   1  185.38   17.50
  -1   2   1  164.68   17.30
  -1   2   1  186.58   19.80
  -1  -2  -1  145.19   15.20
   1  -2   1  206.28   19.70
   1   2  -1  195.28   19.90
   1   2  -1  195.98   18.30
  -1  -2  -1  183.68   19.90
   1  -2   1  196.48   20.50
   1   2  -1  178.08   19.10
  -1  -2  -1  212.68   20.80
  -1   2   1  211.58   21.00
   1   3   1 2001.20  135.89
   1   3   1 1982.20  133.89
  -1   3  -1 2102.99  135.89
  -1  -3   1 2007.20  136.09
  -1   3  -1 2220.68  137.39
   1   3   1 2045.80  136.79
  -1  -3   1 2044.60  131.69
  -1  -3   1 2160.68  136.29
  -1   3  -1 2030.00  136.19
   1  -3  -1 1951.80  135.99
   1  -3  -1 2152.98  135.59
  -1  -3  -1 1937.81  136.09
   1  -3   1 2073.59  134.59
  -1   3   1 2055.89  134.29
  -1  -3  -1 1959.00  131.49
  -1   3   1 1861.61  136.29
  -1  -3  -1 1847.22  135.59
  -1   3   1 2081.29  137.39
   1   3  -1 2045.60  136.59
   1  -3   1 1993.50  136.29
   1   3  -1 2030.00  135.49
   1   3  -1 2121.89  135.59
  -1  -4   1  271.17   28.60
   1  -4  -1  304.67   28.50
  -1   4  -1  297.27   29.90
  -1   4  -1  281.67   27.80
   1   4   1  247.88   27.90
   1  -4  -1  277.37   29.40
  -1   4  -1  249.38   27.00
  -1  -4   1  275.87   29.30
   1   4   1  294.87   26.70
   1   4   1  297.17   29.90
   1  -4   1  271.37   29.10
  -1  -4  -1  229.78   27.70
   1   4  -1  284.97   27.80
  -1   4   1  246.58   28.10
  -1  -4  -1  271.67   28.70
   1   4  -1  322.97   28.20
   1   4  -1  249.97   27.90
   1  -4   1  261.17   26.50
  -1   4   1  260.17   29.30
  -1   4   1  272.67   26.00
  -1   5  -1 1451.75  101.29
   1  -5  -1 1386.06   98.89
   1   5   1 1271.47   96.69
  -1   5  -1 1477.95   99.39
   1   5   1 1391.26  100.09
   1   5   1 1275.67  100.89
  -1  -5   1 1515.85  101.69
   1  -5  -1 1383.16  100.59
  -1   5  -1 1504.95  100.79
  -1  -5   1 1357.16   99.49
  -1  -5  -1 1310.27   99.79
   1   5  -1 1449.76   99.79
   1   5  -1 1387.66   98.59
  -1   5   1 1304.97  100.59
   1   5  -1 1470.85  101.79
   1  -5   1 1424.56  100.89
  -1   5   1 1394.96   97.49
   1  -5   1 1550.74   99.49
  -1   5   1 1266.67  100.69
  -1  -5  -1 1364.46  100.39
  -1   6  -1  675.73   55.69
  -1  -6   1  643.14   54.79
   1   6   1  609.94   51.89
   1   6   1  711.03   57.89
  -1   6  -1  641.84   56.69
   1  -6  -1  697.43   57.39
  -1  -6   1  680.43   56.79
   1  -6  -1  657.73   54.59
   1   6   1  606.04   54.39
  -1   6  -1  696.43   54.19
  -1  -6  -1  753.12   57.39
  -1  -6  -1  613.94   54.89
   1   6  -1  651.83   56.19
  -1   6   1  510.75   54.39
   1   6  -1  657.43   53.59
   1  -6   1  743.03   57.09
   1   6  -1  633.94   54.29
   1  -6   1  679.23   56.89
  -1   6   1  659.23   56.39
   1  -6   1  619.14   53.29
  -1   6   1  570.94   51.79
  -1   7  -1  155.28   26.70
   1   7   1  213.88   29.60
  -1  -7   1  133.79   26.20
  -1   7  -1  170.58   29.10
  -1  -7   1  140.69   29.20
   1  -7  -1  209.98   29.40
  -1   7  -1  172.78   31.50
   1   7   1  222.58   31.90
   1  -7  -1  159.58   30.80
   1   7   1  163.78   25.20
   1   7  -1  178.88   28.00
   1  -7   1  141.09   29.90
  -1   7   1  166.88   31.20
   1   7  -1  175.88   26.60
   1  -7   1  179.48   27.60
  -1  -7  -1  175.38   30.50
   1  -7   1  149.09   28.40
  -1  -7  -1  129.19   27.10
  -1   7   1  183.68   26.40
  -1   7   1  118.99   26.60
   1   7  -1  236.68   33.20
  -1  -8   1   35.40   21.90
  -1   8  -1   33.20   20.80
  -1   8  -1   19.00   16.90
  -1   8  -1    7.10   14.90
   1   8   1   53.99   21.40
   1  -8  -1   20.10   19.60
  -1  -8   1   29.30   18.60
  -1  -8   1   40.10   18.20
   1   8   1   25.70   17.00
   1   8   1   50.09   17.60
   1  -8  -1   74.09   22.70
  -1   8   1   37.00   19.40
  -1   8   1   52.49   19.20
   1   8  -1   46.50   17.90
   1  -8   1   19.50   16.90
   1   8  -1   20.30   15.90
   1   8  -1   43.50   23.60
  -1  -8  -1   23.20   20.30
   1  -8   1   43.90   18.20
  -1  -8  -1   42.60   20.60
   1  -8   1   49.90   21.10
  -1   8   1   90.49   25.50
  -1   9  -1  472.35   48.60
   1  -9  -1  390.66   49.20
   1   9   1  327.27   47.20
  -1  -9   1  420.76   49.30
   1  -9  -1  444.86   50.99
  -1  -9   1  433.06   54.39
  -1  -9   1  382.76   47.60
   1   9   1  398.86   53.79
  -1   9  -1  567.74   56.79
  -1   9  -1  392.76   49.20
   1  -9  -1  469.65   54.89
  -1  -9  -1  484.45   55.89
  -1   9   1  447.26   54.39
   1  -9   1  431.26   54.09
   1   9  -1  468.95   55.69
   1  -9   1  407.96   49.80
   1   9  -1  439.76   46.90
  -1  -9  -1  459.75   51.19
   1   9  -1  401.76   48.00
  -1   9   1  405.86   49.99
   1  10   1   67.19   32.80
  -1 -10   1   26.80   26.90
   1 -10  -1   34.10   24.00
   1  10   1   38.80   21.70
  -1  10  -1   28.90   23.40
  -1 -10   1   17.10   21.50
  -1  10  -1   48.20   28.60
   1 -10  -1   35.00   28.40
  -1  10   1   37.70   24.70
  -1 -10  -1   83.79   29.80
   1 -10   1   13.50   25.50
   1 -10   1   56.89   28.50
  -1 -10  -1   29.60   28.30
  -1  10   1   48.60   29.80
   1  10  -1   40.60   23.00
  -1 -10  -1   61.99   24.80
   1  10  -1   35.90   29.40
   1 -11  -1  303.67   51.69
   1 -11  -1  394.46   59.29
  -1  11  -1  355.46   56.89
  -1 -11   1  317.17   51.79
   1  11   1  288.47   50.39
  -1  11  -1  298.07   50.69
   1  11   1  320.17   58.79
  -1 -11   1  284.97   53.19
  -1 -11  -1  369.46   60.69
   1  11  -1  322.47   54.69
   1 -11   1  429.66   62.99
  -1  11   1  283.37   56.19
  -1  11   1  274.67   51.29
   1 -11   1  284.07   49.99
  -1 -11  -1  319.97   49.10
   2   0   1   -0.40    3.90
  -2   0   1    9.60    4.40
   2   0   1   -1.00    3.40
   2   0  -1   -0.80    3.70
   2   0  -1    2.70    3.40
  -2   0   1   -0.30    2.70
  -2   0  -1   -4.70    3.70
  -2   0  -1   -2.60    3.30
  -2   0  -1   -5.00    4.10
  -2   0   1   -7.80    3.30
  -2   0   1    0.20    4.60
   2  -1  -1 2860.81  192.08
   2   1   1 3029.10  191.98
   2   1   1 2951.30  192.48
  -2  -1   1 3017.90  192.88
  -2   1  -1 2972.40  192.78
   2   1   1 3009.70  191.48
  -2  -1   1 2944.71  191.78
  -2   1  -1 3323.27  192.78
   2  -1  -1 3081.69  191.78
  -2   1  -1 3047.40  192.18
  -2  -1   1 3027.30  192.78
  -2   1   1 2990.00  192.08
   2  -1   1 2953.90  192.78
   2  -1   1 2975.00  192.18
  -2  -1  -1 2932.01  193.08
  -2  -1  -1 2983.30  192.78
  -2   1   1 3052.99  191.98
   2   1  -1 2897.71  192.18
  -2  -1  -1 2910.11  191.58
   2   1  -1 2740.03  192.18
  -2   1   1 2842.12  192.18
  -2   1   1 3071.79  192.58
  -2   1   1 2894.41  192.98
  -2   1   1 3126.39  191.78
  -2  -2   1   70.69   13.10
  -2  -2   1   59.59   10.90
  -2  -2   1   51.69   12.50
  -2   2  -1   68.59   13.40
   2   2   1   83.89   13.30
  -2   2  -1   68.69   12.60
  -2   2  -1   62.69   10.50
  -2   2  -1   59.79   12.00
   2  -2  -1   65.59   11.00
   2   2   1   80.99   12.30
   2  -2  -1   80.59   13.30
   2   2   1   69.19   12.90
   2   2  -1   61.49   12.10
   2  -2   1   56.39   12.30
  -2   2   1   88.79   14.10
  -2   2   1   84.39   12.90
   2  -2   1   91.09   11.00
   2   2  -1   94.49   14.70
   2   2  -1   79.59   12.20
   2  -2   1   95.29   14.70
  -2  -2  -1   99.79   13.70
  -2   2   1   70.79    9.70
  -2   2   1   83.09   14.10
  -2  -2  -1   79.19   14.80
  -2  -2  -1   70.19   11.80
   2  -3  -1  109.79   18.90
   2   3   1  143.19   21.10
   2  -3  -1  141.99   18.70
  -2   3  -1  167.48   20.30
   2   3   1  190.18   20.40
  -2  -3   1  149.49   20.50
   2   3   1  171.28   18.50
  -2  -3   1  185.48   22.00
  -2   3  -1  136.39   20.50
  -2   3  -1  201.28   21.20
  -2  -3   1  161.38   16.50
  -2  -3  -1  171.08   22.50
  -2  -3  -1  152.68   21.10
  -2  -3  -1  150.88   15.90
   2  -3   1  148.39   21.50
   2   3  -1  153.58   18.70
   2  -3   1  151.88   20.80
  -2   3   1  162.58   21.40
   2   3  -1  147.79   20.80
  -2   3   1  167.88   18.70
  -2   3   1  141.39   19.90
   2   3  -1  170.18   19.90
   2  -3   1  138.89   17.80
  -2   4  -1  467.05   39.30
  -2  -4   1  439.46   38.30
  -2  -4   1  436.36   32.30
   2   4   1  450.45   36.00
  -2   4  -1  412.66   37.90
   2  -4  -1  412.46   38.10
  -2  -4   1  401.96   37.70
   2  -4  -1  423.06   36.50
   2   4   1  430.96   38.90
   2   4   1  473.85   38.30
  -2   4  -1  482.55   38.00
   2  -4   1  466.15   39.50
   2   4  -1  417.46   36.50
  -2   4   1  405.26   38.60
   2   4  -1  423.66   36.70
  -2  -4  -1  368.76   37.60
  -2  -4  -1  426.16   39.00
   2   4  -1  407.96   38.60
   2  -4   1  414.56   38.70
  -2  -4  -1  467.85   32.50
  -2   4   1  423.76   39.40
  -2   4   1  446.16   36.10
   2  -4   1  434.96   35.80
   2  -5  -1  130.99   22.20
  -2  -5   1  108.19   19.40
   2  -5  -1  119.29   19.60
   2   5   1  101.49   17.40
  -2  -5   1  102.09   20.90
  -2   5  -1  125.89   22.10
   2   5   1   86.29   19.00
  -2   5  -1   93.79   19.10
   2   5   1  106.19   19.70
  -2   5  -1   97.19   19.80
  -2   5   1  121.09   22.00
   2   5  -1   94.39   17.40
  -2  -5  -1   82.59   20.00
   2  -5   1   93.19   17.10
   2  -5   1   99.69   19.50
   2   5  -1   86.09   17.60
  -2   5   1   74.89   16.40
   2   5  -1   80.19   12.20
  -2   5   1   91.39   20.10
   2   5  -1  117.19   21.70
   2  -5   1   60.09   17.10
  -2  -5  -1   76.59   11.50
  -2  -5  -1  125.59   21.70
  -2  -6   1    5.20   12.40
  -2   6  -1   -0.40   12.60
   2   6   1    7.10   13.30
  -2   6  -1   -4.10   11.10
  -2  -6   1    9.20   13.70
  -2   6  -1   24.50   11.70
   2  -6  -1    8.20   13.60
   2   6   1   -3.90    8.80
   2  -6  -1    2.40   10.90
   2   6   1   -4.40   10.30
  -2  -6  -1    2.80   13.20
   2   6  -1   17.70   11.60
   2  -6   1   -9.30    9.70
  -2   6   1    5.80   12.20
   2   6  -1   -9.90   10.80
   2  -6   1   14.90   12.90
  -2  -6  -1    7.30   13.40
   2   6  -1    8.60   11.50
  -2   6   1   -4.80   11.80
   2  -6   1   25.20   13.50
  -2   6   1    8.60   10.90
   2  -7  -1   49.70   19.70
   2   7   1   19.20   13.40
  -2   7  -1   63.99   21.30
   2   7   1   43.50   18.60
   2  -7  -1   22.90   15.10
  -2   7  -1   57.79   17.40
   2   7   1   32.60   16.00
  -2   7  -1   90.99   21.90
  -2  -7   1   56.99   20.30
  -2  -7   1   40.70   17.70
   2   7  -1   27.00   15.60
  -2  -7  -1   21.90   17.30
   2  -7   1   31.90   16.10
  -2   7   1   97.39   23.10
   2  -7   1   43.80   16.90
   2   7  -1   75.99   22.90
  -2   7   1   35.10   13.90
   2   7  -1   21.80   13.80
  -2   7   1   31.10   17.50
  -2  -7  -1   53.09   21.10
   2  -7   1    9.40   15.40
  -2  -8   1    8.40   16.80
  -2   8  -1    5.90   15.80
  -2   8  -1  -10.70   12.60
  -2  -8   1   13.20   18.00
   2  -8  -1   21.30   17.00
   2   8   1   42.80   16.10
   2  -8  -1   25.50   19.30
   2   8   1   35.10   18.20
   2   8   1   12.60   18.50
  -2   8  -1   20.40   19.20
   2   8  -1   23.00   15.20
   2   8  -1   -2.10   19.20
  -2  -8  -1   25.60   20.00
   2  -8   1   42.10   19.80
  -2   8   1    2.40   15.20
  -2   8   1   16.10   14.10
   2  -8   1   14.00   18.10
   2  -8   1   39.90   16.90
  -2  -8  -1   40.30   20.60
   2   8  -1   16.40   14.90
  -2   8   1   46.70   20.40
   2   9   1   24.70   24.10
  -2  -9   1   24.20   16.90
  -2   9  -1   48.60   20.70
  -2   9  -1   17.50   21.60
   2  -9  -1   36.40   23.90
   2  -9  -1   34.20   19.50
  -2  -9   1   66.49   25.50
  -2   9  -1   56.69   23.70
   2   9   1   37.80   20.30
  -2  -9   1   40.70   24.00
  -2   9   1   77.99   24.80
   2   9  -1  -10.40   22.50
  -2  -9  -1   68.69   24.80
   2  -9   1   -8.50   17.20
  -2   9   1   25.70   23.50
   2   9  -1   18.60   17.70
  -2  -9  -1   13.00   20.80
   2  -9   1   41.90   25.20
   2   9  -1   59.09   21.20
   2  10   1   36.40   27.90
   2 -10  -1   82.39   31.10
  -2  10  -1   27.40   26.10
   2  10   1   25.10   22.40
  -2 -10   1   20.10   27.40
  -2  10  -1   28.00   23.00
  -2 -10   1   22.70   24.20
  -2 -10   1   40.40   23.80
   2 -10  -1   25.80   22.80
   2 -10   1   35.20   23.10
   2 -10   1   85.49   32.80
   2  10  -1   42.40   23.90
  -2  10   1  129.59   35.20
  -2 -10  -1   29.90   24.60
  -2  10   1   24.50   24.50
  -2 -10  -1   69.69   31.40
   2  10  -1   62.19   28.40
  -2  11  -1  -13.90   18.70
   2 -11  -1  -39.50   21.20
   2  11   1    6.80   22.90
   2  11   1    5.10   29.70
  -2 -11   1  -19.80   20.00
  -2  11  -1   35.00   28.90
  -2 -11   1  -29.20   23.30
   2 -11  -1  -21.10   25.50
  -2 -11  -1  -46.00   22.30
  -2  11   1   27.10   30.30
   2 -11   1   10.80   24.80
   2 -11   1  -11.20   19.60
  -2 -11  -1   50.59   26.10
  -2  11   1   14.90   23.00
   2  11  -1   50.09   35.50
  -3   0   1    1.60    3.50
  -3   0   1    6.90    5.20
   3   0  -1   -0.20    3.30
   3   0   1   -2.70    4.60
   3   0   1    8.50    4.80
   3   0  -1    1.30    4.80
  -3   0  -1    6.00    5.20
  -3   0  -1   -1.60    4.80
  -3   0  -1    2.40    6.10
  -3   0   1  -10.90    5.60
  -3   0   1   -1.60    5.40
   3   0  -1    4.00    5.40
  -3   1  -1 1810.52  120.89
   3  -1  -1 1797.12  120.09
  -3   1  -1 2050.39  121.19
  -3  -1   1 1832.52  121.29
  -3  -1   1 1867.51  119.49
   3   1   1 1806.32  119.89
  -3  -1   1 1891.51  121.89
   3   1   1 1897.21  119.89
   3   1   1 1901.21  120.79
  -3   1  -1 1912.71  121.29
  -3   1   1 1889.51  121.09
  -3   1   1 1960.50  120.89
   3   1  -1 1820.92  120.89
  -3  -1  -1 1883.11  121.69
   3  -1   1 1780.22  121.09
  -3  -1  -1 1843.62  119.89
  -3   1   1 1887.41  120.69
  -3   1   1 1684.13  120.99
   3   1  -1 1795.62  118.79
  -3   1   1 1933.11  119.59
  -3  -1  -1 1729.93  119.09
   3   1  -1 1820.82  120.39
  -3  -1  -1 1634.14  121.29
   3  -1   1 1851.21  119.99
  -3   1   1 1831.02  120.19
   3   2   1  332.97   31.30
   3  -2  -1  362.16   29.10
  -3   2  -1  427.26   32.90
  -3   2  -1  357.16   28.90
  -3  -2   1  422.36   33.10
  -3  -2   1  404.56   30.90
  -3   2  -1  349.07   31.90
  -3   2  -1  453.25   32.40
   3   2   1  410.16   30.00
   3   2   1  406.06   30.30
   3  -2  -1  394.06   31.60
  -3  -2   1  394.86   30.90
  -3  -2  -1  342.57   30.40
   3  -2   1  405.16   31.90
  -3   2   1  382.26   30.40
  -3   2   1  383.66   29.10
   3  -2   1  375.26   32.00
   3   2  -1  360.56   31.30
   3  -2   1  369.66   27.40
  -3   2   1  415.86   33.50
   3   2  -1  369.76   28.70
  -3  -2  -1  383.56   33.20
  -3  -2  -1  401.56   31.20
  -3   2   1  380.26   32.10
   3   2  -1  401.96   31.80
   3  -3  -1 1629.84  113.79
  -3  -3   1 1711.23  114.89
   3   3   1 1656.73  111.29
   3   3   1 1743.33  112.89
   3   3   1 1582.74  113.69
  -3  -3   1 1613.34  112.99
  -3   3  -1 1598.24  114.49
  -3   3  -1 1649.44  109.09
  -3  -3   1 1681.33  111.79
   3  -3  -1 1612.04  111.39
  -3   3  -1 1767.02  114.89
  -3   3  -1 1782.22  113.79
  -3  -3  -1 1696.03  113.19
   3  -3   1 1570.54  113.79
  -3   3   1 1724.63  114.49
   3  -3   1 1670.53  115.09
  -3  -3  -1 1668.13  111.39
   3   3  -1 1581.64  112.39
   3   3  -1 1737.93  112.09
   3  -3   1 1640.94  110.59
   3   3  -1 1704.13  113.99
  -3   3   1 1719.33  112.39
  -3   3   1 1643.24  114.99
  -3  -3  -1 1774.72  115.29
   3   4   1   68.19   17.80
   3  -4  -1  108.49   18.80
  -3  -4   1   90.09   14.10
  -3   4  -1  112.89   19.90
  -3   4  -1  101.09   18.50
  -3  -4   1   86.19   17.20
   3   4   1   74.39   15.20
  -3  -4   1   71.19   16.70
   3  -4  -1  123.29   17.40
   3   4   1   67.79   15.60
   3  -4   1   72.69   18.00
   3   4  -1   83.89   17.90
  -3  -4  -1   96.59   19.00
   3   4  -1   98.49   16.60
  -3   4   1   91.89   18.50
  -3   4   1   89.69   18.00
  -3   4   1   68.49   15.40
  -3  -4  -1  109.99   18.80
   3  -4   1   87.39   14.90
   3   4  -1   90.29   17.10
  -3  -4  -1   86.59   13.70
   3  -4   1  123.69   19.90
   3   5   1  836.42   63.29
  -3   5  -1  704.03   63.39
   3  -5  -1  679.73   60.49
  -3  -5   1  804.62   63.89
   3   5   1  862.11   61.09
  -3  -5   1  790.52   64.29
   3  -5  -1  775.12   64.19
  -3  -5   1  868.61   57.69
  -3   5  -1  770.02   63.89
   3   5   1  786.82   64.39
  -3   5  -1  824.52   63.19
   3   5  -1  845.12   65.19
  -3   5   1  777.22   64.89
  -3  -5  -1  852.81   66.19
  -3   5   1  837.42   65.19
  -3  -5  -1  845.72   57.59
   3  -5   1  823.52   64.49
   3   5  -1  874.21   62.59
  -3   5   1  802.12   61.19
   3  -5   1  791.72   64.89
   3   5  -1  824.82   62.19
   3  -5   1  883.81   61.29
  -3  -5  -1  804.22   63.99
   3   6   1    0.40   12.80
   3   6   1    3.20   11.00
  -3  -6   1  -15.50   10.30
   3  -6  -1   -6.50    9.00
  -3   6  -1  -20.30    8.40
  -3  -6   1    1.40   12.50
  -3   6  -1   31.70   14.80
   3  -6  -1    2.90   12.50
   3   6   1    3.60   10.40
  -3   6  -1   27.60   13.70
   3   6  -1  -17.10    9.40
  -3  -6  -1    4.80   12.30
  -3  -6  -1  -10.60   11.20
  -3   6   1    4.60   10.20
  -3   6   1    0.70   12.30
   3   6  -1    4.00   13.30
   3   6  -1    3.00    6.30
   3  -6   1   -4.90   11.70
   3  -6   1   -4.90   10.50
  -3   6   1    0.80   10.20
   3  -6   1   19.00   11.50
   3   6  -1   -2.90   10.10
  -3  -7   1   -3.70   14.00
  -3   7  -1    1.40   12.60
   3  -7  -1   13.80   16.10
  -3   7  -1   38.20   16.70
  -3   7  -1   -5.30   11.30
  -3  -7   1   -4.30   13.70
   3  -7  -1   11.20   13.30
   3   7   1   17.90   12.00
   3   7   1    2.00   12.20
   3   7   1   -1.40   14.90
  -3  -7  -1   10.30   14.10
  -3   7   1    4.40   11.80
  -3   7   1    5.00   13.80
   3   7  -1   10.50   12.00
   3   7  -1  -17.30   13.20
   3  -7   1   -0.30   12.40
   3  -7   1    7.00   14.50
   3  -7   1   -7.00   14.40
  -3   7   1    2.10   12.00
  -3  -7  -1   15.40   15.10
   3   7  -1   -6.30   11.50
  -3  -8   1   29.60   19.00
  -3   8  -1   26.70   20.50
   3   8   1   49.10   23.40
   3   8   1   55.69   18.60
   3  -8  -1   40.90   18.70
   3  -8  -1   50.99   22.10
   3   8   1   63.69   20.80
  -3   8  -1   37.20   16.90
   3  -8  -1   13.30   17.80
  -3   8  -1   41.40   19.70
  -3  -8   1   38.50   21.80
   3   8  -1   33.10   18.00
   3   8  -1   44.50   24.00
   3  -8   1   42.80   21.30
  -3   8   1   63.39   23.60
  -3   8   1   30.60   18.70
  -3  -8  -1   15.40   19.90
  -3  -8  -1   52.09   23.60
   3  -8   1   31.10   21.90
   3   8  -1   68.89   19.90
  -3   8   1   73.19   20.20
  -3   9  -1  523.35   61.69
  -3  -9   1  599.84   64.29
   3   9   1  623.94   66.29
   3   9   1  563.74   58.69
  -3  -9   1  637.04   62.59
   3  -9  -1  648.74   64.59
  -3   9  -1  553.84   56.99
  -3  -9   1  647.24   60.09
  -3   9  -1  560.54   61.49
   3  -9  -1  616.84   63.09
  -3   9   1  590.64   62.79
  -3  -9  -1  577.14   63.89
   3   9  -1  615.04   59.19
   3  -9   1  570.84   62.09
   3   9  -1  574.74   57.89
  -3   9   1  644.34   64.59
  -3  -9  -1  650.63   64.69
   3   9  -1  629.34   66.19
   3  -9   1  736.33   68.19
  -3  10  -1  178.68   39.70
   3  10   1  174.98   43.30
   3  10   1  186.28   38.50
  -3 -10   1  268.47   46.90
  -3  10  -1  273.17   48.80
  -3 -10   1  279.17   40.50
   3 -10  -1  282.67   47.70
  -3 -10   1  340.07   49.99
   3 -10  -1  207.58   44.40
  -3 -10  -1  230.88   45.60
  -3  10   1  231.48   46.20
   3  10  -1  373.66   56.09
   3 -10   1  228.88   43.60
  -3  10   1  302.67   47.90
   3 -10   1  353.26   54.19
  -3 -10  -1  273.67   50.79
   3  11   1    3.60   28.10
  -3  11  -1   79.69   34.20
   3 -11  -1   32.00   32.30
  -3 -11   1   19.90   29.00
  -3  11  -1   31.10   24.70
   3 -11  -1   10.40   24.00
  -3 -11  -1   31.40   30.00
   3 -11   1    6.00   24.80
  -3  11   1    2.90   27.70
  -3 -11  -1   28.70   24.50
  -3  11   1   -3.50   24.30
  -3 -11  -1   28.40   29.20
   3 -11   1   59.79   27.70
   3  11  -1   40.30   32.60
   4   0  -1   -7.80    3.80
  -4   0   1   -4.50    7.10
  -4   0  -1   16.70    6.50
  -4   0  -1  -11.10    5.50
   4   0   1   -2.10    6.60
  -4   0   1   -2.20    3.90
  -4   0   1   -2.20    6.90
  -4   0   1   -1.70    6.00
  -4   0  -1  -11.00    6.90
   4   0   1    5.30    6.00
   4   0  -1    7.50    6.00
  -4   1  -1   -2.20    7.30
  -4   1  -1   -5.40    7.80
   4   1   1    8.70    6.10
   4  -1  -1   -4.50    5.70
  -4  -1   1  -18.10    8.00
   4  -1  -1    7.10    7.40
  -4  -1   1   -4.10    5.30
  -4   1  -1   -2.80    3.90
   4   1   1   13.30    8.30
   4   1   1   -3.70    7.00
  -4   1  -1   -3.10    8.30
  -4  -1   1    8.60    8.10
   4   1  -1   -7.30    6.80
  -4  -1  -1    3.00    8.20
  -4  -1  -1    2.60    5.20
   4  -1   1   -2.50    5.70
   4  -1   1   -0.30    6.90
  -4   1   1  -15.90    7.30
  -4   1   1    0.40    6.10
  -4  -1  -1  -12.10    7.90
  -4  -1  -1   -3.00    6.40
  -4   1   1   11.60    7.80
  -4   1   1    3.90    7.60
   4   1  -1    4.00    7.60
  -4   1   1   -0.90    6.60
   4   1  -1   -1.80    3.50
  -4   1   1    1.60    7.10
   4  -2  -1    3.10    7.00
  -4   2  -1   19.90   10.30
  -4   2  -1    2.20    8.90
  -4  -2   1    4.10    7.90
   4  -2  -1   19.30    9.20
  -4  -2   1    9.80   10.30
   4   2   1   11.60    9.10
  -4   2  -1    4.30    7.50
  -4  -2   1    9.30    8.90
   4   2   1   14.70    9.20
  -4   2  -1    9.30   10.00
   4  -2  -1    7.90    9.10
   4   2   1    1.40    6.80
  -4  -2  -1   14.10    9.00
   4  -2   1   -0.80    7.60
  -4  -2  -1   -6.00   10.50
   4  -2   1   11.10    9.40
  -4   2   1    7.00    8.40
   4   2  -1    3.50   10.00
  -4   2   1   -1.60    7.10
  -4   2   1    1.00    8.10
   4  -2   1    5.50    4.90
  -4   2   1   26.60   10.00
  -4  -2  -1   14.60    9.60
   4   2  -1   -3.60    8.70
   4   2  -1    8.90    6.10
  -4  -3   1   56.89   13.60
  -4  -3   1   54.09   14.50
   4   3   1   70.59   13.60
   4   3   1   81.89   16.50
  -4  -3   1   52.19   12.80
  -4   3  -1   59.29   13.70
  -4   3  -1   54.69   13.90
  -4   3  -1   72.29   11.10
   4  -3  -1   80.59   12.50
   4   3   1   78.39   13.70
   4  -3  -1   14.60   11.50
  -4   3  -1   55.69   14.70
  -4  -3  -1   36.50   15.00
  -4  -3  -1   56.39   12.50
  -4   3   1   61.19   14.70
  -4  -3  -1   72.79   14.50
  -4   3   1   95.59   14.30
  -4   3   1   72.69   10.80
   4   3  -1   58.89   11.60
   4   3  -1   77.39   16.00
   4  -3   1   87.59   16.00
   4   3  -1   84.89   15.10
  -4   3   1   66.89   15.20
   4  -3   1   71.79   10.60
   4  -3   1   92.39   16.50
  -4   4  -1  460.45   32.30
   4   4   1  458.25   38.20
  -4  -4   1  418.16   39.90
  -4  -4   1  426.86   36.40
   4   4   1  450.25   36.30
   4  -4  -1  475.15   40.70
  -4   4  -1  451.35   38.70
  -4   4  -1  434.86   39.90
   4  -4  -1  461.85   36.40
   4   4   1  428.86   39.50
  -4  -4   1  461.45   39.20
  -4   4  -1  469.25   41.00
  -4   4   1  438.96   40.20
   4  -4   1  413.66   40.10
   4   4  -1  454.95   37.90
  -4   4   1  465.25   40.40
  -4   4   1  472.65   37.70
   4   4  -1  446.96   39.70
  -4  -4  -1  410.16   38.30
   4   4  -1  495.05   37.30
   4  -4   1  369.06   39.40
   4  -4   1  435.86   35.20
  -4  -4  -1  402.26   40.90
  -4  -4  -1  435.06   36.00
  -4   5  -1  286.87   30.90
   4  -5  -1  188.98   25.00
  -4   5  -1  262.47   30.00
  -4  -5   1  267.77   29.70
   4   5   1  245.48   30.10
   4  -5  -1  216.58   29.80
  -4  -5   1  242.48   24.10
   4   5   1  240.78   25.90
   4   5   1  252.57   27.60
  -4   5  -1  224.98   27.40
  -4  -5   1  231.78   30.10
   4  -5   1  246.08   25.50
   4   5  -1  235.38   28.50
  -4   5   1  259.17   30.00
  -4   5   1  256.87   30.00
  -4  -5  -1  240.88   28.70
  -4   5   1  247.88   26.90
  -4  -5  -1  254.57   24.20
   4  -5   1  262.47   29.90
   4   5  -1  281.67   27.40
   4   5  -1  298.67   28.40
   4  -5   1  277.47   32.00
  -4  -5  -1  232.78   31.50
   4   6   1  119.69   21.00
   4  -6  -1  151.48   22.80
   4   6   1   83.59   20.80
   4  -6  -1  140.89   26.90
  -4   6  -1  113.49   24.30
  -4  -6   1  129.19   25.20
  -4   6  -1  110.99   22.80
   4  -6  -1  168.38   28.50
   4   6   1  145.09   24.70
  -4   6  -1   90.39   19.90
  -4  -6   1  113.09   23.90
  -4   6   1   67.59   20.10
   4   6  -1   79.59   21.40
   4   6  -1  130.49   22.60
  -4   6   1  144.89   22.10
   4  -6   1   87.29   22.30
   4  -6   1  104.49   19.60
  -4  -6  -1   85.39   21.40
  -4   6   1  101.19   21.30
   4  -6   1  135.99   24.70
   4   6  -1  118.29   21.00
  -4  -6  -1  118.39   25.00
   4   7   1   28.10   15.10
  -4  -7   1   -3.30   13.50
   4  -7  -1  -10.50   10.70
  -4   7  -1    5.00   11.90
   4   7   1   10.40   16.50
   4  -7  -1   -1.80   13.60
  -4   7  -1    2.20   13.90
  -4   7  -1  -17.20   13.10
   4  -7  -1   -1.10   13.60
   4   7   1    6.40   12.20
  -4  -7   1   10.80   16.50
   4  -7   1   10.10   15.20
  -4   7   1   -8.80   12.60
   4   7  -1   16.50   14.10
   4   7  -1    5.80   10.90
  -4  -7  -1    2.60   14.80
   4  -7   1    0.30   13.70
   4  -7   1    1.90   12.60
  -4   7   1   -4.90   12.70
  -4  -7  -1   40.00   17.60
  -4   7   1   -7.60   10.30
   4   7  -1  -24.30   14.40
   4   8   1   61.09   25.60
  -4   8  -1   46.80   22.40
   4  -8  -1   49.60   21.00
  -4  -8   1  -10.00   18.10
  -4  -8   1   21.80   18.60
   4   8   1   60.99   18.70
  -4   8  -1  -17.40   16.00
   4   8   1   44.10   18.60
  -4   8  -1   16.00   16.50
   4  -8  -1   65.79   26.40
  -4   8   1   10.00   14.20
  -4  -8  -1   35.80   23.00
   4  -8   1   46.50   22.10
   4   8  -1   26.70   22.00
  -4  -8  -1   38.90   22.70
   4   8  -1   42.00   17.90
   4  -8   1   32.10   21.80
  -4   8   1   49.30   21.20
  -4   8   1   85.69   25.80
   4   8  -1   36.80   17.30
   4   9   1    6.10   22.90
  -4   9  -1   91.09   25.30
  -4   9  -1   29.20   21.50
  -4  -9   1   48.90   25.10
  -4  -9   1   28.30   23.30
  -4  -9   1   24.00   17.60
   4   9   1   49.70   20.50
  -4   9  -1   58.49   26.60
   4  -9  -1   68.19   28.30
   4  -9  -1   24.80   21.10
   4  -9   1   30.70   23.60
  -4   9   1   89.79   27.30
  -4  -9  -1   46.70   24.50
   4   9  -1   42.50   19.50
   4   9  -1   25.50   25.20
   4   9  -1   59.99   22.70
  -4   9   1   11.10   21.30
  -4  -9  -1   35.40   26.10
   4  -9   1   68.99   27.00
   4  10   1  108.49   39.60
  -4  10  -1   92.69   34.60
  -4 -10   1  107.79   33.20
   4 -10  -1  107.79   35.50
  -4 -10   1  115.39   33.60
  -4  10  -1  115.79   32.00
   4  10   1  109.79   38.60
   4 -10  -1  118.09   35.10
   4 -10   1  142.79   38.20
   4  10  -1  115.99   37.40
  -4 -10  -1   82.59   33.30
  -4 -10  -1   75.19   31.90
   4 -10   1  147.29   36.10
  -4  10   1   44.90   31.10
  -4  10   1   80.89   29.60
   4 -11  -1  -41.70   25.40
   4 -11  -1   -5.40   22.10
  -4 -11   1  -60.69   20.00
  -4  11  -1   11.90   24.30
   4  11   1   -6.00   31.80
  -4  11  -1   11.30   27.70
  -4 -11  -1   16.20   28.70
   4  11  -1    2.20   27.60
  -4  11   1   -6.40   23.00
   4 -11   1   -6.00   22.60
   4 -11   1    3.40   26.30
  -4  11   1   -6.50   27.10
  -4 -11  -1    4.70   24.10
  -5   0   1   -5.70    7.40
  -5   0  -1    4.00    9.80
   5   0   1  -11.80    6.70
   5   0  -1    3.20    5.30
  -5   0   1   -6.50    9.10
  -5   0  -1   -7.50    6.90
  -5   0   1    3.40    7.80
   5   0   1   12.00    7.30
  -5   0  -1   -3.20    7.20
   5   0  -1    8.90    7.50
  -5   0   1    6.60    4.80
  -5  -1   1  122.39   17.50
  -5  -1   1  119.89   12.00
   5  -1  -1  112.29   15.80
   5   1   1  110.29   13.50
  -5   1  -1   95.39   16.30
   5   1   1   97.99   14.90
   5   1   1  115.19   16.70
  -5  -1   1   97.19   14.70
  -5   1  -1  117.59   15.10
  -5   1  -1  111.39   11.20
   5  -1  -1   94.39   12.80
  -5   1  -1  102.59   15.50
  -5  -1   1  106.89   16.70
  -5   1   1  112.69   15.90
   5  -1   1  115.09   12.90
  -5  -1  -1  101.89   16.90
   5   1  -1  109.69   16.30
  -5   1   1  113.19   15.50
   5   1  -1  109.49   10.80
  -5  -1  -1   71.69   10.40
  -5   1   1  106.59   16.30
  -5  -1  -1   99.69   16.00
   5   1  -1  100.29   14.40
  -5   1   1   97.09   13.70
   5  -1   1  104.99   16.10
  -5   1   1  103.89   13.50
  -5   1   1   98.89   15.50
  -5  -1  -1  116.49   15.90
   5  -1   1  112.19   16.70
  -5   2  -1  540.95   41.50
   5   2   1  533.05   39.20
   5  -2  -1  545.55   38.80
  -5  -2   1  494.35   42.30
   5   2   1  591.24   42.30
   5   2   1  547.55   40.60
  -5   2  -1  567.34   42.10
   5  -2  -1  534.45   40.70
   5  -2  -1  446.16   41.80
  -5  -2   1  507.45   42.70
  -5   2  -1  524.15   41.60
  -5  -2   1  526.25   39.40
  -5   2   1  615.14   42.50
  -5   2   1  582.44   43.40
  -5   2   1  565.44   41.30
  -5   2   1  572.44   39.00
  -5  -2  -1  551.04   43.50
   5  -2   1  513.95   42.40
  -5   2   1  545.85   41.20
  -5  -2  -1  495.25   38.90
  -5  -2  -1  549.85   42.90
   5   2  -1  510.95   41.10
   5   2  -1  558.64   41.80
   5  -2   1  501.95   36.60
   5  -2   1  560.54   41.10
   5   2  -1  545.95   37.80
  -5   3  -1  238.28   20.50
   5   3   1  188.98   22.50
  -5  -3   1  234.08   23.20
   5  -3  -1  206.08   23.70
   5  -3  -1  196.08   24.40
  -5  -3   1  191.68   24.80
   5   3   1  216.08   22.00
  -5   3  -1  207.28   23.20
   5  -3  -1  207.18   20.10
  -5   3  -1  192.78   23.40
  -5   3  -1  218.98   22.60
  -5  -3   1  184.08   21.10
   5   3   1  218.58   21.40
   5   3  -1  194.88   23.70
  -5   3   1  201.18   24.00
   5  -3   1  199.68   23.60
  -5  -3  -1  180.68   25.40
  -5   3   1  213.78   22.20
   5   3  -1  220.48   19.90
  -5  -3  -1  193.28   23.00
   5  -3   1  189.98   24.30
   5  -3   1  169.98   17.50
  -5   3   1  219.78   23.90
   5   3  -1  162.58   22.20
  -5  -3  -1  196.88   22.00
  -5   3   1  177.48   19.70
  -5  -4   1  177.58   21.90
  -5   4  -1  186.98   18.40
  -5   4  -1  200.68   25.00
   5   4   1  195.78   22.80
   5   4   1  181.28   25.80
   5  -4  -1  214.38   25.90
  -5  -4   1  181.88   27.60
  -5   4  -1  203.68   24.60
  -5   4  -1  168.18   24.30
   5  -4  -1  159.98   24.10
  -5  -4   1  198.28   24.30
   5  -4  -1  194.68   20.80
   5   4   1  177.98   22.70
  -5   4   1  231.58   27.00
   5   4  -1  197.08   21.20
  -5  -4  -1  158.78   21.70
   5  -4   1  220.08   19.80
   5   4  -1  205.68   23.90
  -5   4   1  247.08   26.60
  -5   4   1  192.98   18.20
  -5  -4  -1  180.98   23.60
   5   4  -1  164.68   25.40
   5  -4   1  159.68   24.40
  -5  -4  -1  200.68   29.20
   5  -4   1  155.98   25.30
  -5   4   1  201.58   22.80
  -5   5  -1  263.57   32.40
   5   5   1  270.57   31.90
  -5  -5   1  286.97   31.30
  -5  -5   1  280.57   33.00
  -5  -5   1  229.18   26.90
   5  -5  -1  247.28   31.40
   5   5   1  257.27   29.00
   5  -5  -1  240.68   26.70
   5   5   1  269.37   28.70
  -5   5  -1  251.67   29.90
  -5   5  -1  335.77   33.20
   5  -5  -1  292.47   33.20
   5  -5   1  284.97   32.50
   5  -5   1  304.67   33.10
   5   5  -1  309.87   32.50
  -5   5   1  270.47   29.60
   5  -5   1  304.47   26.80
  -5  -5  -1  279.47   34.10
   5   5  -1  302.27   30.30
  -5  -5  -1  266.37   27.50
  -5   5   1  276.37   31.70
  -5  -5  -1  292.07   31.40
   5   5  -1  296.87   28.80
  -5   5   1  280.27   32.70
  -5   6  -1    6.40   11.50
   5  -6  -1   -5.30   13.10
   5   6   1   -9.70   13.00
   5   6   1    5.50   10.50
   5  -6  -1    6.50   10.20
   5   6   1   -7.30    9.70
  -5  -6   1   -6.30   12.60
   5  -6  -1    7.30   12.00
  -5   6  -1    5.20   12.40
  -5  -6   1   -1.00   13.00
  -5   6  -1    6.20   11.50
  -5   6   1   -4.80   11.10
  -5   6   1    9.50   12.70
   5   6  -1   -4.10    9.30
   5   6  -1   -7.90   11.10
   5  -6   1   -8.70   11.30
  -5  -6  -1    4.00   14.30
  -5   6   1   -2.70    9.60
   5  -6   1   -4.10    8.90
  -5  -6  -1    3.00   12.60
   5  -6   1   22.60   14.40
   5   6  -1  -11.10    9.50
  -5   7  -1   42.10   19.10
   5  -7  -1   48.40   19.80
  -5  -7   1   28.30   18.20
   5   7   1   41.00   17.10
   5   7   1   37.20   16.70
   5  -7  -1   48.80   15.80
  -5   7  -1   27.40   16.90
   5  -7  -1   36.60   17.50
  -5  -7   1   30.80   17.40
   5   7   1   96.79   24.50
  -5   7  -1   65.89   18.40
   5   7  -1   24.30   19.20
  -5   7   1   20.60   17.40
  -5   7   1   58.59   21.00
   5  -7   1   53.49   21.80
  -5  -7  -1   67.39   23.10
   5   7  -1   40.80   16.90
  -5   7   1   68.39   18.00
  -5  -7  -1   31.70   18.30
   5  -7   1   -5.70   15.00
   5   7  -1  -13.10   10.90
  -5   8  -1  248.58   39.80
   5  -8  -1  322.97   43.40
   5   8   1  250.37   35.60
  -5   8  -1  274.77   36.40
   5   8   1  189.68   32.30
  -5  -8   1  296.67   43.90
  -5  -8   1  295.47   42.50
   5  -8  -1  292.67   41.30
   5   8   1  277.97   44.80
  -5   8  -1  297.07   41.50
   5  -8   1  254.17   38.60
   5   8  -1  311.67   46.70
  -5   8   1  324.07   47.10
  -5  -8  -1  296.07   43.70
   5  -8   1  242.38   41.60
   5   8  -1  297.07   35.70
   5   8  -1  271.57   35.80
  -5   8   1  254.37   41.70
  -5  -8  -1  299.87   41.60
  -5   8   1  257.97   34.90
  -5   9  -1  337.97   47.50
   5  -9  -1  257.77   45.60
   5   9   1  265.97   39.30
  -5   9  -1  318.87   41.20
   5  -9  -1  326.17   49.99
  -5   9  -1  281.27   44.40
   5   9   1  327.47   49.20
  -5  -9   1  325.17   46.00
  -5  -9   1  364.56   49.70
  -5  -9  -1  324.27   46.70
  -5   9   1  321.57   47.60
   5   9  -1  345.47   42.00
  -5   9   1  337.67   45.70
  -5   9   1  296.27   47.50
   5  -9   1  320.77   49.90
   5  -9   1  252.17   45.10
  -5  -9  -1  242.58   46.10
   5   9  -1  355.36   51.89
  -5  10  -1  105.89   35.20
  -5 -10   1   69.29   33.30
  -5  10  -1   51.99   28.40
  -5 -10   1   48.90   26.60
   5 -10  -1   91.49   33.50
   5  10   1   69.99   33.60
   5 -10  -1   98.89   33.70
   5 -10   1   85.89   28.60
   5  10  -1   62.39   30.60
  -5 -10  -1   34.20   26.30
  -5  10   1   78.79   32.20
   5 -10   1   68.69   31.20
  -5 -10  -1   87.29   31.40
  -5  10   1  126.69   36.50
   5 -11  -1  -33.60   25.80
   5  11   1   -9.40   28.70
  -5 -11   1   10.10   28.20
  -5  11  -1   16.30   23.90
  -5  11  -1    7.60   25.20
   5 -11  -1   -1.60   22.90
  -5 -11   1   -0.40   27.00
   5  11  -1  -43.30   27.10
  -5  11   1   -8.30   22.70
  -5  11   1  -23.40   24.00
   5 -11   1  -14.10   19.80
   5 -11   1    0.00   26.10
  -5 -11  -1  -14.50   23.70
  -5 -11  -1  -22.30   24.70
   6   0  -1  -10.80    7.50
   6   0   1   53.09   11.30
  -6   0   1    3.50    8.80
  -6   0   1    7.70    8.90
  -6   0   1    4.00    4.90
   6   0   1    2.70    7.40
  -6   0  -1    5.30   10.50
  -6   0  -1    1.90    8.50
   6   0  -1    3.30    6.40
  -6   0   1  -29.00    8.30
  -6   0  -1   27.30    8.30
  -6  -1   1  657.03   48.70
  -6   1  -1  677.33   48.90
   6  -1  -1  666.03   48.50
   6   1   1  652.33   48.50
  -6   1  -1  634.04   50.19
  -6  -1   1  624.24   48.70
   6   1   1  670.13   48.80
   6  -1  -1  658.13   45.80
  -6  -1   1  580.24   50.59
  -6   1  -1  691.43   45.00
  -6   1  -1  594.74   48.40
   6   1   1  680.63   46.30
   6  -1  -1  647.04   47.70
  -6  -1   1  677.33   44.20
   6  -1   1  698.93   48.90
  -6   1   1  695.33   46.40
  -6   1   1  609.34   49.70
  -6   1   1  612.94   48.10
  -6  -1  -1  626.24   48.70
   6   1  -1  664.93   48.20
   6   1  -1  649.14   48.60
   6  -1   1  618.24   45.20
  -6   1   1  677.63   45.80
  -6  -1  -1  606.84   47.70
  -6   1   1  674.53   48.60
   6   1  -1  703.13   44.70
   6  -1   1  679.73   49.00
  -6  -1  -1  569.14   50.29
   6   2   1  576.04   45.60
  -6  -2   1  624.54   48.30
  -6   2  -1  611.04   46.30
  -6   2  -1  611.64   47.60
  -6  -2   1  560.14   48.90
   6  -2  -1  606.24   47.60
   6   2   1  656.53   47.60
   6   2   1  670.43   44.60
   6  -2  -1  635.44   45.70
  -6   2  -1  622.44   41.50
  -6  -2   1  615.84   43.80
  -6   2  -1  604.84   47.10
   6  -2   1  597.34   45.40
  -6  -2  -1  577.84   43.50
   6   2  -1  608.54   42.30
  -6  -2  -1  648.04   49.30
  -6   2   1  627.84   47.90
  -6   2   1  519.65   46.00
   6  -2   1  629.14   41.60
  -6   2   1  659.83   43.60
   6   2  -1  575.74   46.20
   6   2  -1  587.74   46.80
  -6  -2  -1  562.94   48.50
   6  -2   1  619.94   47.90
  -6   2   1  628.04   46.90
  -6   2   1  582.94   47.10
   6  -3  -1   -8.90    9.90
  -6   3  -1    5.30    9.90
  -6  -3   1   -0.70    9.00
  -6  -3   1  -12.60   11.00
   6   3   1   -0.30    7.40
   6  -3  -1   -1.40    6.40
  -6   3  -1    2.20   10.20
   6   3   1   -2.50    8.50
  -6  -3   1   -8.00   10.80
   6   3   1   10.30   11.40
   6  -3  -1    6.90   10.70
  -6   3  -1   -7.30    8.60
  -6   3  -1    4.40    9.10
  -6   3   1   20.20   11.20
  -6   3   1    8.60   10.20
  -6   3   1   -2.00    8.90
   6   3  -1    6.70    7.10
   6   3  -1   14.70   11.50
  -6  -3  -1   -6.10   10.30
  -6  -3  -1  -11.00    9.50
   6  -3   1    1.30    5.60
   6  -3   1   -0.80    9.70
  -6  -3  -1   10.10    9.00
  -6   3   1  -17.40    8.40
   6  -3   1   -6.30    9.90
   6   3  -1    9.30   10.40
  -6  -4   1  396.86   37.10
  -6  -4   1  368.16   39.50
  -6   4  -1  424.06   38.60
   6  -4  -1  345.57   38.30
  -6   4  -1  460.75   33.90
  -6  -4   1  402.16   36.20
   6   4   1  483.95   37.10
  -6   4  -1  459.15   39.20
  -6   4  -1  446.86   39.90
   6  -4  -1  411.66   38.60
   6   4   1  416.06   39.30
   6  -4  -1  393.86   33.70
   6   4   1  425.66   36.00
   6   4  -1  392.86   37.40
  -6  -4  -1  469.85   41.70
   6   4  -1  486.35   40.40
  -6   4   1  405.86   39.90
  -6   4   1  484.55   40.10
   6  -4   1  409.16   39.30
  -6   4   1  456.75   33.90
   6  -4   1  404.86   32.40
  -6  -4  -1  357.16   35.80
  -6  -4  -1  445.66   37.60
  -6   4   1  408.36   36.90
   6  -4   1  373.26   38.10
   6   4  -1  409.96   34.50
   6   5   1  104.89   22.90
  -6  -5   1  121.89   21.10
  -6  -5   1   84.69   17.60
  -6   5  -1  129.19   21.50
   6  -5  -1   88.19   19.90
  -6   5  -1   76.19   19.80
   6   5   1  113.49   19.10
   6  -5  -1  124.39   23.30
  -6  -5   1   80.79   20.40
   6   5   1  111.39   19.70
  -6   5  -1  121.69   21.50
   6  -5  -1   85.69   16.30
  -6   5  -1  115.09   13.90
  -6   5   1   98.49   12.80
   6  -5   1  124.79   16.40
  -6   5   1   80.79   20.20
   6  -5   1  123.29   23.10
  -6  -5  -1   86.29   18.90
  -6  -5  -1  178.68   26.50
  -6   5   1   91.79   20.50
   6   5  -1  111.39   22.10
   6   5  -1   87.09   17.00
   6  -5   1   82.49   20.20
  -6   5   1   98.69   19.50
  -6  -5  -1  128.59   20.00
   6   5  -1   87.19   18.40
  -6   6  -1   23.40   14.70
  -6   6  -1   14.80   13.30
  -6  -6   1    9.70   15.30
  -6   6  -1   40.90   16.80
   6   6   1    6.90   15.30
   6  -6  -1  -12.90   12.80
   6   6   1   -1.30   11.10
  -6  -6   1   18.80   15.60
  -6  -6   1    3.40   11.40
   6  -6  -1    4.00   11.70
   6  -6  -1    7.60   10.70
   6   6   1    7.00   11.70
  -6  -6  -1   -1.80   13.20
   6  -6   1   -6.40   12.50
   6   6  -1   -1.50   11.80
  -6  -6  -1   13.80   14.80
   6  -6   1   20.70   13.80
  -6   6   1    2.50   12.20
  -6  -6  -1   -5.70   11.70
   6  -6   1   -6.60    8.90
   6   6  -1    3.30   14.50
  -6   6   1    9.30   11.00
  -6   6   1    2.40   12.50
   6   6  -1    6.80   10.30
  -6  -7   1  185.28   30.30
  -6   7  -1  139.39   26.00
  -6   7  -1  143.59   29.80
   6   7   1   97.99   22.50
   6  -7  -1  127.89   28.70
   6  -7  -1  129.39   27.50
  -6   7  -1  182.58   32.70
   6   7   1  131.79   23.10
   6   7   1  111.09   25.80
  -6  -7   1   69.09   24.40
   6   7  -1  121.39   28.50
  -6  -7  -1  106.39   26.50
  -6   7   1  104.59   22.00
   6   7  -1  135.29   26.00
  -6   7   1   94.19   25.50
   6  -7   1  116.49   25.80
   6  -7   1  108.39   26.60
  -6  -7  -1   92.99   24.90
   6   7  -1   80.19   20.50
  -6   7   1  101.19   25.30
  -6   8  -1   11.20   17.20
   6  -8  -1   23.00   19.60
  -6   8  -1   36.30   19.00
   6   8   1   12.30   15.90
   6  -8  -1   39.50   23.10
  -6  -8   1   32.10   20.80
  -6  -8   1   20.00   21.40
   6   8   1   70.09   24.90
   6   8   1   27.10   17.40
  -6   8  -1    8.40   18.20
  -6  -8  -1  -15.80   17.30
  -6  -8  -1   -6.40   19.30
  -6   8   1   11.90   19.70
  -6   8   1   28.70   17.00
   6   8  -1   13.60   21.30
  -6   8   1   -9.20   15.30
   6  -8   1   -8.80   15.80
   6  -8   1   28.10   22.30
   6   8  -1   -9.80   15.30
  -6   9  -1  200.08   40.10
  -6   9  -1  162.38   38.30
  -6  -9   1  219.08   40.20
   6  -9  -1  202.38   39.60
  -6   9  -1  215.28   35.10
   6  -9  -1  159.38   37.00
  -6  -9   1  204.28   41.70
   6   9   1  179.68   41.10
   6   9  -1  123.49   39.00
   6  -9   1  161.78   36.20
  -6   9   1  255.67   45.10
  -6   9   1  150.78   30.70
  -6   9   1  151.78   35.50
   6   9  -1  171.18   32.20
  -6  -9  -1  238.38   41.50
   6  -9   1  209.58   42.90
  -6  -9  -1  102.99   33.70
  -6 -10   1   49.80   30.10
   6 -10  -1  100.89   34.40
  -6  10  -1   97.79   30.50
  -6 -10   1  123.29   34.30
  -6  10  -1   28.60   26.50
   6  10   1   73.69   33.00
   6 -10  -1   45.50   28.00
  -6 -10  -1   97.79   34.70
   6 -10   1   35.60   27.00
  -6  10   1   34.90   29.70
   6 -10   1   53.09   26.20
  -6  10   1   61.89   29.20
   6  10  -1   88.39   35.10
  -6 -10  -1   72.59   28.90
  -6 -11   1   50.79   31.30
   6 -11  -1  -22.00   18.00
   6  11   1   -8.50   27.40
   6 -11  -1  -31.30   26.70
  -6  11  -1  -10.90   19.30
  -6 -11   1   28.60   31.20
  -6  11  -1  -27.20   26.30
   6 -11   1  -43.10   23.80
  -6 -11  -1    9.80   29.30
  -6  11   1    6.60   29.80
   6 -11   1   27.20   24.80
  -6  11   1   10.30   24.10
   6  11  -1   13.00   29.80
  -6 -11  -1  -37.50   22.60
  -7   0   1    9.70   10.10
  -7   0  -1    5.30   10.80
   7   0  -1    8.00    8.80
  -7   0  -1    1.50    8.70
   7   0   1   -3.30    7.40
   7   0  -1   -5.00    6.00
  -7   0  -1    4.10    8.00
   7   0   1  -26.00    7.40
  -7   0   1   -3.70    4.50
  -7   0   1    7.50   10.80
  -7   0   1    4.20    8.80
   7  -1  -1  312.37   27.60
  -7  -1   1  313.07   28.90
  -7   1  -1  333.87   24.40
  -7   1  -1  315.37   28.90
  -7  -1   1  276.47   27.50
  -7  -1   1  347.17   31.90
   7  -1  -1  311.47   24.40
  -7  -1   1  311.87   22.60
  -7   1  -1  295.57   27.90
   7   1   1  290.47   25.30
   7  -1  -1  344.07   28.90
   7   1   1  269.37   27.90
  -7   1  -1  271.77   29.40
   7   1   1  313.37   28.80
  -7  -1  -1  282.07   26.80
  -7   1   1  306.97   29.70
   7   1  -1  286.87   27.90
  -7   1   1  303.77   28.30
  -7   1   1  306.47   27.50
   7  -1   1  305.27   23.70
  -7   1   1  281.87   24.10
  -7  -1  -1  283.97   30.90
   7  -1   1  275.17   28.20
  -7   1   1  287.87   25.50
  -7  -1  -1  281.87   28.20
   7   1  -1  324.47   23.60
   7   1  -1  298.67   27.90
   7  -1   1  284.17   27.40
   7  -2  -1  608.54   43.30
   7  -2  -1  577.84   45.90
  -7   2  -1  551.14   45.20
   7   2   1  541.85   45.20
   7   2   1  648.84   42.50
  -7   2  -1  561.74   39.40
  -7  -2   1  497.65   46.50
  -7  -2   1  564.64   46.20
  -7  -2   1  609.14   41.20
  -7   2  -1  522.35   45.10
   7   2   1  496.65   43.80
  -7   2  -1  584.84   45.80
   7  -2   1  569.44   45.50
  -7  -2  -1  553.74   40.70
  -7   2   1  602.14   46.10
  -7   2   1  563.74   41.30
  -7   2   1  563.54   45.00
   7   2  -1  588.84   45.10
   7  -2   1  561.84   43.00
   7   2  -1  619.04   45.30
  -7  -2  -1  570.04   47.70
  -7   2   1  597.94   45.30
  -7   2   1  514.65   44.80
   7   2  -1  575.34   40.20
  -7  -2  -1  635.34   47.30
  -7   3  -1 3493.35  231.08
  -7   3  -1 3538.35  229.38
   7   3   1 3408.36  228.98
   7  -3  -1 3569.84  232.78
   7   3   1 3482.25  227.58
  -7  -3   1 3397.66  231.78
  -7  -3   1 3583.84  227.68
   7   3   1 3488.45  231.08
   7  -3  -1 3477.55  226.38
   7  -3  -1 3412.26  229.58
  -7  -3   1 3504.05  232.08
  -7   3  -1 3432.86  230.78
  -7   3   1 3524.05  230.28
   7   3  -1 3672.23  231.18
  -7   3   1 3661.33  232.98
  -7  -3  -1 3463.15  227.48
  -7  -3  -1 3421.96  231.88
  -7   3   1 3386.86  230.68
  -7  -3  -1 3220.88  231.98
   7  -3   1 3545.35  229.68
   7   3  -1 3558.34  226.08
   7  -3   1 3654.63  232.48
   7  -3   1 3416.26  224.68
   7   3  -1 3520.65  230.08
  -7   3   1 3440.36  228.98
   7  -4  -1  338.07   35.30
   7   4   1  294.27   34.30
  -7   4  -1  281.67   28.10
  -7   4  -1  279.47   32.50
   7  -4  -1  295.87   27.70
  -7   4  -1  363.76   34.80
  -7  -4   1  380.66   36.80
  -7  -4   1  344.07   31.00
  -7  -4   1  314.97   32.40
   7  -4  -1  347.37   33.90
   7   4   1  332.67   29.80
  -7   4  -1  319.87   33.80
   7   4   1  324.37   31.50
  -7  -4  -1  305.77   35.20
  -7   4   1  309.67   33.10
  -7  -4  -1  320.47   32.20
   7   4  -1  362.66   35.20
  -7   4   1  331.97   29.00
  -7   4   1  333.17   32.20
   7  -4   1  321.17   26.20
   7   4  -1  368.76   33.40
   7  -4   1  342.77   33.20
  -7  -4  -1  323.77   30.70
  -7   4   1  307.97   34.70
   7  -4   1  317.17   34.30
   7   4  -1  348.37   29.00
   7  -5  -1   52.79   13.90
  -7  -5   1  119.59   23.40
  -7   5  -1   82.49   20.40
   7  -5  -1   48.60   18.90
  -7   5  -1   64.49   18.30
  -7   5  -1   76.89   13.10
   7  -5  -1   61.69   18.50
   7   5   1   54.39   15.50
  -7  -5   1   83.99   17.60
  -7   5  -1   54.99   16.20
  -7  -5   1   78.29   17.00
   7   5   1   62.39   19.00
   7   5   1   83.49   16.40
  -7  -5  -1   46.90   18.10
  -7   5   1  116.89   22.80
  -7   5   1   77.29   19.50
   7  -5   1   70.59   12.90
   7  -5   1   62.09   17.50
   7   5  -1  157.68   21.90
  -7  -5  -1   67.49   16.50
   7   5  -1   73.39   14.80
  -7   5   1   72.59   13.00
  -7  -5  -1   55.89   16.30
   7   5  -1  110.69   21.30
   7  -5   1   64.09   18.30
  -7   5   1   83.99   17.40
  -7  -6   1   61.49   21.00
  -7   6  -1   26.40   15.10
  -7  -6   1   49.70   16.70
   7   6   1   67.19   18.90
  -7  -6   1   47.40   15.20
  -7   6  -1   45.20   19.70
   7   6   1   61.79   17.40
  -7   6  -1   49.70   18.40
   7  -6  -1   42.10   19.00
   7  -6  -1   58.69   19.50
   7   6   1   97.39   20.30
   7  -6  -1   54.19   14.90
  -7  -6  -1   37.10   16.60
  -7   6   1   37.70   18.40
  -7  -6  -1   56.59   15.40
  -7  -6  -1    2.80   16.10
   7   6  -1   46.60   17.70
  -7   6   1  -10.70   12.70
   7   6  -1   36.50   14.20
   7  -6   1   44.60   17.60
  -7   6   1   35.10   15.10
   7   6  -1   82.69   22.00
   7  -6   1   18.60   15.80
   7   7   1  254.97   37.80
   7  -7  -1  240.08   41.30
  -7   7  -1  195.08   33.20
   7  -7  -1  323.17   44.40
  -7   7  -1  207.58   36.60
   7   7   1  224.18   31.90
  -7  -7   1  274.77   35.30
  -7  -7   1  331.37   40.90
  -7   7  -1  257.47   36.10
   7   7   1  214.18   31.40
  -7   7   1  282.77   37.10
  -7  -7  -1  246.08   38.40
   7  -7   1  228.48   37.60
   7   7  -1  234.38   34.40
  -7   7   1  220.88   31.40
   7  -7   1  247.28   38.40
   7   7  -1  192.88   29.50
  -7  -7  -1  224.48   35.50
  -7   7   1  248.18   37.60
   7   7  -1  377.26   41.40
  -7   8  -1  120.99   27.80
   7   8   1   57.79   20.20
  -7  -8   1   70.99   25.80
   7   8   1   71.49   29.80
  -7  -8   1  113.59   29.90
   7  -8  -1   76.29   27.10
  -7   8  -1   54.99   24.10
   7   8   1   24.20   17.40
   7  -8  -1   95.49   27.70
  -7   8  -1   84.99   26.10
  -7  -8  -1   44.70   25.60
  -7   8   1   67.19   25.30
  -7  -8  -1  105.79   28.30
  -7   8   1   55.79   23.70
   7  -8   1   61.79   26.40
   7   8  -1   88.19   28.80
   7  -8   1   85.79   25.90
  -7   8   1   36.50   18.40
   7   8  -1   67.89   22.50
  -7  -9   1   29.60   23.60
  -7   9  -1   61.39   24.80
  -7   9  -1   23.00   20.20
   7  -9  -1   29.70   23.10
  -7  -9   1   -4.70   21.30
   7   9   1   29.90   25.40
   7  -9  -1   31.40   25.40
  -7   9  -1   20.80   21.50
  -7   9   1    3.50   21.70
   7  -9   1   60.59   26.20
   7   9  -1   31.00   27.70
  -7  -9  -1   44.10   26.00
  -7  -9  -1  -14.10   21.10
  -7   9   1   31.10   25.90
  -7   9   1   41.40   20.20
   7  -9   1   32.60   25.20
   7   9  -1   50.29   24.00
   7  10   1   -4.80   27.10
  -7 -10   1   -9.90   23.30
   7 -10  -1   77.99   33.20
  -7  10  -1   21.00   26.20
  -7  10  -1    6.30   23.70
  -7 -10   1    6.90   26.20
   7 -10  -1   27.60   26.40
  -7  10  -1    5.80   23.80
  -7  10   1   25.40   26.30
  -7  10   1   11.60   22.80
  -7 -10  -1  -25.00   20.40
   7  10  -1   58.59   30.60
   7 -10   1   59.49   26.60
  -7 -10  -1   44.30   31.50
   7 -10   1  -18.60   24.60
  -7 -11   1   96.49   37.30
   7 -11  -1   46.20   28.30
   7 -11  -1   32.90   36.70
  -7 -11   1   68.69   34.60
   7  11   1  149.09   47.50
  -7  11  -1   88.59   37.60
  -7  11   1   80.19   36.80
  -7 -11  -1   62.19   34.50
  -7 -11  -1   51.59   29.90
   7  11  -1  113.89   41.00
   7 -11   1   48.10   31.70
   7 -11   1   75.89   28.30
  -7  11   1   75.59   30.80
   8   0  -1    7.90    6.80
  -8   0  -1    4.60    9.00
  -8   0  -1    0.70    8.60
  -8   0   1   -7.10    8.80
   8   0   1   20.50    9.30
  -8   0  -1    4.50   10.90
  -8   0   1   -4.20    4.80
  -8   0   1   -9.70    9.30
  -8   0   1  -12.00    7.90
   8   0  -1   -4.50    8.40
   8   0   1    1.70    9.70
   8   1   1   -6.40    9.50
  -8  -1   1  -21.20   11.40
  -8  -1   1   14.70   10.50
  -8   1  -1   53.49   14.70
   8  -1  -1   21.30    7.90
  -8   1  -1    0.60    9.30
  -8  -1   1   18.20   10.70
   8  -1  -1   15.40    9.10
  -8   1  -1   19.70   10.70
   8  -1  -1   11.50    9.90
   8   1   1   -6.30   10.10
   8   1   1    3.20    7.80
  -8  -1   1   10.40    5.40
  -8   1   1    6.00   12.60
   8   1  -1   35.20    7.50
  -8   1   1   14.50    7.30
  -8  -1  -1    7.30    9.50
  -8  -1  -1   43.20   13.80
  -8   1   1   12.80    9.90
   8  -1   1    6.70    8.70
  -8   1   1   17.30    8.70
  -8   1   1    9.70   10.00
   8  -1   1    9.40    9.00
   8   1  -1   19.60   10.40
   8   1  -1   18.70   10.80
   8  -1   1  -20.70    5.00
   8   2   1  362.16   33.00
  -8  -2   1  347.27   36.80
  -8   2  -1  355.56   27.40
  -8  -2   1  382.56   34.70
  -8   2  -1  314.77   32.70
   8  -2  -1  417.86   34.40
  -8   2  -1  404.76   33.90
   8   2   1  366.46   30.00
  -8  -2   1  410.26   28.40
  -8   2  -1  388.36   34.40
   8   2   1  323.17   33.30
   8  -2  -1  366.56   31.10
  -8   2   1  318.57   32.60
   8   2  -1  406.96   34.10
  -8   2   1  236.58   32.00
   8  -2   1  347.67   30.40
   8   2  -1  345.37   33.50
  -8  -2  -1  403.06   27.70
  -8  -2  -1  320.37   32.30
  -8  -2  -1  404.26   35.20
  -8   2   1  346.27   32.80
   8  -2   1  384.76   35.00
   8   2  -1  388.06   28.00
  -8   2   1  415.76   29.90
   8  -2   1  358.76   33.20
  -8  -2  -1  338.37   35.80
   8   3   1 1517.85  106.59
   8   3   1 1587.34  110.89
   8   3   1 1559.14  109.19
  -8   3  -1 1577.14  110.59
  -8  -3   1 1538.05  112.39
  -8  -3   1 1569.54  111.79
   8  -3  -1 1606.54  105.59
   8  -3  -1 1711.63  112.79
   8  -3  -1 1653.93  109.29
  -8   3  -1 1522.45  109.39
  -8  -3   1 1591.74  106.29
  -8   3  -1 1703.43  111.29
  -8  -3  -1 1554.34  112.09
  -8   3   1 1497.95  110.19
   8   3  -1 1613.04  110.59
  -8   3   1 1555.64  109.89
   8  -3   1 1434.46  103.39
  -8  -3  -1 1752.82  112.89
   8   3  -1 1574.14  109.79
   8  -3   1 1594.14  111.69
   8   3  -1 1624.94  105.19
   8  -3   1 1494.05  108.49
  -8  -3  -1 1703.53  106.59
  -8   3   1 1606.84  105.29
  -8   3   1 1458.55  108.99
  -8   3   1 1530.95  111.29
   8   4   1    7.70   10.30
  -8  -4   1   -7.80   11.90
  -8   4  -1    6.10   11.40
   8   4   1    0.10    8.50
  -8   4  -1   13.40    8.80
   8   4   1   21.80   13.80
   8  -4  -1    4.10   11.10
   8  -4  -1   -1.20   10.10
   8  -4  -1   -1.50    7.40
  -8   4  -1   11.70   10.50
  -8  -4   1    0.00    9.00
  -8  -4   1   20.50   11.50
   8   4  -1  -14.90    9.70
  -8  -4  -1    7.30   11.40
  -8   4   1    5.30   11.80
  -8   4   1   11.90    9.00
  -8   4   1   12.70   10.30
   8   4  -1   -1.70    7.80
   8  -4   1   30.00   13.50
  -8  -4  -1   22.30   14.10
   8  -4   1   45.40   14.20
   8  -4   1    9.90    7.30
  -8  -4  -1    0.80    9.00
  -8   4   1   -4.30    9.90
   8   4  -1   17.80   12.30
   8   5   1   47.80   15.80
  -8  -5   1   50.69   16.50
   8  -5  -1   28.20   15.30
   8  -5  -1   46.10   16.10
   8   5   1   26.30   12.20
  -8   5  -1   17.90   10.00
   8   5   1   44.70   17.30
  -8   5  -1   27.40   14.30
  -8  -5   1   55.99   18.30
  -8   5  -1   25.60   13.30
  -8  -5   1   57.29   15.50
   8  -5  -1   38.50   11.40
  -8   5  -1   25.20   15.00
  -8   5   1   21.00    9.70
   8  -5   1   15.00   14.40
   8   5  -1   65.59   14.20
  -8  -5  -1   40.50   14.50
   8   5  -1   33.80   14.10
   8   5  -1   34.70   16.10
   8  -5   1   13.30   13.80
  -8  -5  -1   42.40   18.40
  -8   5   1   32.60   15.90
  -8   5   1   10.10   13.30
  -8  -5  -1   21.00   13.90
  -8   5   1   34.90   13.60
  -8   6  -1   70.99   21.20
  -8   6  -1   62.19   20.60
   8   6   1   74.49   18.20
  -8   6  -1  103.29   22.40
   8   6   1   85.19   19.30
   8   6   1   61.99   22.30
  -8  -6   1   86.79   19.70
   8  -6  -1   94.69   24.60
  -8  -6   1   46.70   17.10
  -8  -6   1   82.89   24.20
   8  -6  -1  103.19   24.50
   8  -6   1   79.49   22.80
   8   6  -1   26.30   17.50
  -8  -6  -1   77.99   20.20
  -8   6   1   67.39   19.20
  -8  -6  -1   49.30   21.30
  -8  -6  -1   56.59   17.20
   8   6  -1  108.29   21.50
   8   6  -1   92.09   18.00
  -8   6   1   67.29   21.80
   8  -6   1   70.49   21.40
   8   7   1  -10.90   13.30
   8  -7  -1  -11.00   16.00
  -8   7  -1  -18.30   12.10
   8  -7  -1   -5.10   17.40
   8   7   1   10.00   18.00
  -8   7  -1   28.20   18.10
   8   7   1    1.60   13.40
  -8  -7   1    2.80   16.10
  -8   7  -1    2.30   14.10
  -8  -7   1  -29.50   14.70
   8   7  -1    6.70   15.00
  -8   7   1   -8.20   15.50
   8  -7   1   -8.50   14.10
  -8   7   1   12.80   14.60
   8   7  -1    4.50   17.50
  -8  -7  -1   29.50   21.80
  -8   7   1    4.40   15.80
   8  -7   1   -1.10   16.70
  -8  -7  -1  -22.00   13.20
  -8  -8   1    8.00   19.30
  -8   8  -1   33.70   21.20
   8  -8  -1    3.50   20.10
   8  -8  -1   11.00   18.60
  -8  -8   1    1.00   21.10
   8   8   1   14.60   20.80
  -8   8  -1   31.50   20.20
   8   8   1    2.40   14.80
  -8   8  -1    5.30   15.30
  -8   8   1   18.90   19.50
  -8  -8  -1   11.30   19.70
  -8  -8  -1   24.30   22.30
  -8   8   1   18.80   16.80
   8   8  -1   23.70   19.60
   8  -8   1    6.20   21.30
   8   8  -1    0.10   21.10
   8  -8   1   35.50   22.20
  -8   8   1    5.80   18.00
   8  -9  -1  185.98   39.40
  -8   9  -1  215.98   36.70
  -8  -9   1  230.88   43.60
  -8   9  -1  270.17   45.70
  -8   9  -1  169.08   36.50
   8  -9  -1  251.77   48.00
  -8  -9   1  157.58   38.20
   8   9   1  178.78   40.60
   8   9  -1  218.48   45.30
  -8  -9  -1  261.07   46.80
   8   9  -1  136.59   39.10
  -8   9   1  277.47   44.80
   8  -9   1  308.07   49.80
  -8   9   1  184.58   39.50
   8  -9   1  179.78   39.00
  -8  -9  -1  155.78   35.50
  -8   9   1  255.07   36.60
  -8 -10   1   26.20   28.10
  -8  10  -1   19.20   24.80
  -8  10  -1   70.99   27.80
   8 -10  -1   24.50   25.00
  -8  10  -1   11.90   22.60
   8 -10  -1   -4.70   26.10
  -8 -10   1   27.70   29.10
   8  10   1   13.30   28.10
  -8 -10  -1  -37.20   23.10
   8  10  -1   20.10   29.20
   8 -10   1   24.20   27.20
  -8  10   1    9.00   25.30
  -8 -10  -1   59.69   28.20
   8 -10   1    0.50   23.30
  -8  10   1    6.10   23.90
   9   0   1    6.20    9.90
  -9   0   1   -2.80    9.50
   9   0  -1    8.70    6.90
   9   0  -1  -11.80    8.70
   9   0   1    3.30    8.50
  -9   0   1   12.40    9.90
  -9   0   1   10.70   11.00
  -9   0  -1   -4.30    8.60
  -9   0   1   -0.40    4.50
  -9   0  -1   -1.80   10.50
  -9   0  -1   -4.70    8.20
   9  -1  -1  369.56   35.90
  -9   1  -1  422.86   37.20
   9  -1  -1  381.76   34.10
   9  -1  -1  459.15   31.50
  -9  -1   1  418.26   35.80
   9   1   1  400.86   36.50
  -9   1  -1  406.56   31.90
  -9  -1   1  395.06   39.20
  -9   1  -1  317.37   37.00
  -9  -1   1  431.06   28.70
  -9   1  -1  481.55   37.10
  -9  -1   1  387.46   35.30
   9   1   1  423.36   33.20
   9   1   1  438.66   36.50
  -9  -1  -1  407.06   39.50
  -9   1   1  432.96   33.40
   9   1  -1  385.66   36.40
   9  -1   1  426.36   35.20
  -9  -1  -1  370.76   35.30
   9   1  -1  476.05   31.80
   9  -1   1  379.06   36.00
  -9   1   1  347.27   34.90
   9  -1   1  355.26   29.70
  -9   1   1  427.26   31.10
  -9   1   1  381.56   37.70
   9   1  -1  370.56   35.90
  -9   1   1  376.36   36.10
  -9  -1  -1  353.46   34.80
  -9   2  -1  762.82   52.19
  -9   2  -1  734.63   58.19
   9  -2  -1  743.33   58.79
  -9   2  -1  716.23   59.49
   9  -2  -1  738.83   58.19
   9  -2  -1  720.73   54.99
   9   2   1  774.32   58.19
  -9  -2   1  879.51   63.29
  -9   2  -1  782.32   59.19
  -9  -2   1  890.31   52.79
   9   2   1  762.52   54.79
   9   2   1  670.03   58.09
  -9  -2   1  802.62   59.89
   9   2  -1  798.12   52.89
   9   2  -1  790.62   58.59
  -9  -2  -1  739.63   61.79
  -9   2   1  749.62   53.99
   9  -2   1  776.92   58.79
  -9  -2  -1  758.32   57.69
  -9   2   1  711.93   59.19
   9  -2   1  746.93   54.49
   9   2  -1  832.42   59.49
  -9  -2  -1  694.23   58.99
  -9   2   1  705.33   57.99
  -9  -2  -1  699.83   51.39
  -9   2   1  765.62   58.49
   9  -2   1  726.13   57.99
   9  -3  -1  768.12   57.29
  -9  -3   1  849.02   54.49
   9   3   1  750.42   58.29
   9   3   1  787.02   55.09
   9   3   1  713.83   59.49
  -9  -3   1  849.02   61.79
  -9   3  -1  766.82   51.49
  -9   3  -1  747.73   58.89
  -9  -3   1  743.43   61.39
  -9   3  -1  781.02   59.69
  -9   3  -1  722.43   58.89
   9  -3  -1  765.22   53.99
   9  -3  -1  663.13   58.89
  -9   3   1  798.92   59.89
  -9  -3  -1  682.93   53.59
   9   3  -1  721.93   58.89
  -9   3   1  689.03   57.79
  -9  -3  -1  720.23   61.39
   9  -3   1  754.62   51.69
   9  -3   1  724.33   56.59
  -9   3   1  756.32   53.69
  -9  -3  -1  712.33   60.59
  -9   3   1  773.62   59.59
  -9   3   1  703.63   59.29
   9   3  -1  783.42   53.29
   9  -3   1  750.82   60.49
   9   3  -1  750.32   59.59
   9   4   1  656.43   47.80
  -9   4  -1  607.34   51.49
  -9  -4   1  601.84   52.39
   9  -4  -1  644.84   54.09
  -9  -4   1  554.54   52.99
  -9   4  -1  612.64   51.59
   9  -4  -1  611.94   45.50
   9   4   1  627.24   50.09
   9   4   1  602.14   51.39
  -9  -4   1  527.15   46.40
  -9   4  -1  577.74   48.40
   9  -4  -1  680.03   50.99
   9   4  -1  616.54   50.79
  -9  -4  -1  527.95   52.29
  -9  -4  -1  573.54   47.00
  -9   4   1  644.44   53.79
   9  -4   1  616.64   50.39
  -9   4   1  625.14   50.89
   9   4  -1  613.84   52.09
  -9   4   1  620.44   52.09
   9   4  -1  644.14   46.00
  -9  -4  -1  622.84   52.69
  -9   4   1  566.34   48.20
   9  -4   1  594.84   43.40
   9  -4   1  629.04   52.79
  -9  -5   1  170.58   23.70
   9  -5  -1  109.19   23.00
  -9  -5   1  206.48   29.80
   9   5   1  105.49   20.40
  -9   5  -1  100.49   21.30
   9  -5  -1   99.79   17.20
   9   5   1  123.79   19.90
   9   5   1   71.79   21.20
  -9   5  -1  101.19   23.00
  -9   5  -1   88.99   17.30
   9  -5  -1   81.59   21.40
  -9  -5   1  150.68   21.60
  -9   5   1  102.79   21.70
   9   5  -1  103.29   20.50
   9   5  -1  102.99   17.30
   9  -5   1   89.59   21.60
  -9  -5  -1  110.39   23.00
  -9   5   1   67.79   19.70
   9   5  -1  145.69   26.00
   9  -5   1  103.69   22.20
  -9   5   1   75.39   16.30
  -9  -5  -1   85.89   18.40
  -9  -5  -1  109.99   25.30
  -9   5   1   88.39   20.50
  -9   6  -1   68.49   20.20
  -9  -6   1  133.29   24.70
   9  -6  -1   89.39   24.20
   9   6   1   77.19   24.20
   9  -6  -1   50.69   19.20
   9   6   1   99.29   21.70
  -9  -6   1   94.99   25.10
  -9   6  -1   74.99   20.60
   9   6   1   77.99   19.20
  -9   6  -1   97.69   25.40
  -9  -6   1  125.49   22.90
  -9  -6  -1   60.89   22.20
   9  -6   1   61.69   22.00
   9  -6   1   43.40   19.30
  -9   6   1   49.90   19.10
  -9  -6  -1   88.49   21.00
   9   6  -1  143.59   25.80
   9   6  -1  115.99   24.70
  -9   6   1  109.99   23.20
  -9   6   1   65.79   22.10
  -9  -6  -1   73.09   20.50
   9  -7  -1   -0.30   15.20
   9   7   1   -5.60   15.60
  -9   7  -1   28.50   19.50
   9   7   1   13.30   19.10
  -9  -7   1    6.00   16.00
   9  -7  -1  -12.40   17.00
  -9  -7   1   25.90   22.00
  -9   7  -1   19.00   17.40
  -9   7  -1   14.20   15.90
   9  -7   1   14.10   16.30
  -9  -7  -1   15.80   17.00
   9   7  -1    2.40   16.00
  -9   7   1   39.80   19.40
  -9  -7  -1   46.50   23.00
  -9   7   1    0.80   15.70
  -9   7   1   25.70   16.50
   9  -7   1   15.90   19.60
   9   7  -1   28.90   22.50
  -9  -8   1   79.29   25.30
  -9  -8   1   33.60   25.50
  -9   8  -1   83.19   27.30
   9   8   1  137.69   35.70
   9  -8  -1   43.80   24.20
   9  -8  -1   56.69   25.40
  -9   8  -1   55.49   23.40
   9   8   1   81.09   27.10
  -9   8  -1   80.79   24.70
  -9  -8  -1   88.59   31.60
  -9   8   1   81.39   25.80
   9   8  -1  106.69   25.50
   9  -8   1   67.69   27.70
  -9  -8  -1   80.89   25.50
   9  -8   1   75.29   25.60
  -9   8   1   97.29   28.40
   9   8  -1   92.59   30.40
  -9   8   1   83.69   24.60
   9  -9  -1  384.66   52.59
  -9   9  -1  340.07   45.90
  -9  -9   1  253.47   45.80
   9   9   1  349.27   54.39
   9  -9  -1  368.76   53.29
  -9   9  -1  389.66   53.19
  -9  -9   1  492.65   58.69
  -9  -9  -1  379.56   58.59
  -9   9   1  335.97   45.00
  -9   9   1  311.57   49.99
  -9  -9  -1  357.26   51.39
  -9   9   1  403.66   51.69
   9  -9   1  284.97   46.30
   9   9  -1  347.07   54.89
   9  -9   1  335.77   54.39
   9 -10  -1   60.69   28.30
  -9 -10   1    6.00   26.40
  -9  10  -1   56.49   29.60
   9 -10  -1   26.50   29.90
   9  10   1   76.89   36.20
  -9  10  -1   22.00   24.10
  -9 -10   1   43.50   31.30
   9  10  -1   14.50   29.10
  -9 -10  -1   43.90   27.90
  -9 -10  -1   93.79   34.70
   9 -10   1   36.40   31.80
  -9  10   1   34.90   27.50
   9 -10   1   25.40   22.80
  -9  10   1   52.29   30.10
  10   0  -1   -6.40    7.30
  10   0  -1   -3.40    9.50
 -10   0   1    8.80   12.40
 -10   0  -1   18.80   13.30
 -10   0   1   -5.90    8.40
  10   0   1   12.00    9.50
  10   0   1   -0.10   10.60
 -10   0   1   -2.90   10.70
 -10   0  -1   32.70   12.00
 -10   0  -1  -10.90    7.80
 -10   0   1    4.10    5.10
  10  -1  -1  364.06   33.00
  10   1   1  380.76   36.10
 -10  -1   1  392.96   35.30
 -10   1  -1  426.06   31.40
 -10  -1   1  396.06   39.50
  10  -1  -1  333.67   29.20
 -10   1  -1  419.46   36.70
  10   1   1  409.56   32.30
 -10   1  -1  404.76   38.60
 -10  -1   1  414.36   35.60
 -10  -1   1  361.86   26.90
  10   1   1  358.36   35.80
  10  -1  -1  342.07   35.20
 -10   1  -1  378.76   34.80
  10   1  -1  386.06   30.30
  10  -1   1  355.26   33.70
 -10   1   1  374.96   29.30
  10   1  -1  376.26   35.90
 -10  -1  -1  375.16   34.40
  10  -1   1  350.66   28.30
 -10   1   1  342.07   31.50
 -10   1   1  389.56   36.20
 -10  -1  -1  339.97   33.60
  10   1  -1  489.55   37.90
 -10  -1  -1  367.96   38.60
 -10   1   1  401.46   39.10
  10  -1   1  411.26   36.80
 -10   1   1  421.16   35.90
 -10  -2   1  981.30   66.89
  10   2   1 1012.80   74.69
 -10   2  -1 1002.00   74.49
  10  -2  -1 1068.89   74.29
  10   2   1  967.20   73.59
 -10   2  -1  971.80   73.79
 -10  -2   1  995.10   74.79
  10   2   1 1016.50   70.19
  10  -2  -1  883.01   72.89
 -10   2  -1 1053.09   76.59
 -10  -2   1  963.50   77.79
 -10   2  -1  992.60   67.69
  10  -2  -1 1000.50   70.19
 -10   2   1  967.10   73.59
 -10   2   1  968.40   69.19
  10   2  -1 1052.19   68.49
 -10  -2  -1 1083.79   78.89
 -10   2   1 1004.60   75.79
 -10  -2  -1 1018.40   73.49
 -10  -2  -1  906.31   73.69
 -10  -2  -1  976.10   65.89
  10  -2   1 1065.49   74.69
  10   2  -1 1044.60   74.29
  10  -2   1  993.80   69.59
  10   2  -1  968.80   73.89
 -10   2   1  946.21   73.39
  10  -2   1  982.20   74.09
 -10   3  -1  837.72   64.59
  10   3   1  826.62   59.49
  10   3   1  841.92   64.99
 -10  -3   1  757.92   57.49
 -10  -3   1  753.42   66.09
  10  -3  -1  791.82   60.89
 -10   3  -1  815.62   56.09
  10  -3  -1  733.13   63.39
 -10   3  -1  848.42   64.39
 -10   3  -1  884.91   64.89
  10   3   1  839.02   62.99
 -10  -3   1  792.22   64.99
  10  -3  -1  824.02   58.49
 -10  -3  -1  835.02   65.59
 -10   3   1  792.52   63.89
 -10   3   1  810.42   63.99
 -10  -3  -1  793.02   57.29
  10  -3   1  859.81   65.49
  10   3  -1  823.72   63.79
  10   3  -1  885.01   57.79
  10  -3   1  817.92   60.79
  10   3  -1  883.81   64.89
 -10  -3  -1  831.92   67.19
 -10   3   1  752.82   57.79
 -10   3   1  809.72   63.29
  10  -3   1  820.32   56.29
  10  -4  -1  113.29   17.10
  10  -4  -1  135.89   23.30
  10   4   1   89.09   19.80
 -10  -4   1  188.28   29.20
 -10  -4   1  119.39   24.10
  10   4   1  144.59   26.00
 -10  -4   1  146.39   19.80
 -10   4  -1  195.58   26.30
  10  -4  -1  161.88   26.40
 -10   4  -1  183.18   23.40
 -10   4   1  111.99   23.30
 -10   4   1  159.38   25.30
 -10   4   1   94.59   20.80
 -10  -4  -1  109.29   18.10
  10   4  -1  184.78   26.60
 -10   4   1   86.39   20.60
  10   4  -1  200.08   26.20
  10   4  -1  155.78   17.90
 -10  -5   1   68.79   16.10
 -10   5  -1   65.59   18.40
 -10   5  -1   56.99   17.70
 -10  -5   1  101.39   20.70
  10   5   1   97.89   24.30
 -10   5  -1   54.59   15.10
  10   5   1   63.79   16.00
 -10  -5   1   66.19   20.80
  10  -5  -1   83.49   20.00
  10  -5  -1   68.09   20.00
  10   5   1   26.60   15.70
 -10  -5  -1   48.90   17.40
 -10   5   1   61.59   18.20
 -10   5   1  102.79   21.50
 -10  -5  -1   51.39   15.40
 -10   5   1   57.59   19.30
  10   5  -1   55.79   19.60
 -10  -5  -1  110.59   25.10
  10   5  -1   94.69   20.00
 -10   5   1   70.59   16.90
  10  -5   1  104.69   21.20
  10  -5   1   78.89   21.00
 -10   6  -1   25.80   14.70
 -10  -6   1   20.50   15.40
  10  -6  -1   24.30   18.10
  10  -6  -1    3.60   16.70
  10   6   1   10.50   17.00
  10   6   1    1.50   12.60
 -10  -6   1   30.90   19.30
 -10  -6   1   -7.00   12.50
 -10   6  -1   10.00   15.80
  10  -6   1   18.80   16.00
 -10   6   1   -4.30   15.60
  10   6  -1  -12.70   15.50
  10  -6   1    3.80   13.20
  10   6  -1   43.60   18.50
 -10   6   1   -7.80   11.50
 -10  -6  -1   -9.00   11.90
 -10   6   1   10.90   16.10
 -10  -6  -1   -1.20   13.60
 -10  -6  -1   12.40   20.30
  10  -7  -1  406.96   52.29
  10   7   1  438.36   52.69
 -10   7  -1  482.65   52.69
 -10   7  -1  477.35   49.80
 -10  -7   1  470.75   48.30
  10   7   1  383.86   45.30
 -10  -7   1  466.45   55.79
  10  -7  -1  366.46   49.80
 -10  -7  -1  504.05   56.49
  10  -7   1  592.64   55.19
 -10   7   1  428.76   48.70
  10   7  -1  599.14   56.29
 -10   7   1  496.25   52.79
  10   7  -1  512.95   50.59
  10  -7   1  468.25   51.89
 -10   7   1  495.95   53.39
 -10  -7  -1  468.85   47.50
  10  -8  -1   32.50   21.80
 -10  -8   1    0.10   19.20
  10   8   1   -0.90   23.40
  10  -8  -1   -8.00   19.90
 -10   8  -1   22.30   23.60
 -10   8  -1   11.10   19.20
 -10  -8   1   22.20   25.00
 -10   8   1   11.20   18.40
 -10   8   1   51.09   24.00
 -10  -8  -1   18.00   20.80
 -10   8   1   -1.20   21.70
  10  -8   1   45.40   25.10
  10   8  -1   55.99   26.10
 -10  -8  -1   20.70   27.40
  10   8  -1    1.80   19.10
  10  -8   1   45.10   23.60
 -10  -9   1   41.40   28.80
 -10   9  -1   37.60   22.60
  10  -9  -1   28.40   23.70
  10   9   1   59.59   33.40
 -10   9  -1   22.00   26.20
 -10  -9   1   -9.30   21.00
  10  -9  -1   -4.90   22.50
 -10  -9  -1   18.80   29.10
 -10   9   1   43.60   27.00
  10  -9   1   49.50   26.40
 -10   9   1   34.00   24.80
 -10  -9  -1   51.09   23.90
  10  -9   1   18.90   24.30
 -10   9   1   64.89   24.30
  10   9  -1   19.20   27.50
  10 -10  -1   59.79   32.30
  10  10   1   41.40   32.90
  10 -10  -1    1.30   22.10
 -10 -10   1   62.79   29.90
 -10  10  -1   57.39   30.40
 -10  10  -1    9.30   23.10
 -10 -10   1   24.30   31.20
 -10 -10  -1   20.70   24.90
 -10 -10  -1   30.20   29.90
  10 -10   1   87.29   34.90
 -10  10   1   40.50   30.70
  10  10  -1   26.90   30.50
  10 -10   1   20.80   24.70
 -10  10   1   16.80   26.90
 -11   0  -1   16.90   10.00
  11   0   1   10.90   11.60
 -11   0   1    6.50   10.80
 -11   0  -1   -0.30   11.90
  11   0   1    8.60    8.70
 -11   0   1  -13.50    8.50
 -11   0   1   -9.00   11.20
  11   0  -1    5.00    7.20
 -11   0  -1   -1.50   10.20
  11   0  -1  -11.20    9.30
 -11   0   1   -0.40    5.10
  11   1   1   79.59   14.10
 -11   1  -1   39.00   13.90
  11  -1  -1   73.79   11.30
  11  -1  -1   78.19   18.30
 -11  -1   1   75.89   16.40
 -11  -1   1   47.50   18.30
  11  -1  -1   58.99   13.90
 -11   1  -1   55.89   12.10
  11   1   1   57.59   16.20
  11   1   1   36.80   15.60
 -11  -1   1   53.69   15.00
 -11   1  -1   76.49   19.60
  11   1  -1   76.99   12.60
 -11   1   1   79.29   17.80
  11   1  -1   79.99   17.70
  11  -1   1   35.60   13.80
  11   1  -1   82.69   18.60
 -11  -1  -1   46.00   13.60
 -11   1   1   68.89   14.40
 -11  -1  -1   82.09   21.00
 -11  -1  -1   80.19   17.60
  11  -1   1   66.79   17.70
  11  -1   1   59.89    9.90
 -11   1   1   49.20   16.70
 -11   2  -1 1052.49   80.79
  11  -2  -1 1013.70   79.69
 -11   2  -1 1188.48   84.29
  11   2   1 1136.89   81.99
  11  -2  -1 1044.90   80.39
 -11  -2   1 1031.10   80.69
  11   2   1 1076.09   76.69
 -11  -2   1 1154.28   85.79
 -11   2  -1 1126.29   74.69
 -11  -2   1 1017.70   72.59
  11  -2  -1 1090.99   76.19
 -11   2  -1 1107.29   81.39
  11   2   1 1101.29   80.89
  11  -2   1 1148.09   75.99
 -11  -2  -1  979.30   79.29
  11   2  -1 1129.79   74.89
  11   2  -1 1136.79   81.69
 -11   2   1 1083.69   80.79
  11  -2   1 1110.99   80.79
 -11   2   1 1152.08   83.89
  11   2  -1 1134.89   81.39
 -11   2   1 1082.69   75.89
 -11  -2  -1 1135.19   81.79
  11  -2   1 1146.39   81.49
 -11   2   1 1047.30   80.59
 -11  -2  -1  984.80   84.39
 -11  -3   1   40.90    9.70
 -11   3  -1   25.90    8.20
 -11  -3   1   50.99   17.90
  11  -3  -1   40.50   15.30
 -11  -3   1   42.30   16.10
  11   3   1   46.50   11.20
  11   3   1   34.30   15.70
 -11   3  -1   30.50   14.00
 -11   3  -1   40.50   15.50
  11  -3  -1   26.90   13.80
  11  -3  -1   33.00   11.70
  11   3   1   30.30   13.30
 -11   3  -1   37.30   14.30
 -11   3   1   39.70   15.20
  11   3  -1   22.90   13.40
 -11   3   1   32.40   14.30
 -11  -3  -1   22.70    8.70
 -11   3   1   37.20   10.70
  11   3  -1   61.09   16.20
  11  -3   1   36.00   16.20
  11  -3   1   34.00   14.00
  11  -3   1   53.59   13.60
 -11   3   1   24.20   12.80
  11  -3   1   36.10    9.30
 -11  -3  -1   21.70   15.40
 -11  -3  -1   75.49   18.90
  11   3  -1   30.60    8.80
  11   4   1  396.86   38.40
  11  -4  -1  556.04   47.20
 -11   4  -1  482.25   45.00
 -11   4  -1  468.75   44.90
  11   4   1  496.65   44.60
  11  -4  -1  452.65   42.40
 -11  -4   1  521.85   39.40
 -11  -4   1  435.96   46.00
 -11   4  -1  514.85   43.90
  11  -4  -1  404.06   37.20
 -11  -4   1  534.65   48.60
  11   4   1  487.65   46.50
  11  -4   1  498.25   42.60
 -11   4   1  497.35   45.50
 -11   4   1  463.15   44.60
 -11   4   1  427.56   42.10
  11   4  -1  500.85   46.80
  11   4  -1  546.25   46.10
  11  -4   1  417.16   44.40
 -11  -4  -1  527.85   48.60
  11   4  -1  470.65   47.30
 -11  -4  -1  476.95   38.40
 -11  -4  -1  401.26   45.50
  11   5   1   12.40   15.70
 -11  -5   1   11.70   12.00
 -11   5  -1    7.40   11.10
  11   5   1   14.40   17.50
 -11  -5   1   38.60   16.50
 -11  -5   1   28.90   18.40
  11  -5  -1   26.40   16.50
 -11   5  -1   -3.30   13.90
 -11   5  -1    8.40   14.00
  11   5   1   20.40   11.70
  11  -5  -1   18.50   13.90
 -11  -5  -1   33.70   19.60
  11  -5   1   16.30   14.80
 -11   5   1   -3.00    9.70
  11   5  -1   30.40   20.20
 -11   5   1   46.00   17.50
 -11  -5  -1   27.20   16.60
  11   5  -1   26.60   16.90
  11  -5   1   18.60   15.20
 -11   5   1   21.10   15.10
 -11  -5  -1   26.60   13.20
 -11   5   1    1.40   13.50
 -11  -6   1  192.88   29.50
 -11  -6   1  204.68   31.50
  11  -6  -1  268.37   36.20
 -11   6  -1  234.08   35.00
  11   6   1  169.88   30.10
  11  -6  -1  199.08   35.20
  11   6   1  264.47   38.50
 -11  -6   1  219.48   37.60
 -11   6  -1  205.68   34.50
 -11   6   1  220.78   34.90
  11   6  -1  160.78   32.10
  11  -6   1  236.18   35.80
 -11   6   1  217.18   32.70
 -11  -6  -1  175.58   31.10
 -11  -6  -1  163.48   28.20
 -11  -6  -1  237.18   38.90
 -11   6   1  205.48   35.00
  11   6  -1  255.77   34.50
  11  -6   1  175.08   33.60
  11  -7  -1  908.81   74.99
  11   7   1  837.52   70.09
 -11   7  -1  748.93   72.99
 -11   7  -1  875.21   73.99
  11  -7  -1  800.02   76.49
  11   7   1  802.72   76.29
 -11  -7   1  826.82   68.99
 -11  -7   1  799.92   77.29
 -11  -7  -1  775.22   68.09
  11  -7   1  810.12   75.59
  11   7  -1  713.53   73.89
 -11   7   1  816.82   71.79
  11  -7   1  767.52   72.99
 -11   7   1  825.62   75.09
  11   7  -1  928.81   73.09
 -11   7   1  836.32   75.49
 -11  -7  -1  975.90   81.39
 -11   8  -1  638.14   65.09
 -11   8  -1  761.02   70.29
  11   8   1  700.63   71.09
 -11  -8   1  732.73   63.99
 -11  -8   1  681.33   72.39
  11  -8  -1  668.23   69.29
  11  -8  -1  677.73   68.09
 -11  -8  -1  598.44   62.39
  11  -8   1  631.24   68.79
  11   8  -1  617.54   69.09
  11   8  -1  690.83   64.19
 -11   8   1  664.03   68.29
 -11  -8  -1  717.53   73.59
  11  -8   1  631.54   67.39
 -11   8   1  628.24   63.59
 -11   8   1  693.93   69.69
  11  -9  -1   -6.20   22.00
 -11  -9   1  -27.20   18.30
 -11   9  -1   18.10   22.10
  11  -9  -1  -22.60   19.00
 -11  -9   1  -40.00   21.90
  11   9   1  -65.29   21.00
 -11   9  -1   -5.80   22.40
 -11   9   1    2.00   21.30
  11   9  -1  -15.90   25.20
 -11  -9  -1   -5.50   26.20
 -11  -9  -1    0.80   22.50
  11  -9   1   -6.70   22.70
  11  -9   1   20.70   22.90
 -11   9   1  -17.30   21.00
 -11   9   1   10.00   20.40
 -11  10  -1   20.30   22.70
  11  10   1    8.90   31.70
 -11  10  -1   74.59   33.10
  11 -10  -1  -21.60   22.00
  11 -10  -1   -7.10   28.20
 -11 -10   1   -5.40   30.40
  11 -10   1    9.40   24.30
  11 -10   1   20.60   28.20
  11  10  -1   44.00   32.50
 -11  10   1   36.90   28.00
 -11 -10  -1    3.90   31.40
 -11  10   1   -9.90   25.30
 -12   0  -1    7.80   13.60
  12   0   1   -4.40    8.60
 -12   0   1   -6.40   12.00
 -12   0   1   -0.40    4.80
  12   0  -1    4.30    5.40
 -12   0  -1   -0.80    8.80
 -12   0  -1   21.70   12.50
 -12   0   1   -1.00   10.30
 -12   0   1   -0.70    9.90
  12   0  -1   -6.80   11.70
  12   0  -1    2.80    8.70
  12   0   1    4.40   11.50
  12   0  -1    3.10   10.90
 -12  -1   1   36.10   14.00
 -12  -1   1   11.90   12.20
  12   1   1   46.80   16.10
  12  -1  -1    6.60    9.00
 -12   1  -1    0.10   14.40
  12  -1  -1   28.70    8.80
  12  -1  -1   40.30   14.20
  12   1   1   18.60   14.50
  12   1   1   42.10   11.80
 -12   1  -1   20.70   11.10
 -12   1  -1   12.90    9.70
 -12  -1   1   -4.00   14.90
 -12  -1  -1    2.40   11.30
  12  -1   1    3.50    6.40
  12   1  -1   27.30   14.50
  12  -1   1   31.40   13.90
 -12   1   1   32.70   13.10
  12   1  -1   32.10   14.40
 -12  -1  -1   41.00   14.20
  12  -1   1   38.10   13.10
 -12   1   1   20.40   10.30
 -12  -1  -1   12.30   15.90
  12   1  -1   29.20    9.10
 -12   1   1   -2.10   15.60
 -12   2  -1    6.10    7.90
  12   2   1   -2.20   12.60
  12   2   1  -10.20   11.80
 -12  -2   1   14.70   15.40
  12  -2  -1    5.70   11.70
 -12  -2   1    2.00   11.80
 -12  -2   1    2.80    5.00
  12  -2  -1   21.60   11.70
 -12  -2   1   17.80   13.40
  12   2   1    4.60    8.90
 -12   2  -1    0.10   10.30
  12  -2  -1    8.40    9.30
 -12   2  -1    4.40   12.30
 -12   2  -1    0.60   10.60
  12  -2   1   -3.40   11.60
  12   2  -1  -12.20   10.80
  12  -2   1    2.60    7.70
 -12  -2  -1   -2.30   12.50
 -12  -2  -1   12.60   12.50
 -12   2   1   -1.50    8.00
  12  -2   1    4.50    9.40
  12   2  -1    6.60   12.50
 -12  -2  -1  -12.00   10.10
 -12   2   1   -3.30   11.80
 -12   2   1   12.40   11.70
  12   2  -1    5.90    7.40
 -12   2   1    3.40   10.80
  12   3   1    4.10   12.30
 -12  -3   1   -4.10   13.30
 -12   3  -1    0.00   12.10
 -12   3  -1    6.70   12.80
 -12  -3   1  -15.70   11.80
  12  -3  -1   37.90   15.80
  12  -3  -1    3.40    9.80
  12  -3  -1   23.90   14.10
  12   3   1    2.20   13.70
 -12   3  -1    4.40   11.60
 -12  -3   1    2.50    6.60
  12   3   1    1.00    8.70
 -12   3  -1    7.50    6.80
  12  -3   1   -1.20    9.70
  12   3  -1   10.50    8.20
 -12   3   1   -0.90   10.90
  12  -3   1   18.60    9.90
  12  -3   1   -3.40   12.10
 -12  -3  -1   13.80   15.50
 -12   3   1    3.70   12.60
 -12   3   1    8.10   12.30
 -12   3   1   -6.80    7.30
  12   3  -1   -7.90   10.80
 -12  -3  -1    4.20    7.00
 -12  -3  -1   -6.10   13.00
  12   3  -1    2.80   12.40
  12   4   1    2.90    9.20
 -12   4  -1  -14.30   11.70
  12  -4  -1   -2.30   12.50
  12   4   1    8.10   12.40
 -12   4  -1    2.20   12.10
 -12  -4   1   17.60   14.60
  12  -4  -1    0.80   11.10
 -12   4  -1   22.40   13.00
 -12  -4   1    5.00    8.70
 -12  -4   1   -2.70   13.90
  12   4   1   -3.00   13.90
 -12   4   1    4.60   12.70
  12   4  -1   -4.70   13.40
  12  -4   1   -6.40    8.50
  12   4  -1   26.00   14.30
 -12   4   1   -3.80    7.60
 -12  -4  -1   -9.30    8.10
 -12  -4  -1  -13.10   12.20
  12  -4   1   -1.40   11.60
 -12   4   1    2.20   11.80
 -12  -4  -1  -10.50   12.90
 -12   4   1   11.40   11.10
 -12   5  -1   17.90   12.90
 -12   5  -1   10.50   14.40
 -12  -5   1   41.90   20.20
  12   5   1   13.80   14.00
 -12  -5   1   19.00   11.90
  12  -5  -1   -7.70   12.50
 -12   5  -1  -17.90   13.20
  12  -5  -1   -0.30   13.40
  12   5   1   39.20   19.70
 -12  -5   1   18.00   15.30
  12  -5   1   21.50   16.10
 -12  -5  -1   16.00   15.60
 -12   5   1   14.70   16.30
 -12   5   1   28.60   16.20
  12   5  -1    6.60   15.30
 -12  -5  -1   19.70   12.50
  12   5  -1   34.10   18.00
 -12  -5  -1   33.80   19.80
 -12   5   1   17.80   13.10
  12  -5   1   23.60   15.20
  12  -6  -1   -5.20   15.60
  12   6   1    2.60   14.80
 -12  -6   1    7.80   14.10
 -12   6  -1   10.20   15.90
  12  -6  -1   16.30   15.80
 -12   6  -1   27.70   19.00
  12   6   1  -29.20   16.60
 -12  -6   1   -8.00   18.60
 -12  -6   1   21.60   16.00
 -12  -6  -1   -1.70   18.70
  12  -6   1   46.80   19.40
  12   6  -1    1.60   19.60
 -12  -6  -1   -5.60   12.20
 -12   6   1  -20.20   16.00
 -12   6   1   25.70   16.80
  12   6  -1   -0.60   15.30
  12  -6   1   13.50   17.60
 -12  -6  -1   21.30   15.30
 -12  -7   1   15.90   17.10
 -12  -7   1  -15.00   21.10
  12   7   1   49.20   24.90
  12  -7  -1   22.70   19.10
 -12   7  -1   28.70   19.20
 -12   7  -1   60.69   22.90
  12   7   1   13.00   16.10
  12  -7  -1   39.60   23.50
 -12   7   1  -12.40   17.90
  12  -7   1  -10.10   18.80
 -12   7   1   38.10   18.80
  12   7  -1   65.79   26.60
 -12  -7  -1    9.50   23.60
  12  -7   1   11.30   20.10
  12   7  -1   65.19   22.70
 -12   7   1   21.60   18.90
  12  -8  -1   33.70   22.20
  12   8   1   18.40   25.50
 -12   8  -1    2.30   23.20
  12  -8  -1   47.30   25.90
 -12  -8   1  101.39   31.80
 -12   8  -1   42.90   23.30
 -12   8   1   26.10   19.80
  12   8  -1   27.50   22.90
  12   8  -1   61.09   27.90
 -12   8   1   30.80   22.60
 -12  -8  -1   85.89   33.40
 -12   8   1   32.70   22.90
  12  -8   1   14.20   21.20
  12  -8   1   42.60   26.50
  12   9   1   36.20   29.10
  12  -9  -1   88.29   35.10
 -12  -9   1   44.00   32.00
  12  -9  -1   57.89   26.40
 -12   9  -1  118.19   34.20
 -12   9  -1   49.60   25.80
 -12   9   1   27.70   25.40
  12  -9   1   82.69   32.90
  12   9  -1   19.90   32.10
 -12  -9  -1   88.89   36.60
  12  -9   1   85.59   32.40
 -12   9   1   77.19   26.80
  12  10   1   -5.90   29.70
  12 -10  -1  -15.60   28.00
 -12  10  -1  -19.70   22.00
 -12  10  -1   13.10   25.90
  12 -10  -1   -1.50   22.30
 -12 -10   1   22.40   31.40
  12 -10   1   14.70   27.40
 -12 -10  -1   71.99   37.00
  12  10  -1   17.10   32.00
  12 -10   1   25.70   25.60
 -12  10   1   17.80   26.60
 -13   0   1   -4.90   12.60
  13   0  -1   -1.20    8.90
  13   0  -1   -0.70   11.50
 -13   0   1  -20.40    9.90
 -13   0  -1    5.10   10.30
  13   0   1    2.10    9.50
 -13   0   1   -5.70   10.40
  13   0   1    6.70   13.00
 -13   0  -1    1.10   13.60
 -13   0   1   -2.40    5.20
 -13   0  -1    4.50   11.70
  13   0  -1   -2.10   11.80
 -13  -1   1   58.09   16.50
  13   1   1   90.89   20.10
  13  -1  -1   66.99   18.30
 -13   1  -1   81.19   21.40
  13  -1  -1   61.49   15.30
 -13   1  -1   52.69   17.00
 -13  -1   1   69.69   17.90
  13   1   1  110.39   17.70
 -13  -1   1   68.59   20.90
  13   1   1   82.89   21.10
  13  -1  -1   55.49   11.00
 -13   1  -1   82.09   14.70
 -13  -1  -1   96.59   19.80
 -13  -1  -1   78.29   18.10
  13  -1   1   76.19   18.70
  13  -1   1   70.19   16.80
 -13   1   1   35.90   17.50
  13   1  -1   68.19   18.00
  13   1  -1   75.49   14.00
  13   1  -1   54.39   19.10
 -13  -1  -1   98.59   23.40
 -13   1   1   50.69   16.50
 -13   1   1   65.79   15.10
  13   2   1  778.62   64.39
  13  -2  -1  839.02   57.49
 -13   2  -1  803.82   63.39
  13  -2  -1  728.03   61.09
 -13  -2   1  799.92   63.29
 -13  -2   1  770.62   52.99
 -13  -2   1  747.63   63.29
  13   2   1  779.62   58.29
  13   2   1  910.81   65.29
  13  -2  -1  732.93   62.69
 -13  -2   1  734.53   67.79
 -13   2  -1  793.82   56.29
 -13   2  -1  876.61   67.49
 -13   2  -1  805.92   64.39
  13   2  -1  794.92   64.09
 -13   2   1  854.51   64.59
 -13   2   1  672.03   61.79
 -13   2   1  737.23   57.29
  13   2  -1  696.13   62.79
 -13  -2  -1  888.71   63.69
  13  -2   1  745.23   56.09
  13  -2   1  688.83   62.39
 -13  -2  -1  719.73   67.39
 -13  -2  -1  725.23   62.09
  13  -2   1  896.61   63.89
  13   2  -1  786.22   56.49
 -13   2   1  744.63   65.39
  13   3   1   77.39   19.80
 -13   3  -1   53.39   18.00
 -13  -3   1   73.99   20.90
  13  -3  -1   58.99   19.10
 -13   3  -1   73.09   20.70
  13   3   1   91.79   22.40
 -13  -3   1   50.09   11.30
 -13   3  -1   55.99   18.70
 -13  -3   1   54.89   21.60
  13  -3  -1   55.89   14.70
  13  -3  -1   31.20   14.20
  13   3   1   63.29   14.30
 -13   3  -1   66.19   12.00
 -13  -3  -1   62.79   20.30
 -13   3   1   55.29   12.90
 -13  -3  -1   74.19   23.40
 -13   3   1   54.39   19.20
  13  -3   1   55.29   14.10
  13  -3   1   70.29   19.00
 -13   3   1   92.49   21.80
  13  -3   1   59.99   18.20
 -13   3   1   71.29   19.00
  13   3  -1   69.49   19.70
  13   3  -1   59.69   18.90
  13   4   1  457.95   45.40
  13  -4  -1  468.45   47.50
  13  -4  -1  542.35   43.80
  13   4   1  413.26   47.30
 -13   4  -1  386.56   43.20
 -13   4  -1  544.35   48.70
 -13  -4   1  475.95   47.00
  13  -4  -1  405.56   45.00
 -13  -4   1  448.66   48.30
 -13   4  -1  457.25   45.40
 -13  -4   1  412.06   47.30
  13  -4   1  473.05   46.80
 -13  -4  -1  529.65   49.30
 -13   4   1  509.85   46.90
  13  -4   1  389.86   40.90
 -13  -4  -1  354.56   46.10
  13  -4   1  511.45   48.40
 -13   4   1  399.76   43.20
  13   4  -1  413.66   45.00
  13   4  -1  545.65   49.00
 -13   4   1  433.06   44.70
 -13   5  -1   10.70   15.90
  13  -5  -1   14.70   16.40
 -13  -5   1   25.10   16.90
 -13   5  -1   16.20   16.50
  13   5   1   27.00   18.20
 -13   5  -1    2.40   14.30
  13  -5  -1   26.50   15.90
 -13  -5   1    6.40   18.70
  13   5   1   18.30   19.60
 -13   5   1   14.40   13.90
 -13   5   1   27.20   18.60
 -13   5   1   -0.60   17.20
  13  -5   1    5.80   11.70
  13  -5   1   30.80   17.70
  13   5  -1  -10.00   16.80
 -13  -5  -1    4.80   18.20
 -13  -5  -1   -7.70   13.80
  13   5  -1    2.00   15.70
 -13   6  -1    4.80   17.30
  13  -6  -1   16.80   17.30
  13   6   1   31.80   17.90
  13  -6  -1    1.40   18.00
 -13  -6   1   -7.00   14.80
  13   6   1    1.70   20.90
 -13  -6   1   22.60   20.30
 -13   6  -1    0.30   16.50
  13  -6   1   -4.70   16.60
 -13  -6  -1   28.60   18.90
  13   6  -1   -1.70   16.80
 -13   6   1   36.20   22.10
  13  -6   1  -19.90   13.30
 -13   6   1   15.60   17.50
  13   6  -1   21.60   21.60
 -13  -6  -1   34.60   23.80
  13  -7  -1   49.99   23.80
  13   7   1   76.39   24.60
 -13   7  -1   39.60   23.10
  13  -7  -1  -12.00   17.10
 -13   7  -1   52.49   23.50
 -13  -7   1   61.89   28.70
  13   7   1   16.90   27.50
  13  -7   1   56.79   25.20
 -13  -7  -1   62.39   29.40
  13  -7   1   33.70   22.50
 -13   7   1   17.00   20.20
  13   7  -1   75.99   31.20
 -13   7   1   34.60   21.50
  13   7  -1   30.60   21.20
 -13   8  -1  872.11   80.89
 -13   8  -1  878.81   78.59
  13  -8  -1  914.51   79.89
  13   8   1  824.62   81.29
  13  -8  -1  818.72   80.09
 -13  -8   1  809.72   82.99
 -13  -8  -1  779.12   83.59
  13  -8   1  807.72   80.39
  13  -8   1  833.72   78.49
 -13   8   1  766.52   78.39
 -13   8   1  718.53   74.09
  13   8  -1  749.03   74.59
  13   8  -1 1002.30   83.79
 -13   9  -1  118.59   32.50
 -13  -9   1   93.29   36.10
  13   9   1   86.69   35.80
 -13   9  -1   40.30   28.60
  13  -9  -1   76.69   30.20
  13  -9  -1  140.09   39.50
  13  -9   1  203.98   43.40
  13  -9   1  131.89   37.40
 -13   9   1  119.99   32.90
 -13  -9  -1   93.39   36.50
  13   9  -1  138.99   41.70
 -13   9   1  105.79   37.50
  14   0   1    5.20   10.00
 -14   0   1  -15.70   15.20
  14   0   1   -2.10   13.20
 -14   0  -1  -10.40    9.70
 -14   0   1   10.30   12.60
 -14   0  -1  -11.00   11.60
  14   0  -1   17.90   10.10
  14   0  -1   36.10   16.50
 -14   0   1   13.50   13.50
  14   0  -1   26.60   13.90
 -14   0  -1   18.90   17.20
  14   1   1    4.30    9.40
 -14   1  -1   -8.80   16.10
 -14  -1   1   22.10   20.70
  14  -1  -1   17.20   13.50
 -14   1  -1    0.60   11.60
 -14  -1   1   28.80   14.00
  14  -1  -1   39.80   13.00
 -14  -1   1   39.80   15.30
 -14   1  -1    3.50    9.60
  14   1   1   21.30   15.10
  14   1   1   36.50   14.90
  14   1  -1   61.89   18.90
  14  -1   1    8.50   12.70
 -14   1   1  -14.70   15.30
 -14   1   1   13.30   13.50
 -14  -1  -1   12.90   13.90
 -14   1   1   16.20   10.00
  14  -1   1   25.70   12.50
  14   1  -1   10.50    8.70
  14   1  -1   12.50   13.30
 -14  -1  -1   -7.40   11.50
 -14  -1  -1  -24.90   14.50
 -14   2  -1   30.70   16.60
  14   2   1  -22.70   12.40
 -14  -2   1   35.40   16.90
  14  -2  -1  -12.00    9.20
 -14   2  -1   -5.70   12.20
 -14   2  -1   -3.70    8.50
  14   2   1    4.30    8.70
 -14   2  -1  -12.40   11.10
 -14  -2   1  -24.40   12.70
  14   2   1    9.20   13.60
  14  -2  -1   22.80   14.80
 -14  -2   1   -9.90   11.90
  14  -2   1    1.50   10.80
  14   2  -1   10.00   12.60
 -14   2   1  -17.60    7.90
  14   2  -1    9.90   14.90
 -14   2   1    0.50   13.80
 -14  -2  -1   -9.10   13.80
 -14  -2  -1    5.70   11.60
  14  -2   1    8.10   14.40
 -14  -2  -1   27.60   15.30
 -14   2   1  -19.30   11.20
 -14   2   1   -8.00   12.80
  14   2  -1   15.90   15.60
 -14   3  -1   54.39   18.10
  14  -3  -1   26.70   13.10
  14  -3  -1   50.39   17.30
 -14  -3   1   59.09   22.30
  14   3   1   79.29   21.60
  14  -3  -1   49.80   19.20
  14   3   1   77.49   22.40
  14   3   1   49.99   15.20
 -14   3  -1   98.99   23.70
 -14   3  -1   45.00   19.20
 -14  -3   1   84.79   22.70
  14  -3   1   66.09   20.70
 -14   3   1   62.99   20.40
 -14   3   1   66.79   20.70
 -14   3   1   82.09   21.00
 -14   3   1   48.30   13.60
  14  -3   1   76.19   19.80
 -14  -3  -1   50.69   22.60
  14   3  -1   41.40   18.90
 -14  -3  -1   80.59   21.60
  14  -3   1   59.29   18.10
  14   3  -1   42.50   18.50
 -14  -4   1    4.00   16.70
 -14  -4   1    0.40   15.50
  14  -4  -1   -2.50   12.30
 -14   4  -1   11.50   16.80
  14  -4  -1   -9.10   17.00
  14   4   1   10.70   15.60
  14  -4  -1   28.00   13.70
 -14   4  -1    2.20   13.50
  14   4   1   -1.30   16.60
 -14   4  -1   28.90   17.70
 -14  -4  -1    1.20   16.20
  14   4  -1   19.40   19.30
  14  -4   1   11.50   11.30
 -14   4   1   12.50   14.10
 -14   4   1    8.00   13.90
  14  -4   1   11.10   14.90
 -14  -4  -1    7.80   16.50
  14  -4   1   11.00   17.00
  14   4  -1  -25.70   13.60
 -14   4   1   -7.90   13.50
 -14  -5   1    9.90   18.20
 -14   5  -1    9.40   14.40
  14  -5  -1   18.10   15.60
  14  -5  -1   17.70   17.00
 -14  -5   1   16.00   20.00
  14   5   1   20.20   18.00
 -14   5  -1  -13.00   16.70
  14   5   1  -24.20   15.90
 -14   5  -1    4.20   14.70
  14  -5   1  -13.30   13.20
  14  -5   1   20.20   15.90
  14   5  -1   19.80   20.20
 -14   5   1    4.70   15.70
 -14  -5  -1    1.70   17.00
 -14  -5  -1  -16.40   19.40
  14   5  -1   13.90   18.80
 -14   5   1    9.90   14.80
 -14   5   1   16.00   16.80
  14  -6  -1   54.79   20.70
 -14  -6   1    1.50   15.10
 -14  -6   1   22.90   23.90
  14   6   1   66.89   29.70
 -14   6  -1    9.70   19.30
  14  -6  -1   29.00   21.60
 -14   6  -1    8.30   20.40
  14   6   1   25.40   20.80
 -14  -6  -1   15.70   18.70
 -14  -6  -1   50.19   25.60
  14   6  -1   23.70   19.20
 -14   6   1    5.20   18.30
  14   6  -1   -1.70   22.80
  14  -6   1   -1.20   16.50
  14  -6   1   31.60   22.10
 -14   6   1    1.90   19.80
  14  -7  -1   29.10   21.60
  14   7   1  -17.20   17.50
  14   7   1   35.70   27.60
 -14  -7   1   12.50   24.50
  14  -7  -1    6.90   20.20
 -14   7  -1   27.70   22.40
 -14   7  -1   45.20   23.90
 -14  -7  -1  -13.10   23.20
  14  -7   1  -34.40   16.50
  14   7  -1   25.40   21.90
 -14   7   1  -16.00   18.30
  14   7  -1   39.80   26.30
  14  -7   1   27.10   21.70
 -14   7   1   28.00   21.50
 -14   8  -1   13.70   24.50
  14  -8  -1   51.79   26.50
 -14   8  -1    4.20   21.40
 -14  -8   1   -5.00   26.90
  14  -8  -1    6.00   20.60
  14   8   1   32.90   30.60
 -14   8   1   28.30   25.90
 -14  -8  -1  -25.50   27.00
  14  -8   1   32.30   24.70
 -14   8   1   20.60   22.90
  14   8  -1  -23.00   25.60
  14   8  -1   50.39   24.20
  14  -8   1   -9.00   19.50
 -14   9  -1   65.69   29.50
  14  -9  -1   65.19   33.00
  14  -9  -1  115.39   36.20
 -14   9  -1  102.99   33.80
 -14  -9   1   42.20   32.30
  14   9   1   55.79   34.50
  14  -9   1   47.50   29.10
  14   9  -1   34.80   31.90
  14  -9   1   26.50   28.60
 -14   9   1   44.70   29.30
 -14  -9  -1   48.20   34.70
 -14   9   1    4.00   28.80
 -15   0   1  -10.00   13.60
 -15   0  -1    9.40   11.30
  15   0   1   58.59   18.20
  15   0   1    9.50   10.70
  15   0  -1   -2.30   13.70
  15   0  -1    2.00   13.00
 -15   0   1    9.80   11.50
 -15   0  -1   28.80   17.60
 -15   0  -1   31.30   16.00
  15   0  -1   -7.50    8.60
 -15   0   1    5.10   16.60
 -15  -1   1   -2.40   16.60
 -15   1  -1   10.80   13.50
 -15  -1   1   14.50   15.50
  15   1   1   24.70   11.50
  15  -1  -1    0.00   10.20
 -15   1  -1   -2.60    9.90
  15   1   1   -4.30   14.90
 -15   1  -1  -25.80   13.50
  15  -1  -1   -1.10   14.20
 -15  -1   1   -6.00   11.00
  15   1   1    1.60   14.70
  15   1  -1   12.00    9.70
  15   1  -1    4.40   15.50
 -15  -1  -1  -18.80   11.60
  15   1  -1    0.30   14.80
  15  -1   1   14.00   14.10
  15  -1   1    2.40   10.70
 -15   1   1   -5.00   12.80
 -15  -1  -1    2.90   17.60
 -15  -1  -1    1.10   11.20
 -15   1   1    3.00   11.30
 -15   1   1   -4.40   14.70
  15   2   1 1356.16  104.09
  15  -2  -1 1469.05  110.79
 -15   2  -1 1497.05  110.39
  15  -2  -1 1522.75  108.79
  15   2   1 1299.57  110.29
 -15  -2   1 1390.36  115.99
 -15   2  -1 1670.63  115.99
 -15  -2   1 1496.75  110.49
  15   2   1 1483.55  110.69
 -15  -2   1 1525.05  110.29
 -15   2  -1 1433.16  102.39
 -15  -2  -1 1628.04  110.69
  15   2  -1 1520.95  111.69
  15  -2   1 1410.26  110.69
  15   2  -1 1413.66  110.49
 -15  -2  -1 1558.04  110.69
  15  -2   1 1514.45  109.49
 -15   2   1 1537.85  104.19
 -15  -2  -1 1386.06  115.69
 -15   2   1 1662.53  116.59
 -15   2   1 1679.63  112.29
 -15   3  -1  216.98   33.30
 -15   3  -1  227.78   33.30
 -15   3  -1  199.18   34.10
 -15  -3   1  238.78   37.50
  15  -3  -1  243.98   31.30
  15   3   1  247.68   35.70
  15   3   1  234.48   36.40
  15  -3  -1  247.38   36.10
 -15  -3   1  189.68   33.40
  15  -3   1  189.18   32.80
 -15   3   1  170.68   31.60
  15   3  -1  251.77   35.00
 -15  -3  -1  225.68   37.00
 -15  -3  -1  223.78   34.60
 -15   3   1  211.58   32.80
 -15   3   1  183.58   32.90
  15  -3   1  202.78   30.80
  15   3  -1  215.28   34.20
  15   4   1  250.27   38.50
  15  -4  -1  370.66   40.40
 -15   4  -1  235.08   36.80
 -15   4  -1  255.27   37.30
 -15   4  -1  325.07   38.20
 -15  -4   1  312.97   41.80
  15  -4  -1  253.17   37.60
 -15  -4   1  275.07   41.20
  15   4   1  272.37   41.70
  15  -4   1  284.37   37.90
 -15  -4  -1  348.97   42.50
 -15   4   1  246.08   35.60
  15  -4   1  253.67   38.80
  15   4  -1  367.36   42.80
 -15   4   1  305.37   38.20
 -15   4   1  267.57   37.70
 -15  -4  -1  242.88   41.40
  15   4  -1  274.07   38.90
  15   5   1   20.10   21.70
  15  -5  -1    7.70   18.50
 -15  -5   1  -44.30   17.00
 -15   5  -1   -6.70   16.80
  15  -5  -1    8.30   14.70
 -15   5  -1    5.70   16.00
 -15  -5   1   24.10   17.70
  15   5   1   57.69   22.10
  15  -5  -1   16.90   21.50
 -15   5  -1   42.40   20.90
 -15   5   1   -2.10   17.40
  15   5  -1   18.30   22.60
  15  -5   1   43.90   22.50
 -15   5   1    7.90   14.80
  15  -5   1   10.10   21.20
 -15  -5  -1   37.80   22.10
 -15   5   1   -3.20   14.90
  15   5  -1   -6.60   17.70
 -15  -5  -1    2.00   17.20
 -15   6  -1   45.00   24.40
 -15  -6   1   39.30   22.70
  15  -6  -1    4.50   16.40
 -15   6  -1    2.50   18.80
  15  -6  -1   29.50   22.10
 -15  -6   1   61.09   28.50
  15   6   1   29.50   25.50
  15   6   1   34.30   22.30
 -15  -6  -1   35.20   26.00
 -15   6   1    1.20   19.30
  15  -6   1    7.90   19.90
  15   6  -1   63.89   26.20
  15   6  -1    7.30   26.20
  15  -6   1   62.59   22.70
 -15   6   1   54.79   24.50
 -15  -6  -1   45.40   22.00
  15   7   1   26.70   23.60
  15  -7  -1  -22.20   17.60
  15   7   1   -1.80   22.60
 -15   7  -1   -0.10   21.50
 -15   7  -1   12.20   23.30
 -15  -7   1   -3.50   23.90
  15  -7  -1   -4.40   18.60
  15  -7   1   14.30   21.00
  15  -7   1   13.90   20.10
 -15  -7  -1  -11.10   22.30
  15   7  -1  -25.90   18.20
 -15   7   1    6.30   21.40
 -15   7   1   16.60   20.20
  15   7  -1    8.30   26.60
 -15  -8   1  661.53   72.69
  15  -8  -1  510.35   64.29
  15  -8  -1  671.53   64.89
 -15   8  -1  475.65   60.99
  15   8   1  517.05   66.39
 -15   8  -1  473.15   62.29
 -15   8   1  473.55   59.29
 -15   8   1  493.15   61.79
  15   8  -1  558.34   68.69
  15  -8   1  426.26   61.89
  15  -8   1  580.14   62.69
 -15  -8  -1  583.04   70.19
  15   8  -1  546.75   61.89
 -15   9  -1   57.19   31.80
 -15   9  -1   10.90   23.80
  15   9   1   47.80   31.40
 -15  -9   1   60.79   39.00
  15  -9  -1    6.90   23.60
  15  -9  -1   18.30   26.60
 -15  -9  -1    1.20   33.30
  15   9  -1   39.10   31.10
 -15   9   1   33.40   30.10
  15  -9   1   -0.10   23.40
  15  -9   1   -7.50   23.90
 -15   9   1   49.80   29.20
  16   0   1  -11.90   12.90
 -16   0   1    3.50   11.60
 -16   0  -1   -6.90   10.60
  16   0  -1   23.30   16.20
  16   0  -1   -8.40   14.50
  16   0  -1    5.00   10.20
 -16   0   1   23.60   16.50
 -16   0  -1  -11.90   16.90
 -16   0  -1   -0.70   14.00
  16   0   1   10.90   12.70
 -16   0   1   26.70   21.00
 -16   1  -1   48.40   23.00
 -16  -1   1   -5.20   13.40
 -16   1  -1   28.60   12.70
  16  -1  -1    3.80   11.30
  16   1   1   -8.20   14.90
  16   1   1   41.60   14.10
  16   1   1   57.39   20.30
 -16  -1   1   -2.90   13.80
  16  -1  -1   -3.10   14.70
 -16  -1   1   -8.80   17.60
 -16   1  -1   13.80   15.10
 -16   1   1    6.90   11.10
  16   1  -1   47.60   18.80
  16  -1   1   17.90   12.10
 -16   1   1   25.20   17.90
 -16   1   1   -0.10   18.90
 -16  -1  -1    4.60   18.20
  16   1  -1    7.30   16.50
 -16  -1  -1   33.40   16.90
  16  -1   1   26.70   16.00
 -16  -1  -1   21.80   14.40
 -16   2  -1  112.89   25.30
 -16  -2   1   77.09   23.10
  16  -2  -1  163.68   30.10
  16  -2  -1  115.09   22.80
 -16  -2   1  106.19   26.10
  16   2   1  138.89   29.10
 -16   2  -1   78.99   25.90
  16   2   1   86.19   25.50
 -16  -2   1   97.99   29.90
  16   2  -1  135.79   27.10
  16  -2   1  102.29   26.30
 -16  -2  -1  120.59   26.00
 -16   2   1  202.78   31.10
  16  -2   1  138.79   26.70
 -16  -2  -1  129.99   24.70
 -16   2   1   93.39   18.50
 -16   2   1  160.58   32.70
  16   2  -1   87.09   25.70
 -16  -2  -1  125.99   31.80
  16  -3  -1   77.29   22.60
  16   3   1   66.79   22.60
  16   3   1   42.60   22.10
  16  -3  -1   42.00   19.00
 -16  -3   1   36.10   25.30
 -16   3  -1   49.40   22.40
 -16   3  -1    2.10   16.20
 -16   3  -1   14.90   18.10
 -16  -3   1   32.20   19.70
  16   3  -1   27.40   18.80
 -16   3   1   42.30   19.60
 -16   3   1   35.10   19.70
  16  -3   1   49.90   22.60
 -16   3   1   68.29   22.50
  16   3  -1   49.20   21.20
  16  -3   1   24.60   16.80
 -16  -3  -1   -1.20   17.60
 -16  -3  -1   34.90   23.60
  16   4   1   15.80   19.00
  16   4   1   -4.60   19.60
 -16  -4   1    6.50   20.50
 -16   4  -1   10.70   18.40
 -16  -4   1   21.80   19.70
  16  -4  -1    5.10   15.20
 -16   4  -1   -9.90   16.60
 -16   4  -1   27.80   18.40
  16  -4  -1  -16.00   16.50
  16  -4   1  -18.40   15.80
 -16  -4  -1   23.40   20.10
  16   4  -1  -19.80   17.40
  16   4  -1  -33.00   17.00
 -16   4   1    2.70   15.50
  16  -4   1    4.30   16.10
 -16   4   1    6.80   17.30
 -16   4   1  -13.00   15.60
 -16  -4  -1   17.00   18.40
  16   5   1  -31.30   19.70
  16  -5  -1    6.60   18.00
 -16  -5   1   46.40   26.60
 -16   5  -1   32.00   21.20
 -16   5  -1   40.80   19.50
  16  -5  -1   69.39   27.20
 -16  -5   1    9.70   19.70
  16   5   1   22.00   20.20
 -16   5  -1   39.70   22.70
 -16   5   1   44.60   20.00
  16  -5   1    3.10   19.20
  16   5  -1   72.19   27.00
 -16   5   1   17.40   19.30
 -16  -5  -1  -23.20   20.90
  16   5  -1   19.80   21.40
 -16   5   1    4.80   19.00
 -16  -5  -1    3.10   20.20
  16  -5   1   30.80   22.20
 -16  -6   1  -16.00   18.30
  16  -6  -1    0.30   17.80
 -16  -6   1   10.80   24.40
  16   6   1    4.70   23.70
 -16   6  -1   21.10   20.50
  16   6   1   18.00   21.80
 -16   6  -1   -5.00   19.40
 -16  -6  -1  -20.70   23.50
 -16   6   1    6.20   20.90
  16   6  -1   -9.20   24.00
 -16   6   1  -15.30   17.90
  16  -6   1    6.60   18.00
 -16  -6  -1  -14.10   18.00
  16   6  -1  -27.00   22.80
  16  -6   1    2.90   21.90
 -16  -7   1    3.50   27.50
  16   7   1   36.60   30.90
  16   7   1   25.20   22.40
 -16   7  -1  102.49   32.60
  16  -7  -1   64.59   26.00
 -16   7  -1   96.69   32.50
  16   7  -1   40.40   26.60
  16   7  -1   61.29   29.40
 -16   7   1    8.60   24.10
  16  -7   1   17.10   23.00
 -16  -7  -1   77.89   31.60
 -16   7   1   65.29   27.10
 -16   8  -1  -30.40   21.60
 -16   8  -1   -0.80   23.20
  16  -8  -1   21.00   24.80
  16   8   1  -38.80   26.60
 -16  -8   1   -7.20   26.10
 -16   8   1    7.50   21.00
 -16  -8  -1   20.00   31.70
 -16   8   1    8.50   24.80
  16  -8   1  -17.90   22.10
  16   8  -1  -11.20   28.50
  16   8  -1   25.20   24.80
  16   9   1   33.40   32.50
 -16   9  -1   29.70   31.00
 -16   9  -1   -5.10   27.00
  16  -9  -1   38.40   28.60
 -16  -9   1   -1.60   31.90
  16  -9  -1   17.40   36.20
  16  -9   1   27.00   29.00
 -16   9   1   10.30   23.80
 -16   9   1  -14.10   27.60
  16   9  -1   58.69   35.80
 -16  -9  -1    9.20   34.10
 -17   0   1   47.80   20.30
  17   0  -1   47.50   19.70
  17   0  -1    9.90   11.40
 -17   0  -1   57.69   24.80
  17   0  -1   67.79   22.80
 -17   0   1   28.50   21.70
 -17   0   1   60.79   17.50
  17   1   1  -17.00   15.80
  17   1   1    3.80   12.10
 -17  -1   1   15.90   20.30
 -17   1  -1   16.30   12.00
 -17   1  -1   -7.10   14.70
 -17  -1   1    3.90   13.90
 -17   1  -1   17.40   20.70
  17  -1  -1    3.20   11.50
 -17  -1   1  -18.40   14.20
  17  -1  -1   -6.60   15.00
  17   1   1    7.00   18.00
  17   1  -1   15.00   18.90
 -17   1   1  -11.70   10.80
 -17  -1  -1    6.10   14.40
 -17   1   1   -1.00   18.80
 -17  -1  -1   -2.70   16.50
  17   1  -1  -25.30   14.00
  17  -1   1    4.00   15.40
  17  -1   1   21.00   13.40
 -17  -1  -1   20.60   20.80
 -17   1   1   -8.20   14.70
 -17  -2   1  213.88   39.80
 -17   2  -1  161.88   32.00
  17  -2  -1  208.68   28.90
  17   2   1  241.48   38.20
 -17  -2   1  189.78   35.00
  17   2   1  223.28   38.50
 -17  -2   1  258.97   35.70
  17  -2  -1  237.88   36.10
 -17   2  -1  183.38   35.90
  17   2  -1  247.78   37.30
 -17   2   1  298.87   42.00
 -17  -2  -1  220.28   33.60
  17  -2   1  192.78   32.90
 -17  -2  -1  255.17   36.30
 -17   2   1  207.28   35.50
 -17   2   1  247.78   35.60
  17  -2   1  160.98   30.80
 -17  -2  -1  218.08   40.90
  17   2  -1  162.68   31.70
  17  -3  -1   18.40   15.90
 -17   3  -1   39.90   20.80
 -17  -3   1   30.50   23.40
  17   3   1   -4.20   18.30
 -17  -3   1   25.20   20.50
 -17   3  -1   22.10   21.80
  17   3   1   58.09   23.60
  17  -3  -1   13.30   19.90
 -17   3  -1   29.60   20.30
 -17  -3  -1   16.90   19.50
 -17   3   1   26.10   20.40
 -17  -3  -1    1.30   19.20
 -17   3   1   38.20   20.40
 -17   3   1   43.50   20.10
  17  -3   1   33.50   22.70
  17   3  -1   14.60   20.60
  17   3  -1   21.70   21.00
  17  -3   1   37.00   18.50
  17  -4  -1   92.49   26.90
 -17  -4   1  210.98   39.70
 -17   4  -1  139.49   30.90
 -17   4  -1  140.99   30.10
  17   4   1  142.49   35.00
 -17   4  -1  135.29   29.90
  17   4   1  135.59   30.30
  17  -4  -1   95.89   30.80
 -17  -4   1  100.09   29.10
  17  -4   1  122.59   31.50
 -17   4   1  148.29   29.40
 -17  -4  -1  146.29   34.60
 -17   4   1  185.88   33.70
 -17  -4  -1  155.68   35.10
  17   4  -1  114.39   31.10
 -17   4   1  144.09   30.90
  17  -4   1  172.78   32.20
  17   4  -1  150.58   33.20
  17   5   1    6.00   22.20
 -17   5  -1   28.00   20.70
  17   5   1   41.10   23.00
  17  -5  -1  -10.80   21.80
 -17   5  -1   22.90   21.60
 -17   5  -1   15.70   20.30
 -17  -5   1   25.40   23.30
 -17  -5   1  -22.50   20.20
  17  -5  -1   25.70   19.00
 -17   5   1   41.60   21.90
  17  -5   1   56.79   24.60
  17   5  -1   25.70   27.40
 -17  -5  -1   16.20   24.70
  17  -5   1   -7.20   20.80
 -17   5   1   22.30   19.50
  17   5  -1   33.60   24.80
 -17  -5  -1   24.50   23.50
 -17   5   1   45.60   22.00
 -17   6  -1   23.70   22.00
 -17   6  -1   28.60   23.20
  17  -6  -1   25.90   24.50
 -17  -6   1   45.50   26.10
  17   6   1   13.60   25.00
 -17  -6   1   -1.20   25.30
  17  -6  -1   45.20   29.30
  17   6   1   35.20   25.20
 -17   6   1   33.00   24.70
  17  -6   1   38.60   28.20
 -17   6   1    0.70   18.90
  17   6  -1   60.89   28.40
 -17  -6  -1   15.10   26.10
  17   6  -1   16.90   28.00
  17  -6   1   -7.40   19.10
 -17  -6  -1    4.70   22.20
 -17   7  -1    4.80   24.70
  17   7   1   98.59   35.50
  17  -7  -1   65.79   29.80
 -17  -7   1   32.00   33.00
  17   7   1   23.90   25.60
 -17   7  -1   73.89   28.90
  17  -7   1   80.09   31.30
 -17   7   1   49.40   26.80
  17  -7   1  104.89   34.10
 -17  -7  -1  122.79   38.10
  17   7  -1  113.39   39.70
 -17   7   1   73.59   29.10
  17   7  -1   73.99   31.30
 -17   8  -1  199.78   43.80
  17  -8  -1  240.68   49.60
  17   8   1  227.78   50.09
 -17   8  -1  124.29   37.20
 -17  -8   1  231.48   50.59
 -17   8   1  227.98   45.30
  17   8  -1  269.37   53.59
 -17  -8  -1  213.88   49.50
  17  -8   1  223.38   45.50
 -17   8   1  197.08   40.90
  17   8  -1  179.58   40.50
 -18   0   1   66.39   22.60
  18   0   1   36.90   19.30
 -18   0  -1   38.70   21.30
 -18   0   1   19.60   23.40
  18   0   1   40.60   23.20
  18   0   1  -17.30   11.60
  18   0  -1   50.49   20.00
 -18   0   1   69.69   17.50
 -18   0  -1   56.99   26.70
 -18   0  -1   32.60   16.10
  18   0  -1   27.10   19.70
 -18  -1   1  633.04   61.59
 -18  -1   1  799.12   72.09
 -18   1  -1  662.23   68.59
  18   1   1  592.24   62.29
  18  -1  -1  664.63   63.49
 -18  -1   1  736.73   60.29
  18   1   1  635.94   62.59
  18  -1  -1  602.54   55.69
 -18   1  -1  713.73   63.29
 -18  -1  -1  639.94   69.09
 -18   1   1  588.54   54.39
  18   1  -1  619.74   62.39
 -18   1   1  684.83   62.69
 -18   1   1  829.62   72.69
 -18  -1  -1  635.44   58.49
  18  -1   1  606.24   57.29
 -18  -1  -1  768.42   64.99
  18  -1   1  627.04   62.49
  18   1  -1  748.33   64.49
 -18  -2   1  104.59   25.30
  18  -2  -1   62.49   18.90
 -18  -2   1   64.69   28.00
 -18   2  -1   71.89   23.50
  18  -2  -1   51.29   22.50
  18   2   1   58.29   25.60
 -18  -2   1   52.19   23.00
  18   2   1   35.50   22.60
 -18   2  -1   69.79   27.50
  18  -2   1   65.49   24.10
 -18  -2  -1   53.59   22.70
  18   2  -1   35.80   23.90
 -18  -2  -1   20.00   24.40
 -18   2   1   88.69   24.40
  18   2  -1   83.39   25.70
 -18   2   1   75.49   27.50
 -18  -2  -1   63.79   22.60
  18  -2   1   68.39   19.30
 -18   3  -1  162.18   31.10
 -18  -3   1  117.29   32.20
 -18   3  -1  120.89   31.80
  18   3   1  174.28   37.10
  18   3   1  164.68   34.60
  18  -3  -1  129.49   27.30
 -18  -3   1  100.09   28.20
  18  -3  -1  172.48   34.80
  18  -3   1  129.59   33.40
  18   3  -1  151.28   33.40
 -18   3   1  142.99   34.60
 -18  -3  -1  156.38   33.70
  18   3  -1  151.88   33.80
  18  -3   1  115.39   26.60
 -18   3   1  182.38   33.00
 -18  -3  -1  161.18   36.90
 -18   4  -1   24.30   20.80
  18   4   1   10.10   22.90
 -18   4  -1   -8.80   19.70
 -18  -4   1   43.00   25.20
  18  -4  -1   -4.90   22.40
  18  -4  -1  -21.60   16.10
 -18  -4   1   11.10   23.50
 -18   4  -1   38.00   22.50
  18   4   1  -22.20   18.70
  18   4  -1    1.90   20.20
 -18   4   1   67.09   25.60
  18  -4   1   -1.90   20.50
 -18   4   1   15.60   20.40
 -18  -4  -1   12.20   22.00
  18  -4   1   17.90   18.20
 -18   4   1   38.60   21.20
 -18  -4  -1   -3.30   20.50
  18   4  -1   37.30   22.80
  18  -5  -1    7.70   19.70
 -18   5  -1   21.20   21.60
 -18  -5   1    4.80   24.60
 -18   5  -1   17.40   22.90
  18   5   1   41.70   29.40
 -18   5  -1   64.29   25.10
 -18  -5   1   47.60   27.40
  18  -5  -1   -2.90   21.30
  18   5   1   28.80   25.70
 -18   5   1   15.40   19.80
  18  -5   1    4.80   23.30
 -18  -5  -1   -5.60   22.40
  18  -5   1    5.90   20.80
  18   5  -1   35.20   27.90
  18   5  -1   27.30   24.60
 -18   5   1   52.09   25.40
 -18   5   1   54.49   24.10
 -18  -5  -1   26.50   25.20
 -18  -6   1  122.59   37.50
  18   6   1   93.89   31.60
  18  -6  -1  128.59   34.80
  18  -6  -1   73.19   30.50
 -18  -6   1  164.08   38.30
 -18   6  -1  126.19   32.70
  18   6   1   67.79   34.00
 -18   6  -1  154.98   35.90
 -18  -6  -1  101.79   34.10
  18   6  -1  149.39   36.70
 -18  -6  -1  128.79   35.50
  18  -6   1   69.89   33.20
 -18   6   1   75.89   29.80
 -18   6   1  105.59   28.90
  18  -6   1  157.18   37.30
  18   6  -1  128.89   35.10
 -18  -7   1   30.80   32.50
  18  -7  -1  103.49   37.50
 -18   7  -1   90.49   32.30
  18   7   1   78.09   34.00
  18  -7  -1   77.59   30.00
  18   7   1   87.29   30.90
 -18   7  -1   44.60   30.10
  18   7  -1   26.80   33.00
 -18   7   1   40.50   27.70
  18   7  -1    5.80   28.20
  18  -7   1   50.39   28.80
 -18   7   1   61.79   25.60
  18  -7   1   59.89   37.80
 -18  -7  -1   39.20   32.80
 -18   8  -1   26.50   29.20
 -18   8  -1   67.89   30.50
  18  -8  -1    7.10   23.90
  18   8   1   -2.70   29.40
 -18  -8   1   18.10   33.60
 -18   8   1  -33.20   19.20
  18  -8   1   13.80   29.70
  18  -8   1   24.80   28.10
  18   8  -1   56.09   38.50
 -18  -8  -1   39.00   36.30
 -18   8   1   17.60   28.00
  18   8  -1   19.70   31.80
  19   0   1  -19.00   20.50
 -19   0  -1    8.00   18.70
 -19   0   1  -31.70   20.70
 -19   0   1    2.90   14.80
 -19   0   1  -19.60   18.80
  19   0  -1   -0.90   18.90
  19   0   1   10.10   19.00
  19   0  -1   -2.80   18.00
 -19   0  -1   19.80   14.70
 -19   0  -1   -1.80   24.70
 -19  -1   1    7.90   17.30
 -19   1  -1   52.19   27.40
  19   1   1   23.30   21.60
  19  -1  -1  -10.60   19.70
 -19  -1   1   15.90   20.20
  19   1   1   19.80   22.20
 -19  -1   1   -9.10   21.10
  19  -1  -1   -1.10   20.50
 -19   1  -1    7.00   21.20
 -19  -1  -1   30.10   25.30
 -19   1   1   20.00   20.20
  19   1  -1   22.40   23.50
  19  -1   1   15.50   16.20
 -19  -1  -1   16.90   21.20
  19   1  -1   57.29   26.50
 -19   1   1   21.70   23.50
 -19   1   1   17.10   15.60
  19  -1   1   17.70   21.60
 -19  -1  -1   21.90   17.80
  19   2   1  154.28   36.60
 -19   2  -1  117.29   32.40
  19  -2  -1  146.89   28.20
  19  -2  -1  146.49   33.30
  19   2   1  160.18   35.70
 -19  -2   1  127.29   30.70
 -19   2  -1  170.08   34.90
 -19  -2   1  149.88   37.50
 -19  -2   1  221.48   37.20
 -19  -2  -1  118.69   28.90
 -19   2   1  203.88   36.00
  19  -2   1  127.89   31.10
  19   2  -1  129.59   32.00
  19  -2   1  167.58   30.40
 -19  -2  -1  189.08   33.40
 -19   2   1  139.19   33.50
 -19  -2  -1  123.59   35.10
  19   2  -1  126.69   33.30
  19  -3  -1  105.99   31.10
 -19   3  -1   61.79   27.70
 -19  -3   1  122.79   29.90
  19   3   1  145.39   33.60
  19  -3  -1   62.79   21.70
 -19  -3   1   77.59   29.40
 -19   3  -1   78.39   27.70
  19   3   1  103.19   29.70
 -19  -3  -1  103.39   30.30
 -19   3   1   63.09   24.70
  19  -3   1  106.49   31.30
  19   3  -1   78.29   27.50
  19   3  -1   97.59   32.90
  19  -3   1  119.19   27.70
 -19  -3  -1   50.19   30.10
 -19   3   1  113.49   31.00
 -19  -4   1 1332.37  105.29
 -19   4  -1 1275.67  103.29
 -19   4  -1 1335.07  105.09
  19   4   1 1227.08  105.19
 -19   4  -1 1170.28  102.09
  19  -4  -1 1163.78   99.99
  19  -4  -1 1247.18  103.09
  19   4   1 1299.27  103.09
 -19  -4   1 1298.57  109.89
 -19  -4  -1 1413.56  111.69
  19   4  -1 1242.08  103.89
 -19   4   1 1308.27  103.89
  19   4  -1 1155.48  102.79
 -19  -4  -1 1280.57  104.59
 -19   4   1 1228.68  102.59
 -19   4   1 1356.66  104.49
  19  -4   1 1079.79  100.99
  19  -4   1 1030.50   98.59
 -19   5  -1   85.59   29.50
 -19  -5   1  142.19   37.10
 -19   5  -1   70.99   36.90
  19   5   1   31.60   25.40
 -19   5  -1  153.08   34.10
  19  -5  -1   49.10   27.20
 -19  -5   1   86.39   31.20
  19  -5  -1   81.09   29.50
  19   5   1   42.50   29.90
 -19  -5  -1   68.19   29.00
 -19   5   1   69.09   25.90
  19  -5   1  144.99   33.90
  19  -5   1   16.70   25.00
  19   5  -1   70.99   31.30
  19   5  -1   78.29   32.70
 -19   5   1   50.29   26.40
 -19  -5  -1   55.49   29.40
  19   6   1  -45.10   21.10
 -19  -6   1   12.20   28.60
  19  -6  -1   -4.00   21.90
  19   6   1  -11.40   25.80
  19  -6  -1   53.99   27.40
 -19  -6   1   53.19   31.10
 -19   6  -1   41.00   26.10
 -19   6  -1  -25.90   20.60
 -19  -6  -1    1.10   25.30
  19   6  -1  -37.10   23.30
  19  -6   1   23.20   21.20
  19   6  -1    3.10   26.00
 -19   6   1   17.90   24.70
  19  -6   1  -11.00   21.40
 -19   6   1   -1.90   23.30
 -19  -6  -1    9.90   27.40
 -19   7  -1  139.79   40.60
  19  -7  -1   95.59   35.10
  19   7   1  189.98   43.60
 -19   7  -1  179.68   41.10
  19   7   1  258.07   49.80
  19  -7  -1  167.08   39.30
 -19  -7   1  162.38   46.00
 -19   7   1  205.48   43.60
 -19   7   1  186.48   38.00
  19   7  -1  210.68   47.30
  19  -7   1  203.98   46.40
  19   7  -1   83.09   35.00
  19  -7   1   90.79   35.90
 -19  -7  -1  259.77   51.59
  20   0  -1   11.00   18.90
 -20   0   1   24.30   21.50
 -20   0  -1   29.40   20.00
 -20   0  -1   -1.00   23.10
 -20   0   1   41.10   17.50
  20   0   1   33.60   21.80
 -20   0   1   49.50   26.30
  20   0  -1   51.69   25.00
  20   0   1   60.39   25.10
  20   1   1  146.19   32.00
 -20  -1   1  131.19   37.10
 -20  -1   1  112.19   26.50
 -20   1  -1  123.29   33.90
  20   1   1   60.99   28.20
  20  -1  -1  126.89   32.10
 -20  -1   1  128.79   31.00
 -20   1  -1   66.29   28.10
  20  -1  -1   58.99   27.70
 -20  -1  -1  156.98   34.30
  20   1  -1   87.99   28.40
 -20   1   1   58.19   24.70
 -20   1   1  117.49   32.00
  20  -1   1   63.69   21.80
 -20  -1  -1   30.20   29.00
  20   1  -1   99.79   29.90
  20  -1   1   89.69   28.50
 -20  -1  -1  107.49   26.40
 -20   2  -1   14.90   22.80
 -20   2  -1    7.70   21.60
 -20  -2   1   23.00   25.80
 -20  -2   1   -2.00   20.10
  20  -2  -1    5.00   16.50
  20  -2  -1   -4.10   21.20
  20   2   1   11.60   21.70
 -20  -2   1   16.40   22.30
  20   2   1    4.50   23.60
  20  -2   1   42.50   22.60
 -20  -2  -1    2.80   22.20
 -20  -2  -1  -19.60   22.10
 -20  -2  -1   27.40   21.40
  20   2  -1    2.70   21.10
 -20   2   1   15.00   23.30
  20   2  -1   23.60   24.40
  20  -2   1  -11.00   15.00
 -20   2   1   40.10   26.10
 -20  -3   1  183.68   41.80
  20  -3  -1  135.09   30.50
  20   3   1  182.38   41.20
 -20  -3   1  169.68   36.50
 -20   3  -1  158.98   36.80
  20   3   1  133.19   35.10
  20  -3  -1  145.69   36.00
 -20   3  -1   98.99   33.20
  20  -3   1  179.08   33.70
 -20   3   1  138.89   35.50
  20  -3   1  108.89   31.70
 -20  -3  -1  132.39   39.60
 -20   3   1  165.98   36.90
  20   3  -1  113.59   34.00
  20   3  -1  205.48   38.30
 -20  -3  -1  145.19   33.70
 -20   4  -1   -3.90   22.30
 -20  -4   1   -3.00   22.80
 -20  -4   1  -12.40   23.40
  20  -4  -1   37.10   24.20
  20   4   1   56.49   31.10
 -20   4  -1   40.80   24.80
 -20   4  -1   32.40   23.40
  20  -4  -1   25.40   22.80
  20   4   1   -5.00   22.70
 -20  -4  -1   39.80   26.20
  20  -4   1   -4.80   19.20
 -20   4   1   -4.30   21.90
  20  -4   1   18.40   26.00
 -20   4   1   20.50   22.60
 -20  -4  -1   34.80   30.80
  20   4  -1   -8.20   22.40
 -20   4   1   30.30   26.50
  20   4  -1   36.30   26.90
  20   5   1   39.00   27.90
  20   5   1   51.99   26.90
 -20  -5   1  -17.60   26.60
  20  -5  -1   12.90   23.60
 -20  -5   1   61.99   29.80
  20  -5  -1   29.50   28.20
 -20   5  -1   26.90   25.50
 -20   5  -1   35.00   26.80
 -20   5   1   31.80   25.10
 -20  -5  -1  -19.10   25.80
  20   5  -1   60.49   29.30
 -20  -5  -1   70.79   31.50
 -20   5   1  -24.30   20.10
  20  -5   1   55.09   28.70
  20   5  -1   31.80   29.40
  20  -5   1    3.40   21.60
  20   6   1  -20.50   23.40
  20   6   1    9.60   28.80
 -20   6  -1    4.50   24.90
  20  -6  -1   13.30   25.60
  20  -6  -1   20.50   22.30
 -20  -6   1    3.80   29.60
 -20   6  -1   43.90   26.50
 -20  -6   1   23.10   25.70
  20   6  -1   24.60   33.60
 -20  -6  -1   91.89   35.70
 -20  -6  -1    3.00   25.10
  20  -6   1   30.40   29.30
  20  -6   1   13.50   24.00
 -20   6   1   -8.40   21.90
 -20   6   1    2.80   24.70
  20   6  -1   60.69   30.70
 -20   7  -1  -18.90   24.30
 -20   7  -1   33.30   28.30
 -20  -7   1   43.30   35.40
  20   7   1    7.20   31.30
  20  -7  -1   26.50   31.00
  20  -7  -1   30.40   29.60
  20   7  -1   51.89   29.70
 -20  -7  -1   29.80   33.90
  20  -7   1   49.50   29.50
  20   7  -1  -27.40   30.60
  20  -7   1   -6.60   29.30
 -20   7   1   -2.90   26.30
 -20   7   1   45.90   31.20
 -21   0  -1   -0.20   21.00
  21   0   1   -9.60   20.60
  21   0   1    6.00   24.10
 -21   0   1   24.40   24.70
 -21   0   1  -11.60   14.60
 -21   0   1   -0.90   21.70
  21   0  -1  -25.90   17.80
  21   0  -1  -13.20   21.90
 -21   0  -1  -10.70   23.10
  21  -1  -1  131.49   37.00
  21  -1  -1   83.79   31.10
 -21   1  -1   68.39   26.90
 -21  -1   1   68.59   23.20
 -21   1  -1   89.69   33.20
 -21  -1   1   43.30   25.70
 -21  -1   1  116.69   36.90
  21   1   1   68.69   28.80
  21   1   1   71.59   29.30
  21  -1   1   93.79   29.80
 -21   1   1  100.79   32.00
  21   1  -1   59.49   26.50
 -21   1   1   45.10   28.90
 -21  -1  -1   70.39   23.20
  21   1  -1   69.99   30.20
 -21  -1  -1  104.49   36.30
 -21  -1  -1   99.79   29.80
 -21  -2   1  626.64   71.09
  21   2   1  545.25   62.79
 -21  -2   1  547.95   59.39
  21   2   1  621.54   64.49
  21  -2  -1  535.75   62.79
 -21   2  -1  755.02   73.99
 -21   2  -1  678.13   66.69
  21   2  -1  699.33   67.69
  21   2  -1  576.44   63.39
 -21  -2  -1  517.95   58.59
 -21  -2  -1  647.54   74.29
 -21   2   1  645.84   70.49
  21  -2   1  496.55   61.59
  21  -2   1  447.16   55.59
 -21   2   1  583.34   64.99
 -21  -2  -1  501.75   62.19
  21   3   1   73.19   31.40
  21   3   1   29.00   29.50
  21  -3  -1   41.60   22.40
 -21  -3   1   78.09   30.00
 -21   3  -1   56.59   30.90
 -21   3  -1  112.59   31.40
 -21  -3   1  204.38   47.30
  21  -3  -1  123.89   32.20
  21   3  -1   94.09   32.00
  21  -3   1  123.89   30.70
 -21   3   1  108.99   33.50
 -21  -3  -1   74.09   30.10
 -21  -3  -1   68.99   33.80
 -21   3   1   43.30   27.40
  21  -3   1   24.70   25.00
  21   3  -1  106.39   33.20
  21   4   1  425.76   59.19
  21  -4  -1  467.35   52.99
 -21   4  -1  457.95   60.49
 -21  -4   1  461.65   62.79
  21   4   1  463.45   59.29
 -21  -4   1  340.27   55.29
 -21   4  -1  593.54   61.29
  21  -4  -1  444.96   66.69
 -21   4   1  515.85   59.59
 -21  -4  -1  391.86   61.39
  21  -4   1  357.06   56.59
  21   4  -1  507.65   60.09
  21  -4   1  331.17   50.69
 -21   4   1  415.06   56.89
  21   4  -1  502.45   61.19
 -21  -4  -1  491.45   60.79
  21  -5  -1  111.19   37.60
 -21  -5   1  191.28   47.50
  21   5   1  159.18   39.80
 -21   5  -1  118.79   33.60
  21   5   1  204.58   44.10
 -21  -5   1  152.78   39.80
 -21   5  -1  109.79   38.40
  21  -5  -1  120.79   32.20
 -21   5   1  117.19   35.50
  21  -5   1   87.49   31.40
 -21   5   1  196.38   40.90
 -21  -5  -1  137.69   39.70
  21   5  -1  108.29   40.20
 -21  -5  -1  188.88   45.60
  21   5  -1   76.99   34.30
  21  -5   1  108.69   35.70
  21  -6  -1   53.79   27.30
 -21   6  -1   -0.90   26.40
 -21  -6   1   48.90   33.80
  21   6   1  -15.60   25.10
  21   6   1   -9.20   29.00
 -21   6  -1  -17.30   23.60
  21  -6  -1    4.00   27.00
 -21  -6   1   35.30   35.80
 -21   6   1   -3.00   25.10
  21  -6   1   15.80   25.00
  21   6  -1   -2.70   27.20
  21   6  -1  -31.30   29.60
 -21   6   1  -10.90   26.50
  21  -6   1   58.49   33.60
 -21  -6  -1   28.40   31.80
 -21  -6  -1    9.50   28.10
  22   0  -1   16.30   24.60
  22   0   1  -14.00   20.20
 -22   0  -1   17.30   25.70
 -22   0   1   38.30   27.80
 -22   0  -1    0.50   22.50
  22   0  -1   27.70   24.80
  22   0   1    7.90   21.70
 -22   0   1   13.50   23.70
 -22  -1   1   77.29   30.60
 -22  -1   1   33.20   25.90
  22   1   1   13.40   24.90
 -22   1  -1    3.00   28.30
  22  -1  -1    9.90   24.50
  22  -1  -1   -3.50   19.70
 -22   1  -1   67.49   28.70
 -22  -1   1   17.80   19.60
  22   1   1    0.10   23.10
  22   1  -1   26.20   25.20
 -22  -1  -1   54.89   31.00
 -22   1   1   68.29   33.90
 -22   1   1   66.59   28.30
  22  -1   1   28.40   24.40
  22  -1   1    8.80   23.60
  22   1  -1   40.10   26.20
 -22  -1  -1   35.50   24.30
 -22  -2   1   55.99   27.60
 -22   2  -1   94.29   33.90
  22  -2  -1   64.59   30.50
  22   2   1   39.30   28.70
  22   2   1   98.49   33.30
 -22   2  -1   54.89   32.80
 -22  -2   1   61.49   32.10
  22  -2  -1   22.00   23.50
 -22  -2  -1   45.20   28.20
  22  -2   1   52.19   28.40
 -22   2   1   87.09   30.80
 -22   2   1   85.29   32.60
  22   2  -1  112.69   34.10
 -22  -2  -1  107.29   38.80
 -22  -2  -1   60.29   25.30
  22   2  -1   49.40   30.60
 -22   3  -1  -23.10   24.60
 -22  -3   1   75.19   34.80
  22   3   1   31.20   27.40
  22   3   1    3.00   23.90
 -22  -3   1   27.20   25.70
  22  -3  -1   11.40   25.50
 -22   3  -1  -41.50   20.80
  22  -3   1   27.00   25.80
 -22   3   1  -15.50   25.40
 -22   3   1   14.00   26.30
  22   3  -1  -10.90   21.40
  22  -3   1   24.80   22.70
 -22  -3  -1  -15.00   24.90
  22   3  -1   45.90   30.50
 -22  -3  -1   22.40   23.90
  22  -4  -1    7.10   21.50
  22   4   1   55.59   29.60
  22   4   1   33.60   27.50
 -22  -4   1   58.49   32.80
  22  -4  -1   55.99   29.30
 -22  -4   1   85.39   32.00
 -22   4  -1   22.70   25.00
 -22   4  -1   16.60   28.70
  22  -4   1   46.20   28.90
  22  -4   1   28.40   24.20
 -22   4   1   54.49   26.20
 -22   4   1    4.90   24.30
  22   4  -1   -2.70   27.20
 -22  -4  -1   76.99   31.50
 -22  -4  -1   47.00   34.00
  22   4  -1   54.69   30.20
 -22  -5   1   19.80   30.10
 -22  -5   1   11.10   28.50
  22  -5  -1   32.10   27.70
  22   5   1  -28.80   25.80
 -22   5  -1   -2.40   26.00
  22  -5  -1  -13.90   20.40
  22   5   1   -4.30   29.30
 -22   5  -1   42.20   30.20
 -22   5   1   12.70   29.80
 -22  -5  -1    5.60   27.10
 -22   5   1    5.10   25.10
 -22  -5  -1   20.20   30.30
  22   5  -1   59.99   32.00
  22  -5   1   49.00   31.90
  22   5  -1  -33.00   27.10
  22  -5   1   55.09   28.40
 -22  -6   1   55.89   34.10
  22   6   1   -2.40   32.30
 -22   6  -1   20.60   29.40
 -22   6  -1  106.99   32.60
  22   6   1  -11.60   26.80
  22  -6  -1   22.90   26.70
 -22  -6   1   -4.00   25.60
  22  -6  -1   16.70   24.80
  22   6  -1  -20.60   27.70
 -22   6   1  -11.20   26.10
 -22  -6  -1  -12.10   27.60
  22  -6   1    4.40   31.70
 -22   6   1   36.70   29.50
 -22  -6  -1   22.90   29.50
  22  -6   1    0.90   24.50
  22   6  -1   63.99   38.60
 -23   0  -1  -22.40   27.10
  23   0  -1   10.20   24.70
  23   0   1  -16.90   19.70
  23   0  -1   21.80   26.70
 -23   0   1   28.50   24.70
  23   0   1   12.30   28.00
 -23   0  -1  -20.90   23.60
 -23   0   1    3.70   27.40
 -23   1  -1   19.00   30.90
  23   1   1   25.80   27.20
  23  -1  -1   20.70   28.20
 -23  -1   1   62.99   30.20
 -23   1  -1   56.79   28.80
 -23  -1   1   56.99   34.00
  23   1   1   13.50   28.90
  23  -1  -1   27.00   28.90
  23   1  -1   -5.60   25.60
 -23   1   1   73.09   33.70
  23  -1   1   23.50   29.00
  23   1  -1    8.90   23.10
  23  -1   1   74.69   33.10
 -23  -1  -1   92.69   32.90
 -23   1   1   38.10   28.40
 -23  -1  -1   66.29   34.80
 -23  -2   1  202.38   41.90
 -23   2  -1  315.17   52.39
  23   2   1  312.87   52.99
 -23   2  -1  392.76   56.19
 -23  -2   1  234.28   51.39
  23  -2  -1  271.17   49.10
  23  -2  -1  250.87   51.09
  23   2   1  360.86   55.29
 -23   2   1  348.37   50.39
  23   2  -1  355.76   55.39
  23   2  -1  233.28   46.40
  23  -2   1  251.37   49.10
 -23   2   1  222.38   49.20
 -23  -2  -1  389.06   65.39
 -23  -2  -1  290.17   51.19
 -23  -2  -1  380.16   46.30
  23   3   1   74.39   37.80
 -23  -3   1  140.79   40.30
  23   3   1   73.19   34.80
  23  -3  -1   99.19   33.80
 -23   3  -1  184.98   43.80
 -23   3  -1   72.39   31.50
 -23  -3   1  147.19   38.80
 -23  -3  -1  194.48   47.10
 -23  -3  -1  142.79   36.10
  23   3  -1  155.68   40.50
 -23   3   1  157.68   39.30
  23   3  -1  120.99   37.20
 -23   3   1   86.09   36.90
  23  -3   1   84.09   34.30
  23   4   1   93.49   40.60
 -23  -4   1  273.17   58.09
  23   4   1  152.78   40.40
 -23  -4   1  206.88   44.10
 -23   4  -1  200.68   44.50
 -23   4  -1  154.78   41.90
  23  -4  -1  210.68   44.80
 -23   4   1  190.98   42.80
  23  -4   1  115.39   37.80
 -23  -4  -1  233.38   52.19
 -23   4   1  177.38   45.60
  23  -4   1  136.19   36.00
  23   4  -1  142.09   42.90
 -23  -4  -1  204.48   43.20
  23   4  -1  207.68   48.00
 -23  -5   1   26.40   33.10
  23   5   1   35.70   35.10
 -23  -5   1   -7.90   29.10
  23   5   1  -22.00   28.40
 -23   5  -1  -26.00   26.50
  23  -5  -1   -4.60   22.40
  23  -5  -1    8.90   30.70
  23   5  -1   -2.00   31.00
 -23  -5  -1   47.90   32.90
 -23  -5  -1    3.10   29.20
  23  -5   1   28.20   33.50
 -23   5   1  -21.30   26.60
  23  -5   1   40.30   27.70
  23   5  -1    8.00   30.10
  24   0   1   -3.50   22.50
  24   0  -1    2.80   25.70
 -24   0   1   59.69   33.70
 -24   0  -1   15.50   29.20
  24   0  -1   19.60   26.90
 -24   0   1   17.10   26.30
  24   0   1    0.00   26.80
 -24   0  -1   16.70   30.10
 -24  -1   1   26.90   30.40
 -24  -1   1   30.60   30.50
 -24   1  -1   39.80   32.30
 -24   1  -1   77.59   31.00
  24  -1  -1   -3.50   24.90
  24   1   1   85.19   35.80
  24  -1  -1   44.80   26.20
  24   1   1   46.30   30.00
  24   1  -1   75.89   34.70
  24  -1   1   44.80   27.80
 -24   1   1   48.00   31.40
  24  -1   1   57.99   31.50
 -24  -1  -1   67.79   36.80
 -24  -1  -1   92.49   35.70
  24   1  -1   43.30   30.60
 -24   1   1   73.29   33.50
 -24   2  -1   -7.60   28.20
  24   2   1  -27.00   24.00
 -24  -2   1   49.00   33.30
 -24   2  -1   40.20   29.40
 -24  -2   1    6.40   24.60
  24  -2  -1    3.30   25.90
  24   2   1  -19.60   24.00
  24  -2  -1   -2.30   27.30
  24  -2   1   10.80   25.80
  24   2  -1   39.10   30.50
 -24   2   1    1.20   26.50
 -24   2   1  -31.10   24.70
 -24  -2  -1  -18.40   24.10
  24   2  -1   20.00   26.40
 -24  -2  -1   28.10   31.10
  24   3   1  106.79   37.90
  24  -3  -1  148.19   40.50
  24   3   1  113.09   41.20
 -24   3  -1  115.69   39.80
 -24  -3   1  127.59   41.30
 -24  -3   1  121.99   35.70
 -24   3  -1  183.88   48.60
 -24   3   1  141.89   38.60
  24  -3   1  127.29   39.20
 -24   3   1  143.89   43.80
 -24  -3  -1   77.49   34.30
  24   3  -1  106.29   36.50
 -24  -3  -1   79.99   37.90
  24   3  -1  124.89   37.20
  24  -4  -1  -15.20   21.80
  24   4   1   17.60   31.10
  24   4   1  100.69   39.20
 -24  -4   1   45.30   33.90
 -24   4  -1   53.29   33.00
 -24   4  -1   49.20   32.60
 -24  -4   1   36.80   35.30
  24   4  -1   34.80   30.60
 -24   4   1  -30.70   29.30
  24  -4   1    9.60   33.30
 -24  -4  -1   31.20   35.70
  24   4  -1   13.80   30.70
 -24  -4  -1    6.00   31.40
 -24   4   1   37.40   29.10
  24  -4   1   54.69   31.20
 -25   0   1  -23.70   27.50
  25   0   1   -3.50   24.60
  25   0  -1   -6.70   27.30
 -25   0   1   -6.80   26.20
 -25   0  -1   16.10   26.30
  25   0   1   12.50   29.90
  25   0  -1  -29.70   24.50
 -25   0  -1   -6.80   29.70
 -25   1  -1   93.09   38.50
  25  -1  -1   55.69   32.10
  25   1   1   89.39   34.10
 -25  -1   1   24.40   30.80
 -25  -1   1   70.59   34.60
  25   1   1   31.30   31.70
 -25   1  -1   42.60   32.80
  25  -1  -1   75.29   34.20
 -25  -1  -1   46.70   34.40
 -25   1   1   91.19   35.40
 -25   1   1   95.79   40.40
  25   1  -1   57.49   32.30
  25   1  -1   19.10   31.10
  25  -1   1   27.30   28.70
  25  -1   1   43.70   34.00
 -25  -1  -1   42.20   29.80
 -25   2  -1  282.77   49.99
  25   2   1  206.28   47.70
  25  -2  -1  290.97   56.29
 -25  -2   1  288.87   59.09
  25   2   1  237.38   50.09
 -25   2  -1  301.37   55.49
  25  -2  -1  229.08   47.20
 -25   2   1  294.47   56.49
  25  -2   1  233.98   51.79
 -25   2   1  253.57   50.99
  25  -2   1  199.28   47.40
 -25  -2  -1  468.85   64.89
 -25  -2  -1  274.57   51.29
  25   2  -1  260.17   54.29
  25   2  -1  163.08   46.60
  25  -3  -1  251.97   51.99
  25   3   1  216.98   47.50
 -25  -3   1  208.08   45.40
  25  -3  -1  231.78   53.99
 -25  -3   1  424.86   69.99
 -25   3  -1  246.08   55.29
 -25   3  -1  211.48   49.70
  25   3   1  263.97   53.69
 -25  -3  -1  215.88   55.59
  25   3  -1  160.68   43.40
 -25   3   1  250.97   51.19
 -25  -3  -1  159.18   44.30
 -25   3   1  319.77   53.49
  25   3  -1  192.88   48.60
  25  -3   1  203.38   45.60
 -26   0  -1   31.60   28.10
 -26   0  -1   33.70   33.50
  26   0  -1    7.90   29.80
  26   0   1    0.10   28.30
  26   0   1   -1.40   29.60
  26   0  -1  -43.80   24.60
 -26   0   1   65.39   39.10
 -26   0   1    5.70   29.00
  26   1   1   70.89   38.80
 -26  -1   1   33.50   34.40
  26  -1  -1  -17.50   25.00
 -26   1  -1    9.80   28.60
  26  -1  -1   40.50   33.80
 -26   1  -1   22.30   33.80
 -26  -1   1  123.49   41.10
  26   1   1   33.70   34.10
  26   1  -1   49.70   35.00
  26   1  -1   83.49   37.00
  26  -1   1   -3.20   25.70
 -26   1   1   -0.70   31.40
 -26  -1  -1  106.89   40.90
 -26  -1  -1    8.00   30.10
 -26   1   1   22.40   31.00
  26  -1   1   -5.00   28.20
   0   0   2 9666.83  564.44
   0   0   2 8711.53  564.24
   0   0  -2 8523.65  564.94
   0   0   2 8545.65  564.24
   0   1  -2   -3.20    5.20
   0   1   2   -9.40    4.90
   0   1   2   -3.20    4.60
   0  -1  -2   16.60    6.40
   0  -1  -2   -8.30    3.90
   0   1  -2   14.40    6.80
   0   1   2  -13.40    5.20
   0  -1   2    1.70    4.60
   0  -1   2    2.80    4.40
   0   1  -2   -4.20    4.60
   0  -1   2   -8.10    4.80
   0   2   2  767.02   54.09
   0  -2   2  814.22   52.89
   0   2  -2  706.23   51.09
   0   2   2  744.93   53.19
   0  -2  -2  702.83   53.69
   0  -2  -2  715.33   50.39
   0   2  -2  708.83   53.59
   0  -2   2  778.92   52.19
   0   2  -2  794.72   52.79
   0   2  -2  794.32   53.89
   0  -2  -2  765.22   53.39
   0   2   2  712.73   50.39
   0  -2   2  795.52   53.49
   0   2   2  754.12   53.79
   0   3   2   -6.40    9.10
   0  -3   2    8.50   10.10
   0   3  -2   -5.90    8.90
   0   3   2   -1.00    6.90
   0   3   2  -11.80    9.60
   0  -3  -2    2.80    9.40
   0  -3   2   -9.50    8.30
   0  -3   2    5.30    8.80
   0   3  -2    7.70    6.20
   0   3  -2    3.10    8.50
   0   3  -2    8.80   10.20
   0  -3  -2   15.00   10.80
   0   4   2   15.60    8.40
   0  -4  -2   -2.60   10.30
   0  -4  -2   -1.10    9.50
   0   4  -2   -4.80   10.70
   0  -4   2   -5.00    8.50
   0   4  -2   10.90    9.70
   0  -4   2   -9.80    9.60
   0   4  -2   -6.60    8.20
   0   4   2   -0.70   11.00
   0   4   2  -14.50    9.10
   0  -4   2   -5.40    8.60
   0   5   2   -0.70   10.00
   0  -5   2   -2.70    8.90
   0  -5  -2   16.20   12.40
   0   5  -2    6.10   12.20
   0   5   2   -9.70    7.20
   0  -5   2   11.50   10.00
   0   5  -2  -12.30   10.50
   0  -5   2    6.90   10.80
   0  -5  -2   12.40   12.50
   0   5   2    7.10   11.90
   0   5  -2   -3.20    8.60
   0   6   2  783.22   63.49
   0  -6   2  914.91   68.29
   0   6  -2  913.51   70.49
   0  -6  -2  820.72   67.49
   0   6   2  772.82   68.99
   0  -6   2  869.31   66.99
   0   6   2  825.72   68.29
   0  -6  -2  848.22   68.79
   0   6  -2  884.91   67.59
   0   6  -2  941.41   68.69
   0  -6   2  829.62   68.89
   0   7  -2   -4.10   13.50
   0  -7  -2  -25.30   11.50
   0  -7  -2   -3.70   12.80
   0   7   2    3.10   15.10
   0  -7   2    7.90   14.50
   0  -7   2    3.40   12.80
   0  -7   2   -8.10   10.90
   0   7   2   12.30   13.20
   0   7   2   -1.10   11.30
   0   7  -2   -6.10   10.70
   0   7  -2    6.30   12.40
   0  -8  -2   21.50   17.60
   0   8  -2   17.50   20.20
   0  -8  -2   49.10   22.30
   0   8  -2   14.30   15.70
   0  -8   2   27.60   17.80
   0   8  -2   21.80   15.10
   0   8   2   27.30   16.30
   0  -8   2   15.30   19.20
   0  -8   2    8.80   15.20
   0   8   2   14.70   18.80
   0   8   2   12.60   13.90
   0   9   2    2.20   20.80
   0   9  -2   11.50   16.20
   0  -9   2  -10.30   20.20
   0  -9  -2  -22.00   17.40
   0   9  -2   -8.00   21.70
   0   9   2   15.00   19.90
   0  -9  -2   42.70   24.90
   0  -9   2   -9.40   14.80
   0   9  -2  -20.20   13.60
   0  -9   2  -15.80   16.30
   0 -10  -2   55.59   28.20
   0  10  -2   66.09   29.40
   0 -10   2   60.09   29.40
   0 -10   2  103.49   29.80
   0  10  -2   22.10   25.10
   0  10  -2   31.00   23.90
   0 -10  -2   27.10   27.40
   0  10   2   85.79   32.60
   0  10   2   44.10   22.40
   0 -11  -2   20.00   29.80
   0  11   2   18.90   28.40
   0  11   2   -4.30   22.20
   0 -11   2  -12.30   24.30
   0 -11   2  -17.80   18.80
   0  11  -2    2.50   26.00
   0  11  -2    0.30   21.70
   0 -11  -2   22.50   24.40
  -1   0   2   48.80    5.70
  -1   0  -2   45.30    6.10
   1   0   2   40.70    6.30
   1   0   2   57.39    5.90
   1   0  -2   49.80    7.80
  -1   0  -2   36.70    7.00
  -1   0   2   61.39    6.90
  -1   0   2   60.09    7.90
  -1   0  -2   40.50    6.50
  -1   0   2   44.80    6.60
   1   0  -2   39.90    6.10
   1   0   2   48.90    6.10
  -1  -1   2  923.11   58.39
   1   1   2  870.41   57.79
   1   1   2  904.21   58.69
   1  -1  -2  809.02   57.89
   1   1   2  827.62   57.99
  -1   1  -2  856.61   58.99
  -1   1  -2  916.91   58.09
  -1  -1   2  855.81   58.49
  -1  -1   2  895.61   58.19
   1  -1  -2  846.22   58.29
  -1  -1   2  896.51   56.89
  -1   1  -2  837.22   58.19
  -1  -1  -2  851.81   58.89
  -1   1   2  848.02   58.69
  -1   1   2  846.02   58.29
   1  -1   2  884.61   58.29
  -1   1   2  913.31   58.39
   1  -1   2  936.81   58.49
   1   1  -2  872.31   57.69
  -1   1   2  850.91   56.59
   1   1  -2  864.91   58.69
   1   1  -2  840.22   58.59
   1  -1   2  914.81   56.59
  -1  -1  -2  783.02   58.09
  -1   2  -2 3185.98  196.48
   1   2   2 2968.10  196.28
   1  -2  -2 3031.50  195.78
   1  -2  -2 2823.92  195.78
   1   2   2 2983.90  195.68
  -1  -2   2 3090.49  195.68
  -1   2  -2 2983.70  193.88
  -1  -2   2 3065.29  194.88
   1  -2  -2 3021.70  193.58
   1   2   2 2986.90  196.08
  -1   2  -2 2970.50  196.48
  -1   2  -2 3200.68  196.18
   1   2   2 3052.09  193.48
  -1  -2   2 3252.87  196.38
  -1  -2   2 2910.41  194.38
   1  -2   2 3313.87  196.38
  -1  -2  -2 2930.01  195.58
  -1   2   2 3133.19  196.88
  -1  -2  -2 2996.10  194.18
   1   2  -2 3012.60  196.18
   1   2  -2 3042.10  196.08
  -1  -2  -2 3121.29  196.78
   1   2  -2 2987.70  194.58
  -1   2   2 2617.04  196.08
  -1   2   2 2752.12  195.68
   1   2  -2 3163.58  194.98
   1  -2   2 2637.14  195.58
   1  -2   2 2982.90  194.08
  -1   2   2 3102.39  193.88
   1  -3  -2  133.09   18.60
   1   3   2  136.49   19.90
  -1   3  -2  129.39   18.70
  -1  -3   2  104.09   13.80
  -1   3  -2  158.88   19.40
   1  -3  -2  135.29   19.50
  -1  -3   2  143.39   18.80
  -1  -3   2  134.39   18.90
  -1  -3   2  149.88   17.70
  -1   3  -2  137.09   20.00
   1   3   2  103.39   15.40
   1   3   2  145.99   19.80
  -1  -3  -2  136.19   20.40
   1  -3   2  150.98   17.00
  -1  -3  -2  139.59   14.00
  -1   3   2  149.49   20.60
  -1   3   2  137.99   16.10
  -1   3   2  108.99   19.20
   1  -3   2  127.19   18.80
   1   3  -2  138.49   19.90
   1   3  -2  143.69   17.00
  -1  -3  -2  124.09   18.50
   1   3  -2  121.49   14.90
   1   3  -2  132.19   19.40
   1  -3   2  139.99   19.90
   1   4   2  218.18   29.20
   1  -4  -2  226.98   29.30
  -1   4  -2  328.77   29.90
   1  -4  -2  263.57   28.60
   1   4   2  295.77   29.90
  -1  -4   2  295.87   30.40
  -1  -4   2  280.27   29.00
   1   4   2  319.97   26.20
  -1   4  -2  310.27   30.60
  -1   4  -2  339.37   30.30
  -1   4   2  301.57   30.30
   1  -4   2  284.47   30.50
   1  -4   2  293.97   27.30
   1   4  -2  311.47   28.50
   1   4  -2  289.17   30.30
   1   4  -2  284.87   23.20
  -1  -4  -2  282.57   30.20
   1   4  -2  326.67   29.80
  -1   4   2  299.37   26.90
  -1   4   2  250.87   28.90
   1  -4   2  289.97   29.40
  -1  -4  -2  293.47   29.30
  -1   5  -2  391.46   37.60
   1   5   2  345.77   32.20
  -1   5  -2  380.26   36.20
  -1  -5   2  310.07   35.00
  -1   5  -2  382.86   36.20
   1  -5  -2  356.16   35.40
   1  -5  -2  380.56   37.30
  -1  -5   2  396.16   37.50
   1   5   2  324.47   35.80
   1   5   2  378.16   36.20
   1   5  -2  411.16   35.40
   1   5  -2  391.76   35.90
   1  -5   2  421.96   37.10
  -1   5   2  350.86   37.40
   1   5  -2  375.46   37.20
   1  -5   2  360.76   33.80
   1  -5   2  398.16   37.20
  -1   5   2  381.96   36.70
  -1   5   2  365.96   33.00
  -1  -5  -2  326.47   36.00
  -1  -5  -2  365.66   37.50
   1   6   2   23.30   10.20
  -1   6  -2   -9.50    9.70
  -1   6  -2    5.90   13.70
   1   6   2   19.80   16.30
   1   6   2   55.69   17.50
   1  -6  -2   32.10   15.80
  -1  -6   2   39.00   14.50
  -1  -6   2   24.50   14.60
   1  -6  -2   10.90   11.30
  -1  -6   2   11.70   11.60
  -1   6  -2   15.20   12.70
   1   6  -2   41.50   13.50
  -1  -6  -2   23.70   15.00
   1   6  -2   27.60   14.80
   1  -6   2   30.70   13.40
   1  -6   2   25.70   14.20
  -1   6   2   25.40   11.70
  -1   6   2   46.30   15.60
   1  -6   2   -5.10   11.40
  -1   6   2    5.80   13.70
  -1  -6  -2    2.60   13.10
   1   6  -2   11.00   12.80
   1   7   2  733.33   59.89
   1  -7  -2  672.93   65.29
  -1  -7   2  781.72   63.89
  -1   7  -2  740.83   63.99
   1   7   2  777.22   67.19
  -1   7  -2  758.62   63.19
  -1  -7   2  804.52   66.79
  -1  -7   2  827.12   64.59
  -1   7  -2  745.23   65.89
   1  -7  -2  768.92   63.99
   1   7   2  700.43   63.79
   1   7  -2  829.72   67.79
  -1   7   2  678.63   65.59
  -1  -7  -2  649.34   63.69
  -1  -7  -2  772.62   65.89
   1  -7   2  869.61   66.49
   1  -7   2  815.22   63.29
  -1   7   2  706.83   59.89
   1   7  -2  733.23   62.89
  -1   7   2  697.23   64.89
   1   7  -2  750.92   63.19
   1  -7   2  796.72   67.09
  -1   8  -2   23.40   17.20
  -1  -8   2   34.00   16.60
  -1   8  -2  -18.30   11.80
  -1  -8   2   22.80   18.80
  -1  -8   2   38.50   17.20
   1  -8  -2   15.70   16.70
  -1   8  -2   42.20   21.20
   1   8   2   -0.50   15.70
   1  -8  -2   30.20   20.70
   1   8   2  -12.20   16.40
   1   8   2   13.10   13.70
  -1   8   2   35.30   18.10
  -1   8   2   29.80   15.00
  -1   8   2    4.80   18.00
   1   8  -2   26.10   16.60
   1  -8   2    7.80   17.80
  -1  -8  -2   13.40   19.70
  -1  -8  -2   10.70   17.60
   1   8  -2   -3.70   13.30
   1   8  -2   28.40   21.30
   1  -8   2   22.10   17.60
   1  -8   2   -8.30   12.90
   1  -9  -2   32.00   21.20
   1   9   2   13.30   17.10
  -1  -9   2    0.40   19.20
  -1  -9   2   17.00   18.80
  -1   9  -2   15.00   20.70
  -1   9  -2   68.49   24.20
  -1   9  -2   30.30   19.60
   1   9   2   -5.50   22.30
   1  -9  -2   -6.20   20.00
  -1  -9   2   85.99   29.60
   1  -9   2   10.90   18.30
  -1  -9  -2   21.80   22.70
   1   9  -2   18.20   16.90
  -1   9   2   31.00   24.00
   1   9  -2  -36.80   19.40
   1  -9   2   12.60   16.80
  -1   9   2   46.10   21.80
  -1  -9  -2   19.00   20.20
   1   9  -2   14.60   18.30
  -1 -10   2    2.90   22.10
  -1  10  -2   11.70   20.60
   1  10   2   -4.80   27.30
   1 -10  -2  -16.30   16.20
   1  10   2   33.70   20.90
  -1  10  -2   -2.20   24.10
   1 -10  -2   19.60   26.90
  -1  10  -2    8.10   19.50
  -1 -10   2   60.59   24.20
   1  10  -2   37.20   22.60
  -1  10   2   45.70   25.10
   1 -10   2    7.60   18.90
   1 -10   2   50.19   26.40
  -1  10   2   49.99   29.30
  -1 -10  -2   30.10   24.10
  -1 -10  -2   -2.00   24.70
   1  10  -2   -2.00   26.30
   1 -11  -2  330.07   49.10
  -1 -11   2  226.48   43.20
  -1  11  -2  256.67   50.79
   1 -11  -2  265.67   55.19
  -1 -11   2  282.77   56.29
   1  11   2  286.47   51.39
   1  11   2  216.98   44.40
  -1  11  -2  283.47   47.50
   1 -11   2  243.78   45.40
  -1  11   2  230.28   44.70
  -1 -11  -2  341.17   56.59
   1 -11   2  239.78   47.50
  -1  11   2  284.57   50.69
   1  11  -2  252.57   48.50
  -1 -11  -2  208.88   43.30
  -2   0   2 1998.50  130.59
   2   0   2 2100.19  131.29
  -2   0   2 2014.20  131.59
   2   0   2 1950.01  131.59
  -2   0  -2 1963.40  131.29
  -2   0  -2 1936.71  132.49
  -2   0   2 2038.50  132.69
   2   0  -2 1941.61  131.29
   2   0  -2 2098.69  130.59
  -2   0   2 2164.28  131.29
   2   0   2 2072.49  130.49
  -2   0  -2 2076.19  130.99
  -2   1  -2 1512.45   90.89
   2  -1  -2 1329.27   90.79
   2   1   2 1357.96   90.69
   2  -1  -2 1425.06   90.69
   2   1   2 1309.87   89.69
   2   1   2 1384.16   89.09
  -2  -1   2 1386.96   91.19
   2   1   2 1322.17   90.59
  -2  -1   2 1397.56   90.39
  -2   1  -2 1370.16   91.09
  -2   1  -2 1439.96   91.59
  -2  -1   2 1368.76   91.39
  -2  -1  -2 1403.06   89.09
   2   1  -2 1386.86   91.19
   2  -1   2 1364.66   90.39
  -2   1   2 1473.55   90.79
  -2  -1  -2 1251.07   91.09
  -2   1   2 1443.56   91.59
  -2   1   2 1416.36   90.59
  -2   1   2 1333.27   90.69
   2   1  -2 1326.87   89.99
  -2   1   2 1353.56   89.69
   2  -1   2 1404.26   91.19
  -2   1   2 1315.87   90.59
  -2  -1  -2 1363.56   91.59
  -2   2  -2 1078.09   76.49
   2  -2  -2 1238.88   78.09
  -2  -2   2 1168.88   77.79
   2   2   2 1101.29   78.59
   2   2   2 1232.38   78.69
   2  -2  -2 1161.88   78.69
  -2  -2   2 1185.18   78.89
   2   2   2 1110.09   75.79
   2  -2  -2 1136.99   76.29
  -2  -2   2 1107.79   78.09
  -2   2  -2 1177.68   79.39
  -2   2  -2 1188.18   79.09
   2   2  -2 1099.19   76.29
  -2  -2  -2 1180.98   77.99
  -2  -2  -2 1176.08   79.89
   2   2  -2 1086.49   78.49
   2  -2   2 1209.88   75.79
  -2  -2  -2 1164.68   77.69
  -2   2   2 1066.09   78.69
  -2   2   2 1106.59   79.49
   2  -2   2 1200.38   78.89
   2   2  -2 1149.89   78.49
  -2   2   2 1149.29   78.59
  -2   2   2 1162.28   76.19
  -2   2   2 1188.08   76.69
   2  -2   2 1081.79   78.49
  -2   3  -2  529.45   39.90
  -2   3  -2  482.85   34.30
  -2  -3   2  496.55   39.10
   2  -3  -2  471.35   38.10
  -2  -3   2  461.55   38.80
  -2   3  -2  477.45   39.40
  -2   3  -2  445.06   38.70
   2   3   2  513.25   38.80
   2  -3  -2  499.45   39.40
   2   3   2  496.65   36.00
  -2  -3   2  447.16   35.90
   2   3   2  441.46   39.30
  -2  -3  -2  488.45   35.70
   2   3  -2  495.55   37.20
  -2   3   2  512.05   41.00
  -2   3   2  487.95   36.40
   2  -3   2  454.45   36.00
   2   3  -2  510.95   39.60
  -2  -3  -2  484.45   40.70
   2  -3   2  422.66   39.00
  -2  -3  -2  517.65   39.10
   2   3  -2  487.05   39.20
  -2   3   2  513.85   40.30
   2  -3   2  436.16   38.90
   2   4   2  254.57   25.00
   2   4   2  249.28   27.90
  -2  -4   2  261.77   22.80
   2  -4  -2  281.97   30.00
   2   4   2  215.18   28.30
  -2  -4   2  240.18   27.40
   2  -4  -2  302.27   28.10
  -2   4  -2  284.37   29.20
  -2   4  -2  325.57   30.20
  -2  -4   2  289.67   29.20
  -2   4  -2  307.97   29.30
   2  -4   2  249.38   28.80
  -2  -4  -2  278.07   28.90
   2   4  -2  252.97   27.70
   2   4  -2  248.28   25.90
  -2   4   2  253.87   29.80
   2   4  -2  317.27   30.20
  -2   4   2  243.88   25.10
  -2  -4  -2  301.07   30.40
  -2  -4  -2  262.77   22.80
   2  -4   2  292.37   26.10
   2   4  -2  259.27   23.30
   2  -4   2  299.67   30.00
  -2   4   2  266.97   29.60
   2   5   2   69.69   17.10
  -2  -5   2   66.29   11.20
  -2   5  -2   57.79   16.90
  -2  -5   2   59.69   17.10
   2  -5  -2   92.69   20.20
  -2  -5   2   43.90   15.40
  -2   5  -2   19.00   12.90
   2  -5  -2   57.89   15.50
  -2   5  -2   71.19   16.60
   2   5   2   25.80   15.10
   2   5   2   76.99   14.80
   2   5  -2   48.70   14.10
   2  -5   2   74.29   15.40
  -2   5   2   75.89   14.80
   2   5  -2   77.69   18.90
   2  -5   2   71.99   18.00
   2   5  -2   92.49   18.60
  -2   5   2  106.99   20.50
  -2  -5  -2   79.69   18.50
   2  -5   2   92.79   20.00
  -2   5   2   96.69   20.00
   2   5  -2   53.49   10.00
  -2  -5  -2   49.99   17.30
   2  -6  -2 1074.79   81.19
  -2  -6   2 1144.79   83.99
   2   6   2 1062.69   78.09
  -2   6  -2 1060.99   81.49
   2   6   2 1104.29   82.69
  -2   6  -2 1100.49   83.19
  -2  -6   2 1199.38   83.29
  -2   6  -2 1076.29   83.49
   2   6   2 1085.79   84.49
   2  -6  -2  996.70   82.49
   2   6  -2 1067.29   80.39
  -2   6   2 1051.89   83.79
   2  -6   2 1139.89   84.09
   2  -6   2 1063.99   83.39
  -2  -6  -2 1032.60   82.49
   2   6  -2 1085.19   81.19
  -2   6   2  932.01   82.39
  -2   6   2 1041.80   78.19
  -2  -6  -2  999.30   82.69
   2   6  -2 1047.00   83.09
   2  -6   2 1240.48   80.79
  -2  -7   2   10.40   12.50
   2  -7  -2   14.70   14.30
   2   7   2   23.00   13.40
   2  -7  -2   29.10   16.90
  -2  -7   2   51.49   18.40
   2   7   2   17.70   15.40
  -2  -7   2   35.70   16.80
  -2   7  -2   13.30   14.40
  -2   7  -2    7.90   16.10
   2   7   2   22.80   15.80
  -2   7  -2   42.70   16.70
   2   7  -2   18.10   15.00
  -2   7   2    2.90   10.10
   2  -7   2   23.40   15.40
   2  -7   2    8.80   13.40
   2   7  -2   13.00   12.60
   2  -7   2   22.10   13.20
  -2  -7  -2    0.20   15.10
   2   7  -2   40.50   20.00
  -2   7   2   22.30   17.60
  -2  -7  -2  -11.20   15.10
  -2   7   2   15.40   15.40
  -2  -8   2   36.10   16.50
  -2   8  -2   57.19   20.60
   2   8   2   42.80   18.40
  -2  -8   2   59.99   22.30
   2   8   2   57.39   23.70
   2  -8  -2   67.19   23.90
  -2   8  -2   66.69   24.70
   2   8   2   48.30   20.20
  -2  -8   2   46.90   22.00
   2  -8  -2   48.60   20.50
  -2   8  -2   59.49   20.60
   2   8  -2   78.69   21.70
  -2  -8  -2   69.99   25.00
   2  -8   2   54.09   21.90
  -2   8   2   42.30   21.50
  -2   8   2   37.30   16.00
   2  -8   2   34.00   18.40
  -2   8   2   59.69   21.80
   2   8  -2   24.60   21.70
   2  -8   2   22.40   20.10
  -2  -8  -2   42.30   21.50
   2   8  -2   36.70   17.90
  -2  -9   2    7.20   16.50
   2  -9  -2   10.10   18.30
  -2  -9   2    9.30   19.40
   2   9   2   -6.50   16.10
  -2  -9   2  -13.90   17.50
  -2   9  -2  -22.20   18.20
  -2   9  -2    0.60   15.50
   2  -9  -2  -17.80   16.70
   2   9   2   43.90   24.30
  -2   9  -2    9.80   17.70
  -2  -9  -2  -17.70   16.90
   2  -9   2    6.60   21.10
   2   9  -2   -6.40   15.60
  -2   9   2  -11.00   15.80
   2   9  -2  -10.40   21.00
   2   9  -2   10.90   16.80
   2  -9   2  -28.30   14.00
  -2   9   2   18.80   21.40
  -2  -9  -2   -8.50   18.90
   2  10   2  -14.60   23.60
   2 -10  -2   -8.60   21.00
  -2  10  -2   50.99   25.80
   2  10   2   -5.80   19.50
  -2  10  -2   21.70   20.10
  -2 -10   2  -22.00   21.90
  -2 -10   2    5.20   17.70
  -2  10  -2   17.60   19.30
   2 -10  -2   30.80   21.50
  -2 -10  -2    8.20   21.10
   2  10  -2    6.30   25.00
   2 -10   2   -2.50   18.70
  -2 -10  -2  -19.30   19.90
   2 -10   2   23.80   25.60
  -2  10   2   14.50   21.80
  -2  10   2   20.20   25.90
   2  10  -2   37.20   26.50
   2  11   2  204.08   42.10
  -2  11  -2  139.99   39.90
   2 -11  -2  204.68   42.20
  -2  11  -2  172.48   38.40
  -2 -11   2  188.88   45.50
   2  11   2  228.38   51.39
   2 -11  -2  209.08   48.60
   2  11  -2  213.28   49.99
  -2 -11  -2  125.09   34.40
  -2 -11  -2  273.37   76.39
   2 -11   2  142.49   37.80
  -2 -11  -2  226.98   50.39
  -2  11   2  242.58   48.50
  -2  11   2  159.78   41.90
   2 -11   2  144.19   41.80
  -3   0  -2 4602.64  287.37
   3   0   2 4519.05  288.07
   3   0  -2 4364.76  287.27
  -3   0  -2 4388.06  289.57
  -3   0   2 4321.47  289.47
  -3   0   2 4643.64  287.27
  -3   0   2 4527.65  288.17
  -3   0   2 4631.74  287.07
  -3   0   2 4405.76  288.07
   3   0  -2 4467.85  288.07
   3   0   2 4507.55  286.27
   3   0   2 4463.75  288.17
  -3  -1   2 9032.20  584.14
  -3  -1   2 9074.19  584.74
  -3   1  -2 9335.07  584.24
  -3   1  -2 9662.63  583.74
   3   1   2 9146.48  583.34
  -3   1  -2 9114.69  584.14
   3   1   2 9086.59  582.04
   3   1   2 9088.09  583.44
  -3  -1   2 9692.63  582.84
  -3  -1  -2 9046.00  582.34
  -3   1   2 9073.19  583.04
   3   1  -2 8856.11  582.84
   3  -1   2 9253.27  582.84
  -3   1   2 9239.28  583.04
  -3  -1  -2 8644.33  584.64
   3   1  -2 8923.91  583.84
  -3   1   2 9000.50  583.24
  -3   1   2 9105.99  583.14
  -3  -1  -2 9339.27  584.34
  -3  -1  -2 9079.59  581.94
  -3   1   2 8834.32  583.94
  -3   1   2 9250.58  584.04
   3  -1   2 9214.38  584.24
   3   2   2  486.05   37.50
  -3  -2   2  470.45   37.10
  -3   2  -2  510.95   37.40
   3  -2  -2  490.65   35.70
  -3   2  -2  419.86   37.30
   3   2   2  472.35   36.20
  -3   2  -2  431.46   35.50
   3   2   2  502.05   34.80
   3  -2  -2  476.55   37.10
  -3  -2   2  496.25   36.60
  -3  -2   2  453.85   37.50
  -3   2   2  506.35   35.60
   3  -2   2  449.46   36.70
  -3  -2  -2  499.75   36.40
   3   2  -2  470.15   37.30
  -3   2   2  480.35   37.50
  -3   2   2  455.95   36.40
  -3   2   2  484.15   35.20
  -3  -2  -2  520.25   39.50
   3   2  -2  478.95   33.90
   3   2  -2  484.15   38.10
  -3  -2  -2  443.56   36.40
  -3   2   2  442.86   38.00
   3  -2   2  486.45   37.90
   3  -3  -2   12.90    6.50
  -3  -3   2    8.00    9.10
   3   3   2   21.20    9.50
   3   3   2   27.30   11.70
   3  -3  -2   18.30    9.50
  -3  -3   2    4.70    9.80
  -3   3  -2    5.30    7.10
  -3   3  -2   -7.20    9.70
   3   3   2    1.70    7.60
  -3   3  -2   19.70   11.50
  -3  -3   2   22.20    9.20
   3  -3  -2    1.50    9.90
  -3   3  -2    5.00    9.90
  -3   3   2   -0.70    6.40
  -3   3   2    7.40    8.00
  -3   3   2   21.10   10.30
   3   3  -2   28.50   10.80
   3  -3   2   30.10   11.40
   3   3  -2   40.50    9.60
  -3  -3  -2    4.90    8.30
   3   3  -2   13.50   10.70
  -3  -3  -2   21.20   10.80
  -3   3   2   13.00   11.40
  -3  -3  -2   14.80   11.70
   3  -3   2   18.00    7.50
   3  -3   2   17.50   10.90
  -3   4  -2  184.48   25.00
  -3  -4   2  211.78   21.20
   3   4   2  206.28   21.90
  -3  -4   2  242.08   25.90
   3  -4  -2  234.58   23.80
  -3   4  -2  229.68   26.20
   3   4   2  188.48   24.20
   3  -4  -2  206.18   26.40
  -3  -4   2  205.08   25.40
  -3   4  -2  186.68   24.90
   3   4   2  173.18   25.30
   3  -4   2  269.57   27.20
  -3  -4  -2  203.48   27.80
   3   4  -2  184.18   25.70
   3  -4   2  223.68   21.80
  -3   4   2  209.68   26.10
   3   4  -2  265.97   26.40
  -3   4   2  181.68   21.80
  -3  -4  -2  200.38   25.10
  -3  -4  -2  216.28   20.90
   3  -4   2  167.98   25.20
  -3   4   2  210.58   26.70
   3   4  -2  225.48   23.50
  -3  -5   2 1758.92  112.99
   3  -5  -2 1554.24  109.59
  -3  -5   2 1602.14  111.89
  -3   5  -2 1526.65  111.39
   3  -5  -2 1561.44  111.99
  -3   5  -2 1602.44  112.99
  -3  -5   2 1664.23  105.99
   3   5   2 1591.24  112.89
  -3   5  -2 1457.75  111.29
   3   5   2 1483.85  107.49
   3   5   2 1462.75  110.39
   3   5  -2 1642.74  109.89
   3  -5   2 1576.04  108.19
  -3   5   2 1522.55  113.09
   3   5  -2 1545.75  110.29
  -3   5   2 1639.64  113.39
  -3  -5  -2 1659.73  111.99
   3   5  -2 1615.44  112.69
   3  -5   2 1590.74  112.99
   3  -5   2 1546.05  112.39
  -3  -5  -2 1625.94  113.49
  -3  -5  -2 1524.35  105.39
   3   5  -2 1514.45  105.69
  -3   5   2 1550.74  108.39
   3   6   2  235.08   26.50
  -3   6  -2  231.48   29.40
  -3   6  -2  215.98   31.20
   3  -6  -2  243.68   29.10
  -3  -6   2  283.47   32.20
   3  -6  -2  202.68   30.80
   3   6   2  192.48   31.30
  -3  -6   2  254.37   31.90
   3   6   2  277.27   32.30
  -3   6  -2  284.87   31.30
  -3  -6  -2  266.07   32.10
  -3  -6  -2  197.58   31.50
   3  -6   2  256.87   32.20
   3  -6   2  205.48   26.90
   3   6  -2  249.58   30.00
   3   6  -2  308.07   34.60
   3   6  -2  259.57   23.10
  -3   6   2  218.18   31.00
  -3   6   2  240.08   27.50
   3  -6   2  277.37   32.70
  -3   6   2  252.27   31.60
   3   6  -2  223.98   28.00
   3  -7  -2  584.84   51.89
   3   7   2  546.55   56.39
  -3  -7   2  550.74   54.79
  -3   7  -2  633.74   55.69
   3   7   2  653.63   54.79
   3   7   2  583.84   49.60
  -3   7  -2  595.24   53.69
   3  -7  -2  628.84   56.89
  -3   7  -2  548.35   54.29
  -3  -7   2  590.54   54.59
   3   7  -2  588.84   52.79
  -3   7   2  599.54   56.09
   3  -7   2  501.55   53.69
   3   7  -2  581.54   50.99
  -3  -7  -2  575.44   56.39
   3  -7   2  657.23   57.49
  -3  -7  -2  602.54   55.29
  -3   7   2  555.54   55.39
  -3   7   2  549.45   49.50
   3   7  -2  588.34   56.39
   3  -7   2  572.64   50.19
  -3   8  -2   56.69   22.20
   3   8   2   83.69   23.00
   3  -8  -2   42.30   20.10
  -3   8  -2   69.59   22.20
  -3  -8   2   66.79   24.20
  -3  -8   2  120.69   23.80
   3   8   2   78.69   26.50
  -3   8  -2   87.79   22.40
   3  -8  -2   71.59   23.80
  -3  -8   2   69.49   23.90
  -3  -8  -2   78.69   25.10
  -3   8   2  108.99   25.80
  -3   8   2   95.19   26.40
  -3   8   2   82.29   19.50
   3   8  -2  105.59   25.10
   3  -8   2   96.19   27.10
  -3  -8  -2  118.49   28.90
   3   8  -2   67.19   20.40
   3  -8   2   87.19   24.40
   3   8  -2   74.59   27.70
   3   9   2   -2.60   16.90
   3   9   2  -10.70   21.60
  -3   9  -2   26.30   18.40
   3  -9  -2   -2.60   19.90
  -3  -9   2   28.90   20.60
   3  -9  -2   44.40   21.70
  -3   9  -2   22.20   21.20
  -3  -9   2   11.00   22.50
  -3   9  -2   -7.20   16.10
  -3  -9   2   23.20   17.40
  -3   9   2   26.80   21.90
   3   9  -2   54.29   25.80
  -3  -9  -2  -10.50   19.30
   3  -9   2  -20.20   19.10
   3  -9   2  -15.30   15.50
   3   9  -2  -25.20   15.20
   3   9  -2   -2.60   15.60
  -3  -9  -2   31.80   23.60
  -3   9   2    8.10   19.60
  -3 -10   2  -21.00   16.90
  -3  10  -2    8.30   19.80
  -3 -10   2  -29.40   19.40
  -3  10  -2  -12.60   18.40
   3 -10  -2   16.30   20.80
   3 -10  -2   33.30   27.70
   3  10   2  -30.00   23.70
   3  10   2  -17.60   17.50
  -3  10  -2   -2.80   21.10
  -3 -10   2   18.70   23.30
  -3 -10  -2   14.50   23.50
   3 -10   2    9.60   19.00
  -3 -10  -2   24.50   27.40
   3  10  -2    0.40   26.40
   3 -10   2    8.20   25.00
  -3  10   2    0.00   22.30
  -3  10   2   -3.50   21.20
  -3 -11   2  434.46   63.89
  -3  11  -2  312.07   55.29
   3 -11  -2  349.77   53.99
   3  11   2  425.66   64.59
  -3  11  -2  353.56   52.09
   3 -11  -2  220.58   50.49
  -3 -11  -2  397.96   58.89
   3 -11   2  348.97   59.79
  -3 -11  -2  356.96   57.99
   3  11  -2  398.86   60.29
  -3  11   2  355.76   53.59
  -3  11   2  378.36   59.19
   3 -11   2  247.98   47.80
  -4   0  -2 2568.94  170.18
  -4   0   2 2563.74  171.18
  -4   0   2 2782.62  169.68
  -4   0   2 2731.63  173.28
   4   0  -2 2721.33  170.58
  -4   0  -2 2733.93  171.28
   4   0  -2 2608.54  171.18
   4   0   2 2739.83  168.28
   4   0   2 2617.94  171.08
   4   0  -2 2590.84  169.58
  -4   0   2 2623.84  169.68
  -4   0   2 2466.35  170.78
  -4   0  -2 2458.55  172.68
   4   0   2 2612.84  171.18
  -4   1  -2  200.78   21.40
  -4   1  -2  192.88   21.20
   4   1   2  202.58   16.90
  -4   1  -2  234.78   20.40
  -4  -1   2  193.68   22.30
  -4  -1   2  241.68   22.00
  -4  -1   2  230.38   18.40
   4   1   2  216.58   19.70
   4   1   2  234.38   21.30
  -4   1   2  207.78   19.60
  -4   1   2  219.98   19.30
  -4   1   2  194.28   20.70
   4   1  -2  204.48   21.40
  -4  -1  -2  201.48   17.00
   4   1  -2  216.68   19.70
  -4  -1  -2  188.38   22.30
  -4   1   2  218.48   19.40
   4  -1   2  260.87   21.30
  -4  -1  -2  200.28   22.10
   4  -1   2  230.28   18.50
  -4  -1  -2  192.08   19.00
  -4   1   2  222.48   19.60
  -4   1   2  184.18   21.40
  -4   2  -2  398.06   30.90
   4   2   2  354.76   29.20
   4   2   2  340.87   31.50
   4  -2  -2  344.67   29.40
   4  -2  -2  409.66   31.70
  -4  -2   2  386.36   30.00
  -4   2  -2  415.86   32.20
  -4  -2   2  314.67   31.70
  -4  -2   2  469.65   33.90
   4   2   2  364.66   30.40
  -4   2  -2  357.16   32.10
  -4   2   2  385.36   30.80
  -4   2   2  383.86   31.20
  -4   2   2  404.96   33.90
  -4  -2  -2  367.96   29.70
   4   2  -2  348.27   32.30
   4   2  -2  380.26   27.30
  -4   2   2  368.26   29.50
   4  -2   2  420.56   31.40
  -4   2   2  401.76   31.80
  -4   2   2  396.26   30.50
  -4  -2  -2  394.36   32.50
   4  -2   2  339.47   31.70
   4   2  -2  389.76   31.20
  -4  -2  -2  340.97   33.60
  -4   3  -2   62.39   14.00
  -4  -3   2   40.10   11.80
  -4   3  -2   38.70   12.30
   4   3   2   47.80   10.90
  -4   3  -2   41.10   12.60
  -4  -3   2   66.59   13.40
   4  -3  -2   43.30   11.30
  -4  -3   2   42.00   13.90
   4   3   2   36.30   12.10
   4   3   2   56.39   13.20
   4  -3  -2   57.69   13.90
  -4   3  -2   59.09   11.10
  -4  -3  -2   39.30   14.40
   4   3  -2   36.30   12.70
  -4   3   2   41.40   14.30
   4  -3   2   71.59   10.10
   4  -3   2   46.80   12.90
   4  -3   2   43.10   13.80
  -4  -3  -2   34.60   11.30
  -4  -3  -2   61.79   13.40
  -4   3   2   52.69   11.90
  -4   3   2   32.60   13.40
   4   3  -2   54.29   14.10
  -4   3   2   60.19   10.60
   4   3  -2   41.30    9.60
  -4  -4   2 1550.94  105.49
   4   4   2 1596.34  104.79
   4   4   2 1581.74  108.99
   4  -4  -2 1547.85  108.59
  -4   4  -2 1437.86  107.49
   4   4   2 1558.44  107.09
  -4   4  -2 1598.44  109.29
   4  -4  -2 1555.14  102.09
   4  -4  -2 1561.14  105.89
  -4  -4   2 1571.34  108.99
  -4   4  -2 1508.55  102.29
  -4   4  -2 1517.55  109.09
  -4  -4   2 1599.54  107.59
   4  -4   2 1524.25  109.29
  -4  -4  -2 1551.54  105.29
  -4   4   2 1505.85  108.79
  -4  -4  -2 1583.34  107.59
  -4   4   2 1508.85  105.59
   4   4  -2 1517.75  108.39
  -4   4   2 1603.04  110.59
   4   4  -2 1548.95  107.39
   4  -4   2 1499.85  108.59
   4  -4   2 1483.05  103.49
  -4  -4  -2 1517.75  109.79
   4   4  -2 1605.44  105.59
  -4   4   2 1578.14  101.89
   4   5   2  171.88   25.20
   4  -5  -2  219.88   27.20
  -4   5  -2  137.49   24.00
   4   5   2  141.89   20.30
  -4   5  -2  149.09   22.10
  -4  -5   2  229.78   27.30
  -4  -5   2  160.48   19.30
   4   5   2  200.18   29.10
   4  -5  -2  147.39   21.50
  -4   5  -2  172.08   27.60
  -4  -5   2  169.08   24.80
   4  -5   2  166.78   25.40
  -4  -5  -2  115.69   24.70
  -4   5   2  155.58   25.20
  -4  -5  -2  175.98   25.20
  -4   5   2  158.18   24.20
   4   5  -2  166.38   26.20
   4  -5   2  188.38   20.40
   4  -5   2  168.98   24.20
  -4  -5  -2  121.09   18.80
  -4   5   2  133.09   20.70
   4   5  -2  171.08   21.20
   4   5  -2  146.19   23.10
   4   6   2 1599.64  109.49
   4  -6  -2 1496.85  110.89
  -4   6  -2 1489.85  110.79
   4   6   2 1475.15  105.19
  -4   6  -2 1572.54  111.69
  -4   6  -2 1561.84  109.19
   4   6   2 1514.65  111.19
   4  -6  -2 1608.74  107.69
  -4  -6   2 1517.55  110.39
  -4  -6   2 1502.55  109.59
  -4  -6  -2 1548.84  109.79
   4  -6   2 1461.65  104.99
   4   6  -2 1465.75  107.89
  -4   6   2 1478.05  106.19
   4  -6   2 1545.85  111.39
   4   6  -2 1490.45  106.79
   4   6  -2 1490.65  102.69
   4  -6   2 1478.05  110.69
  -4  -6  -2 1377.06  110.99
  -4   6   2 1474.35  110.09
  -4   6   2 1482.35  111.39
   4   6  -2 1416.76  109.89
   4   7   2   -2.30   14.80
  -4  -7   2    6.70   14.90
  -4   7  -2   -0.80   14.00
  -4   7  -2   12.40   15.90
   4  -7  -2    4.60   12.60
   4   7   2   30.10   16.00
  -4   7  -2    1.40   11.70
   4  -7  -2  -13.50   14.90
  -4  -7   2    7.30   14.80
   4   7   2   -8.90   10.50
  -4  -7  -2   19.60   16.60
   4   7  -2    7.20   12.20
   4  -7   2   -4.90   12.50
   4  -7   2    9.00   15.00
  -4  -7  -2  -17.40   14.90
   4   7  -2  -16.20   12.10
  -4   7   2    2.50   11.20
  -4   7   2    6.50   13.90
  -4   7   2   -6.90   12.10
   4   7  -2    7.80   17.60
  -4  -8   2   34.20   16.90
   4   8   2   37.20   23.90
   4  -8  -2   43.60   21.40
  -4  -8   2    4.60   18.90
  -4   8  -2   39.60   17.90
  -4   8  -2   20.50   17.60
   4   8   2   50.99   19.70
   4  -8  -2   -3.10   15.80
  -4   8  -2   43.70   21.40
   4  -8  -2   12.30   18.80
  -4  -8   2   26.40   20.10
  -4  -8  -2   51.89   23.20
  -4   8   2   49.70   22.20
  -4   8   2   45.00   17.10
   4  -8   2    2.90   14.80
   4   8  -2    1.80   13.20
   4   8  -2   18.30   21.80
   4  -8   2   16.70   18.60
  -4   8   2   68.49   24.20
   4   8  -2  -11.50   14.50
  -4  -8  -2   69.79   24.30
  -4   9  -2  171.18   32.00
  -4  -9   2  139.89   32.60
   4   9   2  108.49   27.70
   4  -9  -2  131.59   33.00
  -4   9  -2  171.38   35.20
  -4  -9   2  150.28   35.90
  -4   9  -2  128.59   32.60
   4   9   2  207.28   38.90
   4  -9  -2  131.39   34.70
  -4  -9   2  124.19   27.20
  -4  -9  -2  192.08   39.40
  -4  -9  -2   87.89   30.60
   4  -9   2  146.29   36.50
   4   9  -2  184.58   39.30
  -4   9   2  120.09   31.30
   4  -9   2  149.39   32.60
   4   9  -2  143.19   31.40
  -4   9   2  158.18   36.10
   4 -10  -2   91.39   31.00
   4 -10  -2  132.89   37.20
  -4  10  -2  120.09   31.80
  -4  10  -2   47.80   25.50
   4  10   2   63.89   34.70
  -4 -10   2  122.39   35.00
  -4 -10   2  115.49   34.10
  -4  10  -2  146.79   37.00
   4  10   2  181.28   36.30
   4 -10   2  159.18   39.80
   4  10  -2  175.58   40.70
  -4  10   2  136.19   35.60
  -4 -10  -2  170.58   39.40
  -4  10   2  151.78   38.90
  -4 -10  -2  128.19   36.50
   4 -10   2  195.08   38.20
  -4  11  -2   18.10   29.70
  -4 -11   2   -3.50   25.70
   4 -11  -2   -3.70   22.40
   4  11   2   13.30   31.10
  -4  11  -2   16.60   21.80
   4 -11  -2   -9.30   28.90
  -4 -11  -2  -29.00   22.20
  -4 -11  -2   13.50   27.90
   4  11  -2  -19.10   24.80
   4 -11   2    8.20   21.50
   4 -11   2  -37.00   20.70
  -4  11   2  -45.90   24.30
  -4  11   2   -5.40   22.00
  -5   0   2   78.39   13.30
   5   0   2   87.89   13.60
   5   0  -2   93.79   13.80
  -5   0  -2   88.09   15.30
  -5   0  -2   95.39   13.40
  -5   0   2   90.79   15.10
  -5   0  -2   65.39   11.90
   5   0   2   75.39   12.40
  -5   0   2   95.99   11.50
  -5   0   2  103.19   14.80
   5   0  -2   70.19   10.60
   5   0  -2   97.09   15.10
  -5   1  -2 3913.91  254.77
  -5  -1   2 3959.40  251.77
  -5   1  -2 4129.99  254.47
  -5  -1   2 4032.50  256.47
  -5   1  -2 3893.11  250.57
  -5   1  -2 3971.60  255.57
   5  -1  -2 3600.64  253.77
  -5  -1   2 3821.02  254.57
   5   1   2 4065.09  253.47
  -5  -1  -2 3970.90  254.97
   5  -1   2 3743.93  251.77
  -5  -1  -2 3853.21  253.27
   5  -1   2 3850.41  254.57
  -5  -1  -2 3840.92  250.67
   5   1  -2 3890.71  253.57
   5  -1   2 4137.49  254.47
  -5   1   2 3857.61  255.27
  -5   1   2 3834.02  254.07
  -5   1   2 3999.80  253.77
   5   1  -2 4056.29  250.17
  -5  -1  -2 4089.09  256.47
  -5   1   2 3919.81  252.87
  -5   1   2 3886.31  252.57
  -5   1   2 3811.92  253.77
   5   2   2   54.19   10.90
   5   2   2   40.70   11.10
  -5   2  -2   37.30   11.30
  -5  -2   2   35.10   12.50
   5  -2  -2   42.60   10.30
  -5   2  -2   44.00   12.10
  -5  -2   2   43.70   10.30
   5  -2  -2   26.70   10.30
   5   2   2   29.60    9.60
  -5  -2   2   36.10   12.10
  -5   2  -2   27.70   10.80
   5   2  -2   51.39   11.70
  -5  -2  -2   32.40    9.20
  -5   2   2   50.59   13.20
  -5  -2  -2   52.19   13.40
  -5   2   2   62.09   11.10
  -5  -2  -2   54.89   14.60
  -5   2   2   42.10   11.50
  -5   2   2   50.49   11.50
  -5   2   2   41.20   12.20
   5  -2   2   48.50   13.00
   5  -2   2   40.70   11.00
  -5   2   2   49.80   11.30
   5   2  -2   53.49   13.30
   5   2  -2   35.10    6.70
  -5   3  -2  230.58   21.10
   5   3   2  201.48   21.40
  -5  -3   2  201.08   21.60
  -5   3  -2  215.18   22.70
  -5  -3   2  185.98   23.50
   5  -3  -2  183.68   23.50
   5   3   2  197.78   23.80
  -5   3  -2  225.98   24.60
   5   3   2  234.28   21.20
  -5  -3   2  178.18   24.60
   5  -3  -2  193.18   20.20
  -5  -3  -2  181.58   22.70
  -5   3   2  190.98   21.40
  -5  -3  -2  200.98   22.20
   5  -3   2  195.58   23.60
   5  -3   2  206.28   16.70
  -5   3   2  186.58   24.90
   5  -3   2  203.38   24.00
  -5   3   2  192.58   23.30
  -5  -3  -2  218.18   26.30
   5   3  -2  211.58   23.40
   5   3  -2  209.78   19.30
  -5   3   2  157.38   19.80
   5   3  -2  204.38   23.70
  -5   4  -2    6.50   12.20
   5   4   2   16.70   13.80
  -5  -4   2   -4.60   11.00
   5   4   2   11.20    9.80
  -5   4  -2   -3.10    9.80
  -5   4  -2   -3.30   10.80
   5  -4  -2    2.10    8.50
   5  -4  -2   26.80   13.50
  -5  -4   2   28.50   10.90
   5   4   2   26.30   11.10
  -5   4  -2    3.60    7.50
  -5  -4   2   30.50   12.70
   5   4  -2   27.10   10.00
  -5   4   2    9.20    6.70
  -5   4   2   21.40    9.90
   5   4  -2   32.90   12.70
  -5  -4  -2   16.30   11.60
   5  -4   2    5.40    6.90
  -5   4   2   19.70   12.10
  -5   4   2   -1.30   11.90
  -5  -4  -2   29.00   15.30
   5  -4   2   10.90   11.10
   5   4  -2   48.40   16.30
   5  -4   2    1.00   11.10
  -5  -4  -2   12.80    9.90
  -5   5  -2 1450.45  106.99
   5  -5  -2 1487.25  102.69
   5   5   2 1363.96  103.79
  -5  -5   2 1434.76  104.69
   5   5   2 1440.26  106.49
   5  -5  -2 1534.65  106.69
  -5   5  -2 1509.05  105.99
  -5   5  -2 1568.44  107.69
  -5  -5   2 1546.25  107.69
  -5  -5   2 1512.55  102.29
   5   5   2 1497.25  102.19
   5  -5   2 1452.35  107.19
  -5   5   2 1555.74  107.79
   5   5  -2 1445.06  104.39
   5  -5   2 1364.36  105.79
  -5  -5  -2 1464.25  104.79
   5   5  -2 1487.65  102.69
  -5   5   2 1336.37  106.79
   5   5  -2 1597.94  107.39
  -5   5   2 1467.95  103.09
   5  -5   2 1465.95  100.39
  -5  -5  -2 1423.96  101.79
  -5  -5  -2 1483.25  108.89
   5   6   2  389.76   34.10
   5   6   2  331.07   35.70
  -5   6  -2  319.47   37.20
   5   6   2  298.07   38.50
  -5   6  -2  332.87   37.90
  -5   6  -2  398.06   38.20
  -5  -6   2  337.87   38.80
   5  -6  -2  342.87   34.90
   5  -6  -2  363.36   39.30
  -5  -6   2  406.06   39.20
   5   6  -2  403.76   40.30
  -5  -6  -2  422.76   38.70
  -5   6   2  313.87   38.40
   5   6  -2  316.47   36.80
   5  -6   2  361.76   39.30
  -5   6   2  370.16   35.10
  -5   6   2  278.87   37.00
  -5  -6  -2  301.87   39.90
   5  -6   2  329.47   37.90
   5  -6   2  381.66   33.40
   5   6  -2  316.77   33.70
   5  -7  -2  628.64   56.69
   5   7   2  734.63   64.39
   5   7   2  602.14   58.49
  -5  -7   2  796.22   62.89
   5  -7  -2  608.14   62.39
  -5  -7   2  681.73   62.59
  -5   7  -2  626.74   58.59
  -5   7  -2  662.03   61.39
   5   7   2  699.83   56.09
  -5   7  -2  623.24   61.29
   5  -7  -2  631.24   61.09
  -5   7   2  690.53   57.19
   5  -7   2  582.04   60.39
   5   7  -2  753.42   58.09
  -5   7   2  683.33   62.89
  -5   7   2  711.23   62.89
  -5  -7  -2  681.53   60.49
  -5  -7  -2  724.23   65.39
   5  -7   2  663.33   61.89
   5   7  -2  801.02   64.59
   5   7  -2  692.93   58.89
  -5  -8   2   -3.10   17.60
  -5  -8   2  -12.80   17.30
  -5   8  -2   20.30   19.60
   5   8   2  -10.60   20.80
   5  -8  -2   15.90   19.00
   5   8   2  -13.20   12.80
  -5   8  -2    2.10   14.80
   5  -8  -2   21.80   19.30
  -5   8  -2   12.50   17.50
  -5  -8  -2  -12.40   16.90
  -5   8   2   21.20   22.00
   5   8  -2   22.40   17.30
  -5   8   2   16.20   14.80
   5  -8   2   17.40   17.80
   5   8  -2    9.50   15.30
  -5   8   2   30.30   20.90
   5  -8   2   13.00   20.10
  -5  -8  -2  -10.00   18.40
   5   8  -2   16.70   22.10
  -5   9  -2  274.57   43.70
  -5  -9   2  301.87   45.80
   5   9   2  256.97   45.30
  -5   9  -2  291.97   42.80
   5  -9  -2  303.57   48.10
  -5   9  -2  323.17   47.40
   5   9   2  214.78   37.30
  -5  -9   2  323.57   50.19
   5  -9  -2  190.28   40.80
  -5  -9  -2  173.88   37.60
   5   9  -2  293.67   48.30
   5  -9   2  284.17   48.20
   5   9  -2  188.88   34.80
   5  -9   2  171.68   39.20
  -5   9   2  271.67   44.80
  -5   9   2  194.58   40.50
  -5  -9  -2  284.77   46.20
  -5 -10   2    5.60   23.20
  -5  10  -2   26.90   25.60
  -5  10  -2  -32.50   17.20
  -5  10  -2    5.60   20.40
   5  10   2   28.00   30.50
   5 -10  -2   32.10   27.50
   5 -10  -2   18.00   24.10
  -5 -10   2    4.20   23.20
  -5 -10  -2   -6.90   24.00
   5 -10   2   14.90   20.70
   5 -10   2   25.90   25.60
  -5  10   2    0.00   23.50
   5  10  -2   18.80   28.30
  -5 -10  -2   -6.50   22.00
  -5  10   2   27.20   24.50
  -5 -11   2  164.88   43.60
  -5  11  -2   40.80   31.40
   5  11   2  158.68   42.40
   5 -11  -2  110.19   36.20
  -5 -11   2  131.19   39.60
   5 -11  -2   87.79   36.50
  -5 -11  -2  114.39   37.60
   5 -11   2  129.99   35.20
   5  11  -2   92.59   38.10
  -5 -11  -2  133.99   40.40
  -5  11   2  163.38   43.60
  -5  11   2   90.49   39.20
   5 -11   2  201.58   46.80
  -6   0   2   89.99   11.90
  -6   0  -2   98.79   14.50
  -6   0   2  106.29   15.00
   6   0  -2   88.79   12.30
  -6   0  -2  106.09   16.20
  -6   0   2   72.39   15.40
   6   0   2   95.09   14.00
  -6   0  -2  138.09   19.90
   6   0  -2  104.59   16.00
   6   0  -2   98.19   15.10
  -6   0   2   83.59   14.40
   6   0   2  105.99   15.10
  -6   1  -2  117.89   12.80
   6  -1  -2  159.18   18.20
  -6   1  -2  115.29   18.10
   6  -1  -2  136.59   16.80
  -6  -1   2  103.29   16.70
   6   1   2  156.98   18.80
  -6   1  -2  158.38   19.10
   6   1   2  121.69   16.20
  -6   1  -2  117.29   19.90
  -6  -1   2  135.89   14.20
  -6  -1   2  123.59   19.60
   6   1  -2  136.49   11.40
   6  -1   2  112.69   17.20
   6   1  -2  111.09   17.20
  -6   1   2  135.89   15.30
  -6   1   2  145.69   17.30
   6  -1   2  100.79   13.30
  -6  -1  -2  106.29   17.30
  -6   1   2  117.29   16.80
  -6   1   2  157.68   17.40
  -6  -1  -2  119.29   20.30
  -6   1   2  119.29   17.30
   6   1  -2  130.69   17.20
  -6   1   2  135.79   19.70
  -6  -1  -2  112.89   16.70
   6  -1   2  118.29   17.60
   6  -2  -2 1197.48   80.59
  -6   2  -2 1108.19   81.49
   6   2   2 1166.68   82.09
  -6  -2   2 1166.88   83.69
  -6   2  -2 1207.38   82.39
   6   2   2 1259.97   80.49
  -6  -2   2 1237.58   79.29
  -6   2  -2 1168.68   82.49
  -6  -2   2 1158.98   82.89
   6   2   2 1241.08   80.59
   6  -2  -2 1097.19   82.29
   6   2  -2 1182.68   76.69
  -6  -2  -2 1199.48   78.59
  -6  -2  -2 1166.18   80.29
   6   2  -2 1092.79   80.89
   6  -2   2 1131.69   82.69
  -6  -2  -2 1126.09   83.59
  -6   2   2 1160.18   80.59
  -6   2   2 1176.28   79.39
   6   2  -2 1141.89   81.89
  -6  -2  -2 1140.09   83.69
  -6   2   2 1172.48   81.69
  -6   2   2 1187.08   82.89
   6  -2   2 1228.68   80.49
  -6   2   2 1142.19   80.99
  -6   2   2 1096.79   81.79
  -6  -3   2  179.08   23.30
   6  -3  -2  131.09   21.60
  -6  -3   2  147.69   21.00
   6   3   2  114.69   19.40
  -6   3  -2  128.99   20.20
   6  -3  -2  152.68   20.70
   6   3   2  124.19   17.90
  -6  -3   2  121.19   17.80
  -6   3  -2  139.89   21.10
   6  -3  -2   92.09   15.60
   6   3   2  124.19   18.20
  -6   3  -2  106.99   17.20
  -6  -3  -2  133.39   22.60
   6   3  -2  153.18   15.40
   6   3  -2  140.69   21.40
  -6   3   2  120.79   19.90
   6  -3   2   93.09   18.50
  -6  -3  -2  143.19   18.50
   6  -3   2  141.09   19.50
  -6   3   2  167.28   21.20
  -6   3   2  126.59   18.50
  -6   3   2   98.59   17.00
  -6  -3  -2  149.69   22.10
   6   3  -2  167.68   20.70
   6   4   2  436.66   36.40
  -6   4  -2  404.86   33.40
  -6   4  -2  377.76   37.80
   6  -4  -2  344.47   33.60
   6   4   2  395.26   34.90
  -6   4  -2  423.06   38.20
   6  -4  -2  397.56   38.50
  -6  -4   2  490.55   37.80
  -6  -4   2  435.96   40.20
  -6  -4   2  403.36   37.60
   6   4   2  393.06   39.00
   6  -4  -2  426.76   40.60
   6   4  -2  438.16   39.10
  -6   4   2  463.55   39.50
   6  -4   2  405.46   31.30
   6   4  -2  443.36   34.30
  -6   4   2  383.46   36.10
   6  -4   2  396.26   38.10
  -6  -4  -2  451.85   37.00
   6   4  -2  421.46   38.10
  -6   4   2  403.36   39.00
   6  -4   2  426.16   39.00
  -6  -4  -2  440.96   37.40
  -6  -4  -2  458.25   41.90
  -6   4   2  398.86   33.20
  -6  -5   2  939.41   69.39
  -6   5  -2  968.70   73.19
  -6  -5   2  957.20   71.19
   6   5   2  979.60   70.59
   6  -5  -2  962.50   68.59
   6   5   2  930.61   73.19
   6   5   2  816.22   67.29
   6  -5  -2 1009.40   73.29
   6  -5  -2  916.61   64.79
  -6   5  -2  921.41   73.39
  -6   5  -2  893.61   64.69
   6  -5  -2  934.71   74.39
  -6   5  -2  943.31   72.19
  -6  -5   2  948.21   73.79
  -6  -5  -2  995.50   76.39
   6  -5   2  946.71   72.79
   6   5  -2  924.71   72.49
   6  -5   2  908.91   73.59
  -6  -5  -2  945.91   70.49
  -6   5   2  938.31   64.19
   6   5  -2  952.70   67.89
   6  -5   2  921.51   65.59
  -6   5   2  879.01   73.39
  -6   5   2  915.01   72.89
  -6   5   2  916.21   69.39
  -6  -5  -2  927.51   69.09
   6   5  -2  898.51   70.39
   6  -6  -2  326.17   41.10
  -6   6  -2  328.97   39.00
   6  -6  -2  451.75   37.70
  -6  -6   2  398.06   35.80
  -6   6  -2  411.56   42.40
  -6  -6   2  454.35   42.70
   6   6   2  417.16   37.30
   6   6   2  415.76   39.80
   6   6   2  395.06   42.30
  -6   6  -2  367.76   40.60
   6  -6  -2  344.77   42.00
  -6  -6   2  425.56   43.40
  -6   6   2  409.46   41.70
   6   6  -2  416.86   42.90
  -6  -6  -2  348.37   41.10
   6  -6   2  356.36   41.20
  -6  -6  -2  436.46   41.00
   6  -6   2  394.86   42.70
   6   6  -2  445.36   41.20
  -6   6   2  392.26   38.10
  -6   6   2  400.96   42.90
  -6  -6  -2  386.06   44.30
   6   6  -2  357.66   36.10
   6  -7  -2   78.19   24.30
   6   7   2  107.39   27.70
   6   7   2   92.59   22.90
   6  -7  -2   61.79   19.80
   6   7   2  108.39   20.80
   6  -7  -2   95.99   25.60
  -6   7  -2  129.09   27.40
  -6  -7   2  117.19   27.50
  -6  -7   2  120.79   27.50
  -6   7  -2   76.09   21.60
  -6   7  -2  113.49   27.30
   6   7  -2  104.99   21.00
   6   7  -2  109.19   23.70
  -6   7   2  125.99   27.60
  -6   7   2  114.09   27.10
  -6  -7  -2   68.49   25.40
   6  -7   2  161.78   31.20
  -6   7   2  111.19   21.70
   6   7  -2   86.69   26.50
  -6  -7  -2   94.09   25.10
   6  -7   2  129.29   28.00
  -6  -8   2  268.47   43.50
  -6  -8   2  429.86   49.30
  -6   8  -2  255.77   39.10
   6  -8  -2  291.27   44.20
   6  -8  -2  368.16   47.20
   6   8   2  375.46   51.89
  -6   8  -2  354.26   45.90
  -6   8  -2  383.66   46.00
   6   8   2  352.96   41.70
  -6   8   2  280.47   45.80
  -6  -8  -2  311.37   46.10
  -6  -8  -2  350.16   44.50
   6  -8   2  316.47   43.20
   6   8  -2  310.17   41.00
  -6   8   2  284.07   37.00
  -6   8   2  363.56   45.80
   6  -8   2  342.17   46.30
   6   8  -2  409.16   48.90
   6  -9  -2   50.99   27.00
   6   9   2   83.89   30.00
   6   9   2   82.09   27.90
  -6   9  -2   65.49   24.40
  -6   9  -2   37.00   25.50
  -6  -9   2   62.09   26.80
  -6   9  -2   40.20   23.70
  -6  -9   2   94.19   28.40
   6  -9  -2   64.59   29.10
  -6   9   2   55.09   28.50
   6  -9   2   64.99   28.10
   6  -9   2   34.80   22.10
   6   9  -2   37.90   22.40
   6   9  -2   76.29   29.20
  -6  -9  -2   67.49   30.40
  -6   9   2   22.60   22.90
  -6  -9  -2   31.20   23.70
  -6  10  -2  164.58   35.10
   6 -10  -2   97.99   34.70
   6 -10  -2  169.88   40.20
   6  10   2  103.79   36.00
  -6  10  -2   50.79   30.00
  -6 -10   2  128.29   37.70
  -6 -10   2  146.59   37.20
  -6  10  -2   91.19   31.20
  -6 -10  -2  170.48   40.20
   6 -10   2  149.59   35.50
  -6  10   2  125.89   35.60
  -6  10   2  102.29   35.90
   6 -10   2  193.38   43.40
   6  10  -2  155.88   42.30
  -6 -10  -2  154.58   37.20
  -6  11  -2   -9.00   23.20
   6  11   2   58.69   36.10
   6 -11  -2    0.20   30.70
  -6 -11   2   14.80   30.30
   6 -11  -2   -7.30   23.10
  -6 -11   2   -2.30   26.00
   6 -11   2   15.60   26.90
  -6 -11  -2  -17.40   24.10
   6 -11   2   44.60   25.80
  -6 -11  -2   31.10   28.10
  -6  11   2    2.10   24.00
  -6  11   2   22.60   31.40
   6  11  -2    7.20   29.50
   7   0  -2 1130.09   76.59
   7   0   2 1132.29   79.79
   7   0   2 1224.98   79.39
   7   0  -2 1100.79   79.79
  -7   0   2 1161.98   79.09
   7   0  -2 1096.99   78.79
  -7   0  -2 1146.29   82.29
  -7   0   2 1182.88   82.69
  -7   0   2 1038.60   79.09
  -7   0  -2 1139.69   77.79
  -7   0  -2 1141.79   79.39
  -7   0   2 1169.88   75.49
  -7  -1   2  237.38   27.50
   7  -1  -2  253.97   24.00
  -7  -1   2  248.28   26.10
   7  -1  -2  275.47   25.20
  -7  -1   2  277.87   20.60
   7   1   2  226.48   22.70
   7   1   2  221.98   25.30
  -7   1  -2  273.07   26.30
  -7   1  -2  259.67   20.70
  -7   1  -2  282.87   28.00
  -7   1  -2  212.38   24.50
  -7  -1   2  219.78   25.60
  -7  -1  -2  250.17   27.80
  -7   1   2  288.87   25.50
  -7   1   2  235.08   23.80
   7  -1   2  247.28   25.80
   7   1  -2  238.88   19.00
  -7   1   2  265.07   24.70
  -7  -1  -2  261.97   24.70
  -7   1   2  224.68   27.10
   7  -1   2  241.88   20.10
  -7   1   2  212.68   21.20
  -7  -1  -2  247.28   25.80
  -7   1   2  238.38   23.00
   7  -1   2  265.87   25.30
   7   1  -2  217.18   24.40
   7   1  -2  235.28   24.90
  -7  -2   2  579.34   50.29
   7  -2  -2  621.54   46.20
  -7   2  -2  610.74   48.00
   7   2   2  603.04   48.10
  -7  -2   2  532.25   48.10
  -7  -2   2  618.14   44.20
   7   2   2  661.63   47.20
   7   2   2  597.44   45.60
   7  -2  -2  620.84   49.00
  -7   2  -2  639.74   48.70
  -7   2  -2  657.13   49.30
  -7  -2  -2  639.04   43.70
  -7   2   2  654.83   47.60
  -7   2   2  559.64   45.60
   7   2  -2  598.44   47.10
  -7   2   2  617.94   45.00
   7   2  -2  681.83   48.90
   7  -2   2  663.13   46.00
   7   2  -2  622.84   41.80
  -7  -2  -2  604.54   50.59
  -7  -2  -2  584.14   46.20
  -7  -2  -2  660.53   50.09
   7  -2   2  558.74   47.60
  -7   2   2  630.34   49.00
  -7   2   2  577.84   47.90
  -7   2   2  591.34   47.50
   7   3   2  545.05   42.70
   7  -3  -2  555.74   41.50
  -7   3  -2  532.65   45.40
  -7  -3   2  571.64   47.00
   7   3   2  472.15   42.60
   7   3   2  539.95   45.60
  -7  -3   2  576.34   42.50
   7  -3  -2  562.64   47.00
  -7  -3   2  534.85   46.30
  -7   3  -2  551.54   43.90
   7  -3  -2  560.04   44.40
  -7  -3  -2  469.85   45.00
  -7   3   2  610.74   45.80
  -7   3   2  512.35   43.60
   7   3  -2  576.34   45.30
  -7  -3  -2  522.95   41.50
  -7  -3  -2  453.95   46.20
   7   3  -2  608.24   45.80
  -7   3   2  541.55   46.20
  -7   3   2  565.74   41.10
  -7   3   2  500.75   43.60
   7   3  -2  564.74   39.30
   7  -3   2  617.74   47.30
   7  -3   2  546.65   44.50
   7  -4  -2  188.88   22.20
   7   4   2  219.18   24.70
  -7  -4   2  216.58   26.10
   7   4   2  211.98   23.90
  -7   4  -2  181.28   26.00
  -7   4  -2  222.78   22.50
  -7  -4   2  212.78   28.70
  -7  -4   2  198.88   23.90
   7  -4  -2  242.98   27.30
   7  -4  -2  212.98   27.70
   7   4   2  255.07   29.50
  -7   4  -2  197.08   25.60
  -7  -4  -2  169.28   23.00
  -7   4   2  204.28   26.60
   7  -4   2  201.78   25.50
   7   4  -2  207.08   26.80
   7   4  -2  222.38   27.90
  -7   4   2  233.48   28.60
   7   4  -2  215.18   21.50
  -7   4   2  244.48   25.60
   7  -4   2  186.98   26.30
  -7   4   2  216.68   22.50
  -7  -4  -2  197.78   25.80
  -7  -4  -2  219.88   29.60
   7  -4   2  202.28   18.40
  -7  -5   2 1134.69   88.19
  -7  -5   2 1244.88   85.59
   7   5   2 1103.49   82.79
   7  -5  -2  989.20   85.29
  -7   5  -2 1143.59   86.69
   7  -5  -2 1158.48   89.09
  -7   5  -2 1104.49   86.69
   7  -5  -2 1110.79   81.79
  -7  -5   2 1136.39   84.39
  -7   5  -2 1169.28   80.39
   7   5   2 1150.68   87.69
   7   5   2 1189.28   84.39
  -7   5   2 1205.98   84.99
  -7   5   2 1187.38   79.89
   7   5  -2 1165.18   87.19
  -7  -5  -2 1114.69   84.39
  -7   5   2 1017.10   87.09
   7  -5   2 1204.88   79.59
  -7  -5  -2 1140.79   84.49
  -7  -5  -2 1197.18   90.09
  -7   5   2 1253.77   88.29
   7   5  -2 1209.88   85.89
   7  -5   2 1116.89   86.69
   7   5  -2 1175.68   81.89
   7  -5   2 1177.18   88.69
  -7  -6   2  450.15   43.20
  -7  -6   2  421.16   39.00
   7  -6  -2  467.15   46.50
  -7   6  -2  389.36   42.40
   7   6   2  432.06   39.60
   7   6   2  383.36   40.30
  -7   6  -2  422.76   42.60
  -7   6  -2  403.76   44.10
   7   6   2  439.86   45.20
   7  -6  -2  387.06   37.80
   7  -6  -2  335.07   43.20
  -7  -6   2  477.15   46.50
  -7  -6  -2  407.46   41.70
  -7   6   2  438.06   44.80
   7   6  -2  505.55   46.10
  -7   6   2  428.16   40.30
   7  -6   2  406.96   43.50
   7   6  -2  427.66   42.50
  -7  -6  -2  398.06   38.90
  -7   6   2  437.86   44.10
   7   6  -2  455.95   38.80
   7  -6   2  388.86   43.50
  -7  -6  -2  422.56   46.70
   7  -7  -2  343.27   43.00
  -7  -7   2  336.57   43.40
  -7   7  -2  369.26   42.70
   7   7   2  330.27   38.60
  -7   7  -2  365.16   42.40
  -7   7  -2  386.96   41.90
  -7  -7   2  372.86   41.80
   7   7   2  289.17   40.50
   7   7   2  325.67   36.60
   7  -7  -2  404.56   45.50
   7   7  -2  369.66   43.80
   7  -7   2  370.86   43.60
   7   7  -2  363.66   40.90
  -7   7   2  278.17   40.60
  -7   7   2  332.57   37.40
  -7   7   2  294.27   41.00
  -7  -7  -2  355.96   44.60
   7  -7   2  346.97   43.10
  -7  -7  -2  318.97   39.80
  -7   8  -2   56.09   25.00
  -7   8  -2   94.29   26.90
   7   8   2   55.49   19.90
   7   8   2   60.99   27.20
   7  -8  -2   38.40   24.40
  -7  -8   2   49.30   23.70
   7  -8  -2   95.09   29.50
  -7  -8   2   93.69   29.60
  -7   8  -2   99.09   27.60
  -7  -8  -2   60.99   26.40
   7  -8   2   89.69   28.10
   7  -8   2  103.79   27.90
  -7  -8  -2   65.49   23.10
   7   8  -2   48.10   22.50
  -7   8   2   62.49   24.70
   7   8  -2   68.99   27.30
  -7   8   2   54.29   23.90
  -7   8   2   53.69   19.00
   7  -9  -2   50.49   27.10
  -7  -9   2   30.50   23.40
  -7  -9   2  103.99   32.80
  -7   9  -2   81.99   26.00
   7  -9  -2   54.99   27.00
  -7   9  -2   65.99   26.50
   7   9   2  111.39   33.60
  -7   9  -2   88.29   31.40
   7  -9   2   65.09   26.50
   7   9  -2   52.69   24.10
  -7  -9  -2   92.59   30.60
  -7  -9  -2   45.70   28.20
  -7   9   2   85.69   28.60
   7  -9   2   80.29   30.10
  -7   9   2   83.59   29.80
   7   9  -2   55.59   32.00
  -7  10  -2   37.60   27.40
  -7  10  -2   84.89   28.40
   7  10   2   62.79   35.20
  -7 -10   2    5.80   28.10
   7 -10  -2   81.89   32.10
   7 -10  -2   74.99   32.10
  -7 -10   2   94.69   32.70
   7 -10   2   41.50   25.60
   7  10  -2   46.40   32.30
  -7 -10  -2  115.29   35.40
  -7 -10  -2   65.99   30.60
  -7  10   2   82.09   33.30
   7 -10   2   43.50   29.10
  -7  10   2   35.70   27.30
   7  11   2  203.98   51.19
  -7  11  -2  108.49   36.30
   7 -11  -2  134.29   41.20
  -7 -11   2  155.38   39.00
  -7 -11   2  181.18   43.10
   7 -11  -2  121.39   41.30
   7  11  -2  196.38   46.40
   7 -11   2  133.59   38.40
  -7  11   2  128.99   39.70
   7 -11   2  170.78   42.00
  -7  11   2  151.48   40.70
  -7 -11  -2  171.68   42.60
  -7 -11  -2   45.30   34.40
  -8   0   2   -0.40    9.40
  -8   0  -2    1.60   10.60
  -8   0   2   -3.90    8.80
   8   0   2   -5.00    9.10
   8   0   2  -10.40    8.00
   8   0  -2    3.10    6.40
  -8   0   2  -10.60    9.20
  -8   0   2    0.70    5.80
  -8   0  -2    4.50    8.50
   8   0  -2  -12.90    9.20
  -8   0  -2  -13.40    7.60
   8   0  -2  -12.20    8.00
  -8  -1   2   14.20   12.10
  -8   1  -2    1.80    9.60
  -8  -1   2   -1.90    9.80
  -8   1  -2    7.90    7.40
  -8   1  -2   -3.00    9.80
   8  -1  -2   17.20   10.10
  -8   1  -2    5.00   10.20
   8   1   2   25.10   12.00
  -8  -1   2   -3.60    5.80
   8  -1  -2    5.40    7.50
  -8  -1   2   14.20   11.30
   8   1   2    2.80    7.90
   8   1  -2   -4.60    8.70
  -8  -1  -2    4.50   10.10
   8   1  -2   11.20    5.50
  -8   1   2    8.10    7.20
   8  -1   2  -17.50    7.60
   8  -1   2    3.10    5.30
  -8  -1  -2   14.50   12.70
  -8   1   2   -9.90    8.30
   8  -1   2    0.60   10.60
  -8   1   2   -8.50    9.70
  -8  -1  -2   21.10    9.80
  -8   1   2   -4.20    8.40
  -8   1   2    1.10    8.70
   8   1  -2    1.50    9.50
  -8   2  -2  257.27   27.20
   8   2   2  309.27   28.80
  -8   2  -2  264.07   28.40
   8   2   2  259.97   26.20
   8  -2  -2  230.08   27.00
  -8  -2   2  210.58   27.10
   8  -2  -2  252.57   24.40
  -8  -2   2  261.07   22.60
   8   2   2  281.37   24.90
  -8  -2   2  233.78   29.70
  -8   2  -2  228.98   26.40
  -8   2   2  238.78   26.20
  -8  -2  -2  227.18   29.20
  -8  -2  -2  257.37   21.10
  -8   2   2  303.47   27.60
  -8   2   2  250.47   23.60
   8  -2   2  257.17   27.10
   8  -2   2  260.07   23.70
  -8   2   2  220.08   26.20
  -8   2   2  271.17   27.90
  -8  -2  -2  223.88   25.30
   8   2  -2  270.87   27.10
   8   2  -2  259.67   20.10
  -8  -2  -2  237.38   28.70
   8   2  -2  274.27   27.90
   8  -2   2  295.17   29.20
  -8   2   2  254.57   24.30
   8   3   2   -3.90    9.80
   8  -3  -2    4.70   10.50
  -8   3  -2   23.20   11.40
   8   3   2    5.00   11.80
   8   3   2   -3.40    7.60
   8  -3  -2   -1.40   10.60
  -8  -3   2   14.50   11.70
  -8   3  -2   28.20   12.50
   8  -3  -2    4.30    7.70
  -8   3  -2   24.80   11.40
  -8  -3   2   34.60    9.80
  -8  -3  -2   -6.50    7.80
  -8   3   2  -14.80    9.00
   8   3  -2   10.50   11.30
  -8   3   2    4.20    9.40
  -8  -3  -2    4.70   11.60
   8   3  -2   25.30   11.80
  -8   3   2    8.20    7.70
  -8   3   2    2.70   10.40
   8   3  -2   11.60    5.90
   8  -3   2   -6.00    8.70
  -8  -3  -2   -8.90   10.10
   8  -3   2    7.20   10.20
  -8   3   2   12.40   11.40
  -8  -4   2   19.10   10.30
   8   4   2   -6.60   11.30
   8   4   2   34.00   11.40
  -8   4  -2   18.50   12.50
   8  -4  -2   10.00    8.40
  -8   4  -2   14.90    9.70
   8  -4  -2    0.80   10.90
  -8   4  -2    3.90   10.30
   8  -4  -2   18.10   13.50
   8   4   2   20.20   11.20
  -8  -4   2   28.80   15.00
  -8  -4   2   14.80   11.70
   8   4  -2   -4.40   10.70
  -8  -4  -2   -7.40    8.70
  -8  -4  -2    9.30   12.90
   8  -4   2    2.90   12.10
  -8  -4  -2    1.10   12.70
  -8   4   2   -6.70    9.60
  -8   4   2    1.20   11.60
   8   4  -2   11.10    7.80
  -8   4   2   22.70   10.40
  -8   4   2   13.80   10.10
   8  -4   2    2.60   10.80
   8   4  -2    9.00   13.10
   8   5   2  505.55   41.60
  -8  -5   2  426.16   45.50
   8   5   2  469.35   41.30
  -8   5  -2  452.35   43.70
   8  -5  -2  428.06   43.60
   8  -5  -2  464.75   46.30
  -8   5  -2  447.36   38.00
   8   5   2  520.05   46.90
  -8  -5   2  548.15   42.80
  -8  -5   2  435.96   42.60
   8  -5  -2  467.05   38.90
  -8   5  -2  375.06   42.20
  -8   5   2  412.26   41.20
  -8  -5  -2  452.05   47.10
   8  -5   2  462.65   44.10
  -8   5   2  483.35   37.80
   8   5  -2  433.36   44.50
  -8   5   2  462.25   45.50
   8   5  -2  523.15   44.80
  -8   5   2  473.45   44.60
   8   5  -2  502.05   39.00
   8  -5   2  421.06   44.70
  -8  -5  -2  481.75   41.50
  -8  -5  -2  455.45   42.40
  -8   6  -2   98.99   23.40
  -8  -6   2  129.89   24.00
   8   6   2  115.09   21.60
   8  -6  -2  129.79   21.40
   8  -6  -2  123.89   26.80
   8   6   2   93.69   20.10
  -8   6  -2   91.69   22.90
  -8  -6   2  143.39   24.70
   8   6   2  142.49   28.30
   8  -6  -2  101.59   25.60
  -8  -6   2  100.89   24.70
  -8  -6  -2  117.09   26.90
   8   6  -2  181.88   30.00
   8  -6   2  179.38   29.40
  -8   6   2  134.99   27.50
   8  -6   2  125.49   25.70
   8   6  -2  143.09   25.80
  -8  -6  -2  125.89   24.30
  -8   6   2  151.98   25.10
  -8  -6  -2  139.69   23.80
  -8   6   2   67.39   21.40
   8   7   2   56.09   17.50
   8  -7  -2   30.20   19.70
  -8  -7   2   44.00   23.80
   8   7   2   23.40   15.50
   8   7   2   31.80   20.70
  -8   7  -2  -11.30   12.30
  -8   7  -2   20.20   19.40
  -8  -7   2  -10.50   15.00
   8  -7  -2   37.30   21.30
   8   7  -2   28.70   18.30
  -8  -7  -2    6.70   19.90
   8   7  -2   26.20   20.80
  -8   7   2   24.40   16.30
   8  -7   2    8.90   17.20
  -8  -7  -2   50.59   19.50
  -8   7   2   28.40   19.80
   8  -7   2   60.39   22.20
  -8   7   2    9.70   18.30
   8  -8  -2  230.38   43.20
   8   8   2  219.28   39.20
  -8   8  -2  216.38   36.70
  -8   8  -2  197.98   38.70
  -8  -8   2  239.38   37.50
  -8  -8   2  301.67   45.80
   8  -8  -2  218.18   39.90
   8   8  -2  290.57   38.90
  -8   8   2  162.58   36.60
   8  -8   2  152.28   35.20
   8  -8   2  224.98   41.30
   8   8  -2  251.37   43.00
  -8  -8  -2  132.89   31.40
  -8  -8  -2  203.68   41.90
  -8   8   2  186.68   35.80
  -8   8   2  186.38   31.90
  -8  -9   2   46.20   28.20
  -8   9  -2   64.49   25.50
   8   9   2   24.00   27.80
  -8  -9   2   22.90   24.30
   8  -9  -2   62.19   28.40
   8  -9  -2   53.99   27.20
  -8   9  -2   44.00   22.50
  -8  -9  -2   40.10   26.20
   8   9  -2  119.49   35.80
   8  -9   2   11.50   21.00
   8  -9   2   20.60   26.50
  -8  -9  -2   54.09   28.80
   8   9  -2   49.60   24.10
  -8   9   2   26.60   23.60
  -8   9   2   66.19   27.90
   8 -10  -2   83.19   30.40
  -8 -10   2   63.89   28.40
  -8  10  -2   57.19   27.30
  -8 -10   2   79.39   34.20
   8 -10  -2  136.39   36.30
   8  10   2   44.70   31.80
  -8  10  -2   27.20   23.00
   8 -10   2   80.69   33.70
   8  10  -2   29.40   30.50
  -8 -10  -2  113.09   34.80
  -8  10   2   60.99   29.90
   8 -10   2   97.29   33.20
  -8 -10  -2   92.99   36.30
  -8  10   2   62.29   33.80
   9   0  -2  370.26   35.10
   9   0   2  388.86   34.40
  -9   0  -2  396.96   35.00
   9   0  -2  413.86   37.20
   9   0  -2  442.66   32.50
  -9   0  -2  415.36   33.60
  -9   0  -2  400.76   39.10
  -9   0   2  431.36   39.70
  -9   0   2  425.26   35.00
  -9   0   2  402.86   35.80
   9   0   2  343.47   35.50
  -9   0   2  419.26   30.00
  -9   1  -2  495.35   40.90
  -9  -1   2  430.76   39.40
  -9   1  -2  462.05   34.70
  -9  -1   2  492.05   40.30
  -9   1  -2  498.95   43.10
   9   1   2  454.35   37.30
   9   1   2  386.06   39.40
   9  -1  -2  500.85   35.30
  -9  -1   2  505.65   33.50
   9  -1  -2  453.55   39.30
  -9   1  -2  467.55   39.60
   9  -1  -2  485.55   37.60
  -9  -1   2  416.56   42.20
   9  -1   2  504.15   40.90
  -9   1   2  478.95   34.90
  -9   1   2  502.25   40.50
  -9   1   2  374.76   40.30
   9   1  -2  454.25   39.30
  -9   1   2  466.85   36.90
  -9  -1  -2  394.46   41.80
   9  -1   2  420.26   33.00
  -9  -1  -2  430.46   38.60
   9  -1   2  545.15   40.10
   9   1  -2  410.56   39.50
   9   1  -2  473.15   33.80
  -9  -1  -2  476.85   39.10
  -9   1   2  453.05   39.20
   9  -2  -2 2179.78  140.49
  -9   2  -2 2186.58  145.19
  -9  -2   2 2138.29  144.39
   9   2   2 2125.89  140.79
  -9   2  -2 2079.69  143.29
   9  -2  -2 2170.78  143.89
   9  -2  -2 2116.69  143.49
  -9  -2   2 2182.68  146.89
   9   2   2 2086.69  142.29
  -9  -2   2 2224.08  138.19
  -9   2  -2 2027.50  136.49
   9   2   2 2103.99  143.69
  -9   2  -2 2103.49  143.89
   9  -2   2 2005.10  143.39
  -9  -2  -2 2031.00  141.89
   9   2  -2 2167.78  136.99
   9   2  -2 2154.38  143.69
  -9   2   2 2171.48  143.39
   9  -2   2 2028.50  142.99
  -9   2   2 1982.40  142.49
  -9   2   2 2112.79  139.89
  -9  -2  -2 2097.29  143.99
   9  -2   2 2183.18  139.79
  -9  -2  -2 2141.29  146.89
  -9   2   2 2206.08  140.39
  -9   2   2 1984.40  144.19
  -9  -2  -2 1980.90  136.49
  -9   2   2 1925.11  142.89
   9   2  -2 2168.88  142.99
  -9   3  -2  888.61   65.19
  -9  -3   2  917.21   68.79
   9  -3  -2  831.72   61.09
   9  -3  -2  867.41   63.29
  -9  -3   2  951.80   68.19
   9  -3  -2  823.12   66.49
   9   3   2  865.21   62.29
   9   3   2  748.43   65.29
  -9  -3   2  896.21   60.79
  -9   3  -2  827.62   65.49
  -9   3  -2  879.31   66.29
   9   3   2  881.81   63.99
  -9   3   2  874.71   65.39
  -9   3   2  829.12   64.49
  -9   3   2  819.02   60.59
   9   3  -2  846.62   58.29
   9   3  -2  926.41   65.89
   9  -3   2  861.01   66.49
  -9  -3  -2  784.82   66.59
  -9   3   2  813.92   64.59
   9   3  -2  886.81   65.89
   9  -3   2  780.62   62.39
  -9   3   2  860.51   66.59
  -9  -3  -2  804.52   59.79
  -9  -3  -2  838.32   67.49
  -9   4  -2   26.80   13.00
   9   4   2   -4.10    8.30
   9   4   2   -3.80    9.80
  -9   4  -2   19.90   12.30
   9  -4  -2    5.40    8.30
  -9  -4   2   12.30   11.70
  -9   4  -2   27.90   11.80
  -9  -4   2   16.80   13.10
   9   4   2   -5.80   11.40
  -9  -4   2   13.80   10.30
   9  -4  -2   -6.80   11.90
   9  -4  -2   27.90   13.70
  -9  -4  -2   -4.30    8.70
  -9  -4  -2   -6.30   12.60
   9   4  -2   -2.50   11.20
   9  -4   2   21.80   12.90
   9   4  -2   11.70    7.50
   9   4  -2   -3.50   12.00
  -9   4   2   14.50   12.40
  -9   4   2    7.00   10.80
  -9  -4  -2    0.20   12.60
  -9   4   2   -5.10    9.90
  -9   4   2   -0.10   10.80
   9  -4   2   -1.20   10.20
   9   5   2  902.91   73.09
  -9  -5   2  945.41   79.49
   9  -5  -2  931.01   71.19
   9  -5  -2  920.71   76.29
  -9   5  -2  990.80   72.49
   9  -5  -2  994.60   80.39
  -9  -5   2 1055.49   74.29
  -9   5  -2  991.60   78.19
   9   5   2  956.70   78.59
   9   5   2  997.40   74.49
  -9   5  -2  882.11   76.59
  -9  -5   2  979.80   77.59
   9   5  -2 1031.90   77.29
  -9  -5  -2 1026.30   73.99
  -9   5   2 1042.20   80.99
  -9   5   2  991.70   75.69
   9  -5   2  990.00   79.49
  -9   5   2 1048.90   72.69
  -9  -5  -2  992.30   76.89
   9  -5   2 1098.49   78.19
  -9   5   2  993.00   78.29
  -9  -5  -2 1028.20   81.49
   9   5  -2 1008.20   79.19
  -9  -6   2  439.66   46.00
   9  -6  -2  363.26   43.10
   9   6   2  383.96   43.60
  -9   6  -2  356.76   40.90
  -9  -6   2  313.07   37.50
   9   6   2  372.36   37.40
  -9  -6   2  324.17   37.20
  -9   6  -2  342.07   41.00
   9  -6  -2  337.17   41.70
   9   6   2  379.46   37.60
  -9  -6  -2  375.56   37.60
   9  -6   2  370.56   42.40
  -9   6   2  373.16   38.40
   9   6  -2  381.86   43.30
  -9  -6  -2  361.56   39.20
  -9   6   2  312.47   40.20
   9  -6   2  309.17   41.10
  -9   6   2  373.56   42.80
  -9  -6  -2  340.97   44.30
   9   6  -2  320.27   39.10
  -9   7  -2   23.30   19.20
  -9  -7   2   21.90   17.40
  -9  -7   2   29.70   23.40
   9  -7  -2   20.60   21.00
   9   7   2   19.20   16.00
  -9   7  -2   43.60   19.00
   9   7   2    4.40   19.30
   9   7   2   20.80   16.40
   9  -7  -2   54.59   22.00
   9  -7   2   20.10   17.80
  -9  -7  -2   39.10   23.70
   9   7  -2   40.70   21.50
  -9   7   2    2.60   17.50
  -9   7   2   22.40   19.70
  -9   7   2   39.80   19.10
  -9  -7  -2   19.60   18.10
   9  -7   2   59.19   22.70
   9   7  -2   56.69   21.30
  -9   8  -2  270.47   46.80
   9  -8  -2  207.18   42.90
  -9  -8   2  400.26   45.70
  -9  -8   2  347.57   51.19
   9  -8  -2  335.97   48.60
  -9   8  -2  347.77   44.50
   9   8   2  316.67   50.19
  -9  -8  -2  478.25   54.69
   9   8  -2  395.16   51.39
  -9   8   2  323.47   45.90
  -9   8   2  343.57   47.70
  -9  -8  -2  368.76   45.40
  -9   8   2  362.36   43.20
   9  -8   2  377.36   47.30
   9   8  -2  334.77   43.20
   9  -8   2  415.66   50.09
  -9  -9   2   42.60   26.90
   9   9   2    9.00   26.80
  -9   9  -2   27.00   20.40
  -9  -9   2    4.90   20.40
   9  -9  -2   48.40   27.00
  -9   9  -2   14.70   23.20
   9  -9  -2   34.10   27.10
  -9   9   2   32.10   24.90
   9  -9   2   26.30   22.40
   9   9  -2   18.20   22.40
  -9   9   2   40.10   27.00
  -9  -9  -2   -7.20   24.20
   9  -9   2   18.90   26.50
  -9  -9  -2   41.80   24.60
   9   9  -2   24.70   26.60
   9  10   2  120.89   37.40
   9 -10  -2   90.29   33.00
  -9 -10   2   90.49   35.50
  -9 -10   2   88.69   31.70
  -9  10  -2   63.89   28.00
  -9  10  -2  118.09   34.00
   9 -10  -2  102.39   36.90
   9 -10   2   78.29   34.90
  -9 -10  -2   62.59   32.20
  -9 -10  -2   90.99   31.70
  -9  10   2  103.59   33.20
  -9  10   2  116.09   36.20
   9  10  -2   53.79   34.30
   9 -10   2   50.99   29.90
 -10   0   2  134.99   24.50
 -10   0   2   98.49   19.20
 -10   0  -2  115.79   17.30
  10   0  -2  147.39   16.10
 -10   0  -2  102.59   21.90
  10   0   2  105.59   20.90
  10   0   2  101.39   18.20
 -10   0  -2  140.79   21.40
  10   0  -2  132.09   21.20
 -10   0   2  130.09   13.50
 -10   0   2  135.39   19.80
  10   0  -2  123.29   21.60
  10   1   2   76.99   15.00
 -10  -1   2   60.19   18.50
 -10   1  -2   65.99   17.80
 -10  -1   2  104.09   18.40
 -10   1  -2   96.49   14.20
  10  -1  -2   75.69   14.80
  10  -1  -2   91.39   17.80
 -10  -1   2   84.49   11.00
  10  -1  -2   91.99   13.70
  10   1   2   72.09   17.20
 -10   1  -2  100.49   17.30
 -10  -1   2   50.79   16.20
  10   1  -2   88.49   18.80
 -10   1   2   71.59   18.40
 -10   1   2   71.99   17.20
  10  -1   2   68.89   17.00
  10   1  -2   71.99   16.40
 -10  -1  -2   51.19   16.90
 -10   1   2   53.99   15.10
  10  -1   2   89.29   10.80
 -10  -1  -2   69.69   16.20
  10  -1   2   92.79   17.60
 -10   1   2   77.39   15.00
 -10  -1  -2   70.89   16.20
 -10   1   2   77.89   12.50
  10   1  -2   76.59   11.80
 -10  -2   2   10.40    6.70
 -10   2  -2   35.00   12.50
  10   2   2   -5.20    7.90
  10  -2  -2    8.20    8.50
  10  -2  -2    6.80    9.80
 -10   2  -2   49.40   14.50
  10  -2  -2   16.90   11.00
 -10  -2   2   11.00   13.80
 -10  -2   2   17.80   12.70
  10   2   2   16.40   11.50
 -10   2  -2   26.40   12.90
 -10   2  -2   11.40    6.60
  10   2   2   -8.30   12.10
 -10   2   2    8.90    8.30
  10   2  -2   19.20    6.60
 -10   2   2    5.00    7.90
 -10  -2  -2   10.60   11.60
 -10  -2  -2   29.50   11.70
  10   2  -2   24.80   13.60
 -10  -2  -2   35.30   14.60
  10  -2   2   13.00   11.10
 -10   2   2   18.80   11.60
  10  -2   2    9.50    7.80
 -10   2   2  -15.30    8.30
 -10   2   2    5.20   11.20
  10   2  -2   31.00   13.80
  10  -2   2   11.10   11.60
  10  -3  -2  204.88   22.30
 -10   3  -2  342.47   29.80
 -10  -3   2  189.88   27.20
 -10   3  -2  255.07   27.70
 -10  -3   2  196.58   28.70
  10  -3  -2  225.08   24.60
  10   3   2  197.18   23.10
  10   3   2  269.17   29.50
 -10   3  -2  222.48   26.60
  10  -3  -2  175.28   26.30
  10   3   2  172.08   24.90
 -10  -3   2  229.78   21.60
 -10   3   2  183.58   26.10
 -10  -3  -2  145.49   26.50
 -10   3   2  215.88   26.20
 -10  -3  -2  194.28   29.30
 -10  -3  -2  165.08   19.90
  10  -3   2  220.48   26.70
 -10   3   2  247.38   27.70
  10   3  -2  230.78   19.20
 -10   3   2  131.09   24.30
  10   3  -2  266.27   29.70
  10   3  -2  251.97   28.20
  10  -3   2  208.08   24.30
 -10   3   2  189.38   21.50
  10   4   2  -13.00    8.80
  10  -4  -2    1.00   11.60
  10  -4  -2    7.30    8.90
 -10  -4   2   23.60   15.90
 -10  -4   2    7.60   12.20
  10   4   2    1.60   13.30
 -10   4  -2   30.30   14.60
 -10   4  -2   19.10   12.80
 -10  -4   2    8.90    9.40
  10   4   2    7.30   11.90
  10  -4  -2    6.10   12.30
 -10   4  -2   21.10   12.70
  10  -4   2    8.80   13.80
  10   4  -2   28.30   14.00
 -10   4   2   10.80   12.20
  10   4  -2   21.20    9.50
 -10   4   2   23.30   13.40
  10  -4   2    5.70   11.60
 -10  -4  -2   17.80   10.20
 -10  -4  -2    9.90   13.80
 -10   4   2   34.40   14.10
 -10  -4  -2   29.80   15.20
  10   4  -2   20.80   13.30
 -10   4   2    5.70   11.00
  10   5   2  188.58   27.50
  10  -5  -2  138.89   20.90
  10   5   2  232.68   33.20
  10  -5  -2  192.98   27.90
 -10  -5   2  241.48   32.80
 -10   5  -2  194.08   29.40
 -10   5  -2  149.39   22.10
 -10   5  -2  164.48   27.40
 -10  -5   2  192.98   28.70
  10  -5  -2  102.39   24.70
  10   5   2  145.89   22.70
 -10  -5   2  171.28   24.00
 -10  -5  -2  185.18   31.80
  10   5  -2  189.38   29.10
  10  -5   2  161.78   28.20
 -10   5   2  225.38   31.40
 -10   5   2  190.48   30.80
 -10   5   2  192.78   27.30
 -10  -5  -2  161.98   23.80
 -10  -5  -2  181.08   28.50
  10   5  -2  224.18   31.40
  10  -5   2  168.28   29.70
 -10   5   2  167.78   23.50
 -10  -6   2   30.20   16.80
 -10  -6   2   39.30   16.50
 -10  -6   2   42.00   20.80
  10   6   2   36.30   16.50
 -10   6  -2   32.60   17.30
  10   6   2    3.60   18.00
  10  -6  -2   28.80   17.30
  10  -6  -2    4.60   16.30
 -10   6  -2   46.60   19.80
  10   6   2   38.90   16.00
 -10   6   2   19.30   15.10
 -10  -6  -2   65.49   22.00
 -10  -6  -2   60.69   18.40
  10   6  -2   71.79   20.60
  10   6  -2   35.30   19.40
  10  -6   2   40.90   18.80
 -10   6   2  -11.40   14.00
  10  -6   2   12.40   16.00
 -10  -6  -2   38.60   17.50
 -10   6   2   24.50   15.70
  10   7   2  116.59   30.50
 -10   7  -2  155.98   29.50
 -10   7  -2  132.09   29.20
  10  -7  -2  116.59   29.00
  10  -7  -2  156.58   33.40
 -10  -7   2  157.18   29.10
  10   7   2  136.39   26.10
 -10  -7   2  155.58   34.60
  10  -7   2  147.89   33.50
 -10  -7  -2   93.19   29.50
  10   7  -2  178.78   33.70
  10  -7   2   63.79   25.90
 -10  -7  -2   86.69   25.10
 -10   7   2  118.39   30.70
  10   7  -2  156.38   30.50
 -10   7   2  158.78   33.40
 -10   7   2  142.89   27.70
 -10  -8   2   23.10   24.30
 -10   8  -2   17.70   19.40
  10   8   2   11.20   23.60
  10  -8  -2   23.40   24.50
 -10   8  -2   14.00   18.60
  10  -8  -2   -2.70   18.70
 -10  -8   2   30.80   19.40
  10  -8   2  -23.40   18.80
 -10  -8  -2  -36.40   15.90
 -10   8   2    2.80   19.80
 -10   8   2   14.20   17.70
  10   8  -2   21.10   18.60
 -10  -8  -2   18.10   23.80
  10  -8   2   29.00   22.50
 -10   8   2    1.70   20.00
  10   8  -2    1.60   22.50
 -10  -9   2   40.30   23.40
 -10   9  -2   88.59   27.70
 -10   9  -2  129.09   35.60
  10  -9  -2  118.89   34.80
  10  -9  -2   86.69   31.80
  10   9   2  116.29   37.60
 -10  -9   2  140.59   38.10
  10  -9   2   56.59   26.80
 -10   9   2   97.29   30.30
 -10  -9  -2   34.50   24.60
  10   9  -2   81.09   26.30
  10   9  -2  122.09   37.10
  10  -9   2   86.59   30.70
 -10  -9  -2   51.79   32.30
 -10   9   2   88.09   29.60
 -10 -10   2   42.60   26.00
 -10  10  -2   61.49   31.40
  10 -10  -2   -3.40   23.60
 -10 -10   2   41.20   31.90
  10  10   2    4.40   29.80
 -10  10  -2   37.70   26.00
  10 -10  -2  -16.60   22.90
  10 -10   2   23.90   28.90
  10  10  -2  -14.00   26.40
 -10 -10  -2  -10.00   27.70
 -10  10   2   32.60   29.70
  10 -10   2   19.20   24.60
 -10  10   2  -18.50   21.70
 -10 -10  -2   17.70   27.00
 -11   0  -2  188.38   24.60
  11   0  -2  259.57   28.80
  11   0   2  258.17   28.70
 -11   0   2  166.28   24.10
 -11   0   2  212.68   17.60
  11   0   2  156.48   22.10
 -11   0   2  173.28   23.40
 -11   0  -2  187.78   28.20
 -11   0   2  181.78   28.10
  11   0  -2  179.28   20.00
 -11   0  -2  184.78   22.00
  11   0  -2  258.07   27.20
  11   1   2   -2.60   11.40
 -11   1  -2    7.60    8.40
  11  -1  -2   -8.90    6.90
  11  -1  -2    0.00    7.70
  11   1   2    6.70    9.10
 -11   1  -2    5.50   11.20
  11  -1  -2    2.20   11.50
 -11  -1   2   -3.70    5.30
 -11  -1   2   -8.00   11.00
 -11   1  -2    1.00   12.10
 -11  -1   2   27.30   12.50
 -11  -1   2   -8.00   11.60
 -11   1   2  -18.20    7.30
 -11   1   2   12.80   13.70
 -11   1   2   -9.40   10.40
 -11  -1  -2    0.40   10.00
 -11   1   2   12.30    7.70
  11  -1   2    7.80   10.60
  11  -1   2   20.00   13.60
 -11  -1  -2   -5.60   11.20
  11   1  -2   -0.40   11.80
  11   1  -2    8.00   12.70
  11   1  -2    5.00    6.40
  11  -1   2   10.20    5.90
 -11  -1  -2    8.40   11.40
  11   2   2   95.39   16.00
  11   2   2   80.19   20.30
 -11   2  -2  134.99   14.30
 -11   2  -2   63.49   15.80
  11  -2  -2  117.69   16.80
  11  -2  -2   89.29   18.00
  11  -2  -2   47.70   15.30
  11   2   2   96.59   19.80
 -11  -2   2   91.79   22.50
 -11   2  -2  108.89   21.10
 -11  -2   2   80.89   19.00
 -11  -2   2  122.09   13.10
 -11   2   2   73.69   17.20
  11  -2   2  119.19   15.70
 -11   2   2   64.19   18.90
  11   2  -2   98.29   20.20
  11   2  -2  106.89   13.20
 -11  -2  -2  111.59   19.00
 -11   2   2   89.59   15.50
 -11  -2  -2  119.39   23.80
  11  -2   2   77.89   18.20
 -11   2   2  102.39   19.00
 -11  -2  -2   59.89   18.10
 -11   2   2   77.19   14.00
  11   2  -2   84.69   19.30
  11  -2   2  101.29   19.30
  11  -3  -2  600.54   53.19
 -11   3  -2  584.54   53.49
  11   3   2  686.43   50.49
  11   3   2  527.65   52.09
 -11   3  -2  640.44   54.09
 -11  -3   2  576.44   54.29
  11  -3  -2  681.83   50.99
 -11  -3   2  622.24   46.80
  11   3   2  671.53   52.89
 -11  -3   2  621.74   57.29
  11  -3  -2  614.54   53.79
 -11   3  -2  636.54   44.30
 -11   3  -2  649.43   54.29
 -11  -3  -2  561.24   45.30
  11   3  -2  674.93   45.70
 -11   3   2  658.03   54.19
 -11  -3  -2  586.44   54.79
  11  -3   2  740.73   50.89
 -11   3   2  696.73   54.09
  11  -3   2  572.04   53.19
  11  -3   2  795.12   57.29
  11   3  -2  671.53   54.39
 -11   3   2  618.54   48.00
 -11   3   2  704.83   53.99
 -11  -3  -2  581.64   56.19
  11   3  -2  664.83   54.99
  11  -4  -2  195.58   29.70
 -11  -4   2  243.58   32.30
 -11  -4   2  226.48   32.20
 -11  -4   2  257.47   24.70
  11   4   2  193.18   24.50
 -11   4  -2  250.07   29.60
 -11   4  -2  206.58   30.50
 -11   4  -2  238.28   30.90
  11   4   2  234.48   32.30
  11   4   2  189.28   28.00
  11  -4  -2  194.28   23.80
  11  -4  -2  271.87   28.50
 -11  -4  -2  203.08   31.50
  11  -4   2  288.97   29.30
 -11   4   2  241.88   29.40
 -11  -4  -2  210.38   23.50
 -11   4   2  227.48   23.70
 -11   4   2  173.88   28.10
  11  -4   2  161.08   29.00
 -11  -4  -2  217.58   32.30
  11   4  -2  204.08   30.50
 -11   4   2  258.57   31.50
  11   4  -2  250.97   31.40
 -11   4   2  181.78   27.30
 -11  -5   2  148.29   29.10
 -11   5  -2  155.28   28.70
 -11  -5   2  147.69   23.40
  11  -5  -2   88.09   24.20
  11   5   2  135.29   22.10
 -11   5  -2   77.59   23.60
 -11  -5   2  126.79   25.80
  11   5   2   56.39   21.90
  11  -5  -2  111.39   22.70
  11   5   2  119.69   23.50
 -11   5  -2  152.18   23.80
 -11   5   2  197.88   29.30
 -11  -5  -2  128.79   21.10
 -11   5   2   93.09   24.20
 -11   5   2  123.79   21.10
  11  -5   2  111.09   23.10
 -11  -5  -2  121.59   27.30
 -11   5   2  130.49   26.30
 -11  -5  -2   96.49   25.20
  11   5  -2  140.29   27.90
  11  -5   2  106.49   24.20
  11   5  -2  104.29   24.20
  11   6   2  512.65   48.20
 -11   6  -2  525.25   51.69
 -11  -6   2  449.66   48.90
  11  -6  -2  504.15   52.99
 -11   6  -2  595.94   53.79
  11   6   2  555.44   55.19
 -11  -6   2  467.85   46.20
 -11  -6   2  564.74   57.29
  11  -6  -2  531.95   51.39
 -11   6   2  563.14   53.29
 -11   6   2  451.35   48.40
  11  -6   2  443.86   51.89
 -11   6   2  424.76   50.89
  11  -6   2  465.75   49.30
 -11  -6  -2  494.45   45.90
 -11  -6  -2  459.05   54.19
 -11  -6  -2  491.15   49.40
  11   6  -2  563.04   51.79
  11   6  -2  571.04   55.09
 -11  -7   2   27.20   17.70
  11  -7  -2   53.79   24.60
  11  -7  -2   16.80   20.10
  11   7   2   53.39   26.70
 -11   7  -2   25.60   20.00
  11   7   2   46.80   18.80
 -11  -7   2   28.80   24.90
 -11   7  -2   61.89   22.40
  11  -7   2   52.69   23.00
 -11   7   2   26.80   20.20
  11   7  -2  -14.10   20.80
 -11  -7  -2   48.60   27.50
  11   7  -2   54.39   22.20
 -11  -7  -2   18.60   17.70
 -11   7   2   27.70   21.40
  11  -7   2   34.80   21.10
 -11   7   2   60.09   21.40
 -11  -8   2  250.47   45.00
  11  -8  -2  261.17   44.30
  11   8   2  237.28   43.90
 -11  -8   2  177.58   33.60
  11  -8  -2  255.47   45.10
 -11   8  -2  239.58   42.00
 -11   8  -2  165.28   35.80
  11   8  -2  204.18   41.70
 -11  -8  -2  202.28   34.80
 -11   8   2  227.88   37.30
  11  -8   2  248.48   43.40
  11  -8   2  197.48   39.40
  11   8  -2  245.78   40.30
 -11   8   2  207.18   40.50
 -11  -8  -2  109.09   39.10
 -11   8   2  283.67   47.10
 -11   9  -2   42.70   28.30
 -11  -9   2   76.69   33.60
 -11  -9   2   28.20   24.50
  11  -9  -2   31.90   24.70
 -11   9  -2   11.80   20.70
  11   9   2   59.79   32.10
  11  -9  -2   -4.10   26.10
  11  -9   2   33.80   26.60
  11  -9   2   79.19   29.20
 -11   9   2   25.30   24.00
  11   9  -2   55.69   30.80
 -11  -9  -2   62.99   31.40
  11   9  -2   15.60   25.60
 -11   9   2   95.79   32.80
 -11  10  -2   61.09   30.20
 -11  10  -2   56.49   30.10
  11 -10  -2   64.19   33.40
  11  10   2   82.59   37.40
 -11 -10   2  115.49   38.00
 -11 -10   2   67.89   31.20
  11 -10  -2   96.89   36.20
 -11 -10  -2   67.19   36.80
  11  10  -2   93.49   38.50
  11 -10   2   31.30   29.90
 -11  10   2   71.59   30.80
 -11  10   2   53.29   33.10
  11 -10   2    8.00   24.20
  12   0   2  300.37   34.50
  12   0   2  304.47   31.40
 -12   0   2  295.67   31.00
 -12   0   2  335.67   37.70
 -12   0   2  326.17   34.40
  12   0  -2  327.07   33.90
  12   0  -2  340.47   34.40
 -12   0  -2  303.97   29.70
 -12   0   2  322.67   24.90
 -12   0  -2  388.36   34.20
  12   0  -2  302.47   28.40
 -12   0  -2  320.97   36.90
 -12  -1   2  502.65   38.10
  12  -1  -2  585.44   44.70
 -12   1  -2  569.84   51.59
 -12  -1   2  489.95   46.00
  12  -1  -2  575.54   47.70
  12   1   2  522.75   44.30
 -12   1  -2  571.64   42.40
 -12   1  -2  559.94   47.80
  12  -1  -2  546.75   40.80
 -12  -1   2  486.25   50.89
  12   1   2  478.85   47.70
 -12  -1   2  540.65   47.70
  12  -1   2  497.65   38.40
 -12   1   2  625.44   48.70
 -12   1   2  590.34   40.70
  12  -1   2  561.64   48.10
 -12  -1  -2  550.44   46.70
 -12   1   2  566.24   50.99
  12   1  -2  595.44   41.50
  12   1  -2  510.05   47.90
  12   1  -2  646.14   48.90
 -12   1   2  564.54   44.50
  12  -1   2  475.95   45.20
 -12  -1  -2  524.05   45.50
 -12  -1  -2  626.94   54.29
 -12   2  -2   33.70   14.20
 -12  -2   2   32.40   14.90
 -12   2  -2   -3.00   12.00
 -12  -2   2   18.70    7.40
  12   2   2   28.50   14.90
  12  -2  -2   14.50    9.50
  12   2   2    9.70    9.80
 -12  -2   2   33.80   17.10
  12  -2  -2    5.50   13.00
  12  -2  -2   22.40   12.20
 -12   2  -2   32.20    8.70
  12   2   2   13.40   13.00
 -12   2  -2    2.40   11.50
 -12   2   2   -3.80   11.00
  12   2  -2    5.70   13.30
 -12   2   2   18.20    9.80
 -12   2   2    6.00   10.90
 -12  -2  -2   12.30   16.00
 -12   2   2   24.10   14.10
 -12  -2  -2   26.10   12.50
  12  -2   2   32.90   12.70
  12   2  -2   21.30    7.70
  12  -2   2   -2.80   11.40
  12   2  -2   28.00   14.20
 -12  -2  -2   32.90   14.60
  12  -2   2    9.60    7.70
  12   3   2  191.38   22.80
  12  -3  -2  186.28   23.00
 -12   3  -2  168.28   16.30
 -12  -3   2  178.58   18.90
  12   3   2  174.18   28.30
 -12   3  -2  216.08   29.00
 -12   3  -2  175.98   28.30
 -12  -3   2  163.38   27.30
  12  -3  -2  163.78   26.20
 -12   3  -2  134.39   24.60
  12   3   2  181.28   26.30
 -12  -3   2  199.68   31.20
  12  -3  -2  182.18   26.00
  12  -3   2  131.09   25.00
  12  -3   2  159.98   21.10
  12   3  -2  161.28   26.90
  12  -3   2  131.49   25.30
 -12   3   2  202.08   26.80
 -12   3   2  168.68   25.80
 -12  -3  -2  134.89   16.90
 -12   3   2  149.09   20.40
 -12   3   2  167.88   26.80
  12   3  -2  189.58   29.10
 -12  -3  -2  133.69   25.80
 -12  -3  -2  169.48   30.70
  12   4   2    3.10   12.00
 -12  -4   2    6.50    9.20
  12  -4  -2   16.30   12.90
  12   4   2   16.30   11.50
 -12  -4   2   22.80   15.50
 -12  -4   2    0.30   14.50
 -12   4  -2   29.80   15.80
 -12   4  -2   -0.80   11.10
  12  -4  -2   11.10   12.00
  12   4   2   12.80   16.80
  12  -4  -2    6.10    9.50
 -12   4  -2   19.90   14.80
 -12  -4  -2   30.80   18.70
  12   4  -2   -2.20   13.20
 -12   4   2   33.30   18.00
 -12   4   2   12.60    9.70
  12  -4   2   37.30   14.30
  12   4  -2   29.90   16.10
 -12   4   2   16.70   13.60
 -12   4   2   21.50   13.10
 -12  -4  -2   30.20   17.30
  12  -4   2   24.90   14.10
 -12  -4  -2   14.30    9.60
  12   5   2  193.08   39.30
 -12   5  -2  195.58   28.60
 -12  -5   2  185.98   26.10
 -12  -5   2  254.87   38.60
  12  -5  -2  148.79   31.40
 -12   5  -2  271.07   34.60
  12  -5  -2  221.38   30.80
 -12  -5   2  202.88   32.70
 -12   5  -2  206.58   32.20
  12   5   2  242.48   35.70
  12   5   2  220.18   30.70
  12   5  -2  221.98   34.20
 -12   5   2  205.18   31.80
  12  -5   2  218.08   33.20
 -12   5   2  220.98   28.30
 -12   5   2  216.38   33.60
  12  -5   2  211.68   29.70
  12   5  -2  197.88   32.50
 -12  -5  -2  175.68   32.90
 -12  -5  -2  193.78   35.00
 -12  -5  -2  213.48   26.20
 -12   5   2  180.18   33.90
 -12   6  -2   16.60   18.10
 -12  -6   2    3.40   15.00
  12   6   2   23.90   15.80
 -12  -6   2    3.50   12.00
 -12   6  -2   14.50   18.50
  12   6   2   -8.80   18.10
  12  -6  -2    2.60   17.00
 -12  -6   2   12.40   19.70
  12  -6  -2   21.50   17.20
 -12  -6  -2   -9.10   13.10
 -12   6   2   -4.50   17.70
 -12  -6  -2   12.60   22.00
 -12   6   2   -5.90   14.40
 -12   6   2  -13.90   14.40
  12   6  -2   25.90   20.30
  12  -6   2    3.60   16.20
  12  -6   2   -3.10   16.30
 -12  -6  -2    5.50   22.80
  12   6  -2   -5.10   16.30
 -12   7  -2  770.62   66.09
  12  -7  -2  785.22   65.69
  12   7   2  612.54   58.29
 -12  -7   2  603.14   57.59
  12   7   2  706.53   67.39
  12  -7  -2  582.04   63.89
 -12  -7   2  686.63   68.79
 -12   7  -2  713.23   65.79
 -12   7   2  489.35   60.19
 -12  -7  -2  585.44   66.69
  12  -7   2  587.74   63.19
  12   7  -2  611.54   64.59
  12   7  -2  636.24   61.89
  12  -7   2  659.13   62.59
 -12   7   2  616.24   60.79
 -12   7   2  559.34   62.19
  12  -8  -2   66.69   29.00
 -12   8  -2   -2.40   18.70
  12   8   2   69.09   28.80
  12  -8  -2   31.30   24.80
 -12  -8   2    7.10   20.20
 -12  -8   2   -5.30   23.90
 -12   8  -2   54.69   24.70
  12  -8   2   16.00   21.30
 -12   8   2   62.79   27.90
 -12   8   2   72.89   28.30
  12  -8   2   26.40   26.70
  12   8  -2   63.39   27.50
 -12  -8  -2   60.09   30.90
 -12   8   2   47.20   22.30
  12   8  -2   37.00   26.40
  12   9   2    4.90   27.90
  12  -9  -2   50.89   28.90
 -12   9  -2   61.39   26.70
 -12  -9   2    4.40   25.10
 -12   9  -2   39.50   23.80
  12  -9  -2  -29.40   15.10
 -12   9   2   -1.50   22.40
 -12  -9  -2   17.90   29.50
  12  -9   2   23.10   25.00
  12   9  -2   27.50   23.80
  12   9  -2   68.99   30.20
 -12   9   2  -22.70   24.10
  12  -9   2   20.40   25.80
  12 -10  -2  -49.20   23.60
 -12  10  -2   -1.10   25.40
  12 -10  -2   -0.90   23.60
 -12  10  -2   -3.40   22.90
 -12 -10   2  -18.90   26.90
  12  10   2   46.10   33.40
  12  10  -2   -2.50   28.90
  12 -10   2   -5.80   23.80
 -12  10   2    3.30   24.70
  12 -10   2   11.20   27.60
 -12 -10  -2  -30.10   25.60
 -12  10   2  -50.49   22.30
 -13   0   2  141.29   21.30
 -13   0  -2  124.69   20.00
  13   0   2  142.99   21.40
 -13   0  -2  180.98   29.50
  13   0  -2  148.69   18.40
 -13   0   2   98.19   21.20
 -13   0   2  154.68   27.90
  13   0   2   88.29   21.00
 -13   0  -2  153.28   24.70
  13   0  -2   98.39   21.40
 -13   0   2  133.59   14.30
  13   0  -2  155.08   25.10
 -13   1  -2   24.00   16.60
 -13  -1   2   18.10   13.70
  13  -1  -2   72.49   17.30
 -13   1  -2    5.90   12.10
  13   1   2   34.40   15.80
 -13  -1   2   51.19   17.30
  13   1   2   28.20   12.20
  13  -1  -2   53.69   14.10
 -13  -1   2   43.40    7.40
 -13  -1   2   26.50   17.00
  13   1   2   44.90   15.40
 -13   1  -2   59.09   13.10
  13  -1  -2   37.10    9.70
 -13  -1  -2   35.70   13.60
  13  -1   2   43.60   14.40
  13   1  -2   18.60   15.30
 -13   1   2   57.09   10.70
  13   1  -2   73.19   18.20
 -13   1   2   56.09   13.60
 -13   1   2   32.20   15.20
 -13  -1  -2   32.40   14.10
  13   1  -2   40.60   10.50
  13  -1   2   27.30   14.90
 -13   1   2   33.50   17.00
 -13  -1  -2   62.69   20.10
 -13   2  -2  100.79   15.50
 -13   2  -2  162.18   23.90
  13  -2  -2  106.39   17.10
 -13   2  -2  121.49   25.70
 -13  -2   2  171.48   27.40
  13  -2  -2  157.28   25.20
  13   2   2   98.39   23.20
 -13  -2   2   84.69   23.40
  13   2   2  120.09   19.30
 -13  -2   2   99.99   13.80
 -13   2  -2  111.79   23.50
  13   2   2   97.69   22.30
  13  -2  -2  128.79   21.90
  13   2  -2   84.99   14.80
  13   2  -2  165.48   25.50
  13  -2   2  116.29   22.00
 -13   2   2   49.30   18.90
 -13  -2  -2   96.69   25.70
 -13   2   2   99.49   17.10
  13  -2   2  113.29   16.40
 -13   2   2  104.69   21.30
  13   2  -2  141.59   23.90
  13  -2   2  125.59   22.70
 -13  -2  -2  126.19   21.80
 -13   2   2  126.39   24.10
 -13  -2  -2  131.89   23.20
 -13  -3   2    0.80   13.50
  13   3   2    3.90   14.90
 -13   3  -2   -9.40   12.50
  13  -3  -2  -14.30   10.30
  13  -3  -2    4.10    9.90
 -13  -3   2   -0.40   14.00
 -13   3  -2  -17.90   11.50
 -13   3  -2    2.50   13.90
 -13  -3   2   -8.70    6.80
  13   3   2    0.50   13.60
  13  -3  -2    0.70   10.50
  13   3   2    0.90    8.60
 -13  -3  -2   14.40   14.70
 -13   3   2    1.60    9.60
 -13  -3  -2   -1.90   14.30
 -13   3   2  -18.70   10.60
  13  -3   2   10.70   12.80
 -13   3   2   -0.90   12.30
  13  -3   2    4.60    9.90
  13   3  -2    0.40   13.20
  13  -3   2   36.60   15.40
  13   3  -2    7.70   14.40
 -13   3   2   -2.40   11.20
  13  -4  -2  497.65   42.60
 -13  -4   2  428.26   47.10
 -13  -4   2  352.26   45.40
  13   4   2  551.24   47.10
 -13   4  -2  405.16   45.40
  13   4   2  392.86   39.30
 -13   4  -2  460.75   44.60
 -13  -4   2  468.95   37.60
 -13   4  -2  465.55   46.50
  13  -4  -2  378.26   44.00
  13   4   2  493.05   48.90
  13  -4   2  501.15   42.70
 -13   4   2  459.55   45.40
 -13   4   2  405.66   44.10
 -13  -4  -2  475.55   49.60
  13  -4   2  446.56   45.80
 -13  -4  -2  454.45   47.60
  13  -4   2  393.66   44.80
 -13   4   2  461.35   38.20
 -13   4   2  484.75   46.00
  13   4  -2  440.66   46.00
  13   4  -2  444.16   46.70
 -13  -5   2  -14.90   13.40
  13  -5  -2    9.60   15.40
 -13   5  -2    4.60   13.70
  13  -5  -2   15.10   13.90
 -13  -5   2   -3.50   12.30
  13   5   2  -15.80   16.80
 -13   5  -2    3.90   15.30
 -13   5  -2    6.70   16.40
 -13  -5   2   -0.90   18.30
  13   5   2  -15.10   12.60
 -13   5   2   -6.60   14.20
 -13  -5  -2  -10.70   17.20
  13  -5   2  -20.70   10.90
 -13  -5  -2   26.70   18.00
 -13   5   2   -0.70   12.80
  13   5  -2  -11.20   15.70
 -13   5   2    0.60   15.20
  13   5  -2    9.30   17.80
  13  -5   2  -21.70   10.90
 -13   6  -2  196.78   35.30
  13  -6  -2  160.88   34.30
 -13   6  -2  169.18   32.80
  13   6   2  165.68   31.60
 -13  -6   2  139.79   31.90
  13  -6  -2  246.38   35.60
  13   6   2  173.98   36.30
 -13  -6   2  208.08   35.30
 -13  -6  -2  177.18   36.80
 -13   6   2  233.78   38.20
  13   6  -2  218.98   37.60
 -13   6   2  181.78   34.30
  13   6  -2  256.17   42.40
  13  -6   2  291.87   40.40
  13  -6   2  194.58   33.50
 -13   6   2  168.98   33.90
 -13  -6  -2  254.77   36.30
  13   7   2   68.79   29.90
  13  -7  -2   80.99   27.20
 -13   7  -2  164.58   33.70
 -13   7  -2   99.39   29.60
 -13  -7   2  120.79   35.20
  13   7   2  130.39   30.30
  13  -7  -2  210.78   37.30
 -13   7   2  124.29   29.60
 -13   7   2  110.39   31.10
 -13  -7  -2  150.28   36.60
 -13   7   2   95.19   30.60
  13   7  -2  166.08   34.70
  13  -7   2  152.88   35.10
  13  -7   2  195.68   35.60
  13   7  -2  213.38   40.10
 -13   8  -2  169.98   37.50
  13   8   2  168.38   41.20
 -13   8  -2  184.08   38.50
  13  -8  -2  240.98   41.40
 -13  -8   2  146.19   38.20
  13  -8  -2  181.18   40.90
  13   8  -2  202.28   40.10
  13   8  -2  165.78   41.00
 -13   8   2  182.08   40.70
  13  -8   2  153.68   37.30
 -13  -8  -2  212.48   45.90
 -13   8   2  155.68   35.30
  13  -8   2  199.78   41.90
 -13   8   2  163.78   37.00
 -13  -9   2   -6.00   25.40
  13  -9  -2   63.79   32.30
  13   9   2  -27.30   27.90
  13  -9  -2    1.40   20.80
 -13   9  -2  -20.00   22.40
 -13   9  -2   11.50   24.60
  13  -9   2    3.60   24.70
  13  -9   2  -14.90   21.10
 -13  -9  -2   12.20   28.50
  13   9  -2   13.10   29.70
 -13   9   2   56.39   31.30
  13   9  -2    8.60   36.20
 -14   0   2   35.50   16.80
 -14   0  -2   37.70   13.50
  14   0  -2   18.40   14.60
 -14   0   2   43.60   21.00
 -14   0  -2   19.70   17.60
 -14   0   2   48.30   15.10
  14   0  -2   19.90   10.20
  14   0   2   10.90   11.80
  14   0  -2   26.40   15.60
 -14   0  -2   23.10   14.50
  14   0   2   25.30   16.20
 -14   0   2   36.30    8.60
 -14  -1   2  371.06   38.80
 -14   1  -2  325.37   37.30
 -14   1  -2  330.97   32.40
 -14   1  -2  370.66   42.80
  14   1   2  378.36   40.30
  14  -1  -2  341.17   38.60
  14   1   2  371.36   40.00
 -14  -1   2  355.66   44.50
  14   1   2  319.17   34.00
 -14  -1   2  414.06   38.30
  14  -1  -2  342.77   34.00
 -14   1   2  387.56   40.50
  14   1  -2  491.55   42.60
 -14   1   2  374.56   29.70
  14   1  -2  422.76   40.10
 -14  -1  -2  353.46   35.70
  14  -1   2  415.56   40.30
 -14  -1  -2  395.96   38.40
  14   1  -2  367.96   31.60
  14  -1   2  387.96   36.80
 -14   1   2  413.16   35.70
 -14   1   2  236.68   39.20
 -14  -1  -2  305.27   42.90
 -14   2  -2   -1.20   14.80
 -14  -2   2   12.10   13.90
 -14   2  -2    3.70    8.20
  14   2   2   12.60   14.40
 -14  -2   2   38.80   18.50
  14  -2  -2   -5.30    9.10
  14  -2  -2   16.40   10.50
 -14   2  -2    5.00   12.90
  14   2   2   -2.80   12.30
  14  -2  -2  -25.40   10.10
 -14   2  -2   -2.20   13.10
  14   2   2    4.80   10.40
  14   2  -2   25.90   16.20
 -14   2   2   19.30   14.30
 -14  -2  -2   -2.70   13.60
 -14   2   2    5.50   12.50
 -14   2   2  -11.10    8.50
 -14   2   2   24.40   16.30
 -14  -2  -2   -5.80   12.40
  14  -2   2   13.50   12.90
 -14  -2  -2   -5.90   13.00
  14   2  -2   21.20   15.80
  14  -2   2   30.10   16.80
  14   3   2   93.79   23.10
 -14  -3   2   56.59   21.00
  14  -3  -2   45.20   17.60
 -14   3  -2   43.90   17.50
  14   3   2   60.99   19.60
 -14   3  -2   50.59   19.20
 -14   3  -2  103.79   22.60
  14  -3  -2   44.00   15.40
  14  -3  -2   59.89   19.70
  14   3   2   74.79   16.70
 -14  -3   2   63.49   23.40
  14  -3   2  115.09   23.70
  14  -3   2   54.59   18.30
  14   3  -2   32.00   17.60
 -14  -3  -2   36.20   19.70
 -14   3   2   69.79   21.40
 -14  -3  -2   78.09   21.80
 -14   3   2   58.29   18.80
  14   3  -2   22.30   17.80
 -14   3   2   61.49   19.30
 -14   3   2   29.20   12.90
 -14  -4   2    8.00   16.10
  14  -4  -2   25.60   18.20
 -14  -4   2   -4.70   14.80
  14   4   2    6.70   18.00
 -14   4  -2  -20.80   14.80
  14  -4  -2    1.60   13.30
 -14   4  -2    1.50   15.50
  14  -4  -2   11.90   12.30
 -14   4  -2    7.00   15.00
  14   4   2  -12.60   13.80
  14  -4   2   10.40   11.90
 -14   4   2   -1.50   14.40
  14   4  -2   -3.20   16.20
  14  -4   2  -15.30   13.60
 -14  -4  -2   29.00   18.70
 -14  -4  -2   -0.90   17.00
  14  -4   2  -12.60   13.30
 -14   4   2   -7.20   12.00
 -14   4   2    1.90   16.70
  14   4  -2   15.80   19.30
 -14   5  -2  118.29   29.30
  14   5   2  166.78   30.20
  14  -5  -2  169.48   28.90
 -14   5  -2  141.59   28.70
 -14  -5   2  177.08   34.60
 -14   5  -2  191.98   30.50
  14  -5  -2  210.38   36.20
  14   5   2  218.28   38.20
 -14  -5   2  148.29   32.10
 -14  -5  -2  145.39   34.10
  14  -5   2  160.38   27.60
 -14   5   2  208.88   30.60
  14   5  -2  159.08   32.00
 -14   5   2  115.29   26.20
  14   5  -2  194.98   33.70
  14  -5   2  168.58   32.20
 -14   5   2  161.98   31.60
 -14  -5  -2  120.39   30.10
  14  -6  -2  -10.60   15.20
  14  -6  -2   16.20   17.40
 -14   6  -2   -7.40   18.90
 -14  -6   2   21.00   18.20
  14   6   2  -39.30   18.40
 -14  -6   2    0.80   21.00
  14   6   2  -13.40   16.50
 -14   6  -2    4.40   17.90
 -14   6   2   -3.00   20.40
 -14  -6  -2  -46.00   18.40
  14  -6   2   17.40   18.20
 -14  -6  -2   -4.30   18.10
  14  -6   2   -5.60   15.90
 -14   6   2  -17.10   14.40
  14   6  -2  -24.90   19.30
  14   6  -2   19.80   20.20
 -14  -7   2   51.59   28.60
  14   7   2   23.40   26.40
  14  -7  -2   37.20   22.30
 -14   7  -2   11.30   21.10
 -14   7  -2   14.90   19.20
  14   7   2   53.79   22.90
  14  -7  -2   47.30   24.90
  14   7  -2   40.20   25.50
 -14   7   2   85.99   26.90
  14   7  -2   52.09   29.10
  14  -7   2   30.60   23.60
 -14  -7  -2   26.30   27.30
 -14   7   2   34.40   24.00
  14  -7   2   33.80   21.70
  14  -8  -2  177.18   38.00
  14   8   2  160.08   40.40
  14  -8  -2  222.08   40.20
 -14  -8   2  213.78   48.50
 -14   8  -2  140.19   34.80
 -14   8  -2  163.28   36.70
 -14   8   2  110.19   33.60
  14   8  -2  190.08   38.40
  14  -8   2  203.38   43.00
  14   8  -2  126.49   40.30
 -14  -8  -2  175.28   43.90
  14  -8   2  194.98   39.70
 -14   8   2  167.98   35.40
  14  -9  -2   21.20   27.00
 -14  -9   2   30.80   29.50
  14  -9  -2  -25.20   19.80
 -14   9  -2   16.70   23.10
 -14   9  -2   11.40   25.70
  14   9   2   -6.60   27.20
  14  -9   2   33.40   26.40
  14   9  -2  -43.20   26.70
 -14  -9  -2  -12.30   29.70
  14  -9   2   23.70   26.30
 -14   9   2   -4.80   27.40
 -15   0   2 1175.08   83.89
 -15   0  -2 1067.99   87.99
 -15   0  -2  945.21   80.89
  15   0   2 1035.10   82.69
  15   0  -2 1051.79   82.79
  15   0  -2 1009.50   81.79
 -15   0   2  996.70   78.09
  15   0   2 1016.80   78.29
 -15   0   2 1090.99   87.69
  15   0  -2 1029.70   75.99
 -15   0  -2 1144.19   78.19
 -15  -1   2  135.19   25.10
  15   1   2  140.99   26.50
  15   1   2  131.79   22.00
 -15   1  -2  141.39   26.40
  15   1   2  124.69   24.70
  15  -1  -2  166.08   28.40
 -15   1  -2  113.09   29.10
 -15  -1   2  107.39   23.70
 -15  -1   2  154.18   32.00
  15  -1  -2  159.18   21.80
 -15   1  -2  136.89   20.10
 -15  -1  -2  178.68   26.80
 -15   1   2  144.39   27.50
 -15  -1  -2   80.59   22.40
  15   1  -2  140.39   27.60
 -15   1   2  142.89   22.20
  15  -1   2  157.48   28.30
  15  -1   2  120.99   23.20
 -15   1   2  103.99   26.90
  15   1  -2  124.39   25.70
 -15  -1  -2  138.09   29.50
  15   2   2    4.70   16.90
  15  -2  -2   25.00   16.10
 -15  -2   2   22.50   14.90
 -15   2  -2    9.70   15.40
 -15   2  -2  -15.50   12.80
  15  -2  -2    8.90   12.00
  15   2   2   25.50   12.80
 -15  -2   2   11.70   20.20
  15   2   2   26.10   17.50
 -15  -2  -2   27.50   16.00
 -15  -2  -2   -8.20   16.40
  15   2  -2   48.30   18.80
  15  -2   2   17.10   13.60
 -15  -2  -2    3.90   14.20
  15  -2   2   -1.40   13.80
  15   2  -2   45.60   17.90
 -15   2   2   44.20   16.90
 -15   2   2   32.50   12.40
 -15   2   2   -6.90   17.90
  15   3   2   28.50   16.80
 -15  -3   2   27.40   18.60
  15   3   2   12.00   17.20
 -15   3  -2   20.70   14.70
  15  -3  -2   25.10   15.10
 -15   3  -2   23.40   16.50
 -15   3  -2  -10.10   14.40
  15  -3  -2  -11.40   14.20
 -15  -3   2    7.40   16.40
  15   3  -2   34.70   18.50
  15   3  -2   37.20   20.80
 -15   3   2   11.20   15.00
 -15   3   2   14.90   16.80
 -15  -3  -2   -5.70   15.70
  15  -3   2   14.40   16.90
 -15   3   2   17.30   11.10
  15  -3   2   20.30   14.60
 -15  -3  -2    6.30   16.50
 -15   3   2   22.10   17.60
 -15   4  -2   37.90   19.40
 -15  -4   2   12.00   19.50
 -15  -4   2   35.10   22.20
  15   4   2  -11.50   16.40
 -15   4  -2   19.00   17.50
  15  -4  -2   38.70   18.30
 -15   4  -2   13.10   16.30
  15  -4  -2   -2.60   12.70
  15  -4  -2  -20.30   12.80
  15   4   2   -8.30   14.20
  15   4  -2   40.00   20.50
  15   4  -2   -0.90   17.70
 -15   4   2   16.00   17.40
 -15   4   2   -1.40   14.50
  15  -4   2   14.40   16.70
 -15  -4  -2   10.70   19.70
 -15  -4  -2   53.19   22.80
 -15   4   2   13.00   15.70
  15  -4   2   17.40   18.70
  15   5   2   21.80   17.90
 -15   5  -2    6.50   18.00
 -15  -5   2  -21.90   14.90
  15  -5  -2    2.20   17.10
  15  -5  -2   11.60   15.80
 -15   5  -2   -4.60   17.00
 -15   5  -2    6.00   15.90
  15   5   2  -42.00   18.10
  15  -5  -2   20.10   20.20
 -15  -5   2   -5.00   19.80
 -15  -5  -2  -23.90   15.40
 -15   5   2   18.00   18.80
 -15   5   2    7.30   16.80
  15   5  -2  -27.10   18.40
 -15  -5  -2  -32.10   16.50
  15  -5   2    3.20   20.80
 -15   5   2    4.20   14.90
  15  -5   2   -0.90   15.50
  15   5  -2   13.20   19.20
 -15  -6   2  126.69   33.00
  15  -6  -2  123.09   29.70
 -15  -6   2  101.89   29.70
  15  -6  -2  120.29   28.90
 -15   6  -2  109.59   29.10
  15   6   2  157.68   37.30
 -15   6  -2   93.09   29.50
  15   6   2  120.29   28.60
 -15  -6  -2   88.89   32.60
  15  -6   2  107.69   30.90
 -15   6   2   86.99   26.00
 -15   6   2  107.59   29.00
  15  -6   2  101.99   31.00
 -15  -6  -2   53.39   24.80
  15   6  -2  137.39   34.50
  15   6  -2  124.09   31.00
  15   7   2   11.00   19.20
 -15   7  -2    7.00   22.00
 -15  -7   2   19.50   26.30
  15   7   2   26.60   28.00
  15  -7  -2   14.60   20.80
 -15   7  -2   27.70   22.20
  15  -7  -2   -4.20   20.70
  15   7  -2  -20.80   22.30
 -15  -7  -2   27.40   28.80
  15   7  -2   13.40   26.40
 -15   7   2    6.20   17.60
  15  -7   2   20.50   20.30
  15  -7   2   17.30   20.30
 -15   7   2    4.30   21.10
  15   8   2  190.88   47.80
 -15  -8   2  281.87   52.59
 -15   8  -2  204.98   42.10
 -15   8  -2  229.18   45.60
  15  -8  -2  304.67   50.09
  15  -8  -2  175.58   44.00
  15  -8   2  272.37   47.20
  15   8  -2  290.87   47.70
 -15  -8  -2  255.27   52.49
  15   8  -2  285.47   51.29
 -15   8   2  286.87   47.20
 -15   8   2  295.47   46.00
  15  -8   2  302.57   53.99
 -15   9  -2  -31.40   24.50
  15  -9  -2   -2.80   24.50
 -15   9  -2   14.70   25.20
 -15  -9   2  -27.70   29.30
  15   9   2   18.90   31.40
  15  -9  -2   -3.70   24.10
  15   9  -2   50.39   32.80
 -15   9   2   -2.10   28.10
  15  -9   2    3.00   25.30
 -15  -9  -2  -21.00   27.80
  15  -9   2  -43.60   21.20
 -15   9   2  -39.70   23.30
 -16   0  -2   40.10   18.70
  16   0   2   -5.30   15.10
  16   0  -2    8.30   17.30
 -16   0   2   26.20   20.40
 -16   0  -2   33.40   13.10
  16   0   2    4.10   12.10
  16   0  -2   21.70   17.50
  16   0  -2   17.80   10.60
 -16   0  -2  -10.30   17.80
 -16   0   2   25.20   17.40
 -16   0   2   19.80   13.30
 -16  -1   2 1280.47  102.99
 -16   1  -2 1231.38  101.49
 -16   1  -2 1190.98   89.09
  16   1   2 1313.37   97.79
  16   1   2 1316.67   92.89
  16   1   2 1332.57   97.99
  16  -1  -2 1174.78   91.59
 -16  -1   2 1247.78   94.39
  16  -1  -2 1149.69   95.49
 -16  -1   2 1229.78   96.89
 -16   1  -2 1234.58   96.49
  16   1  -2 1195.98   96.39
 -16  -1  -2 1306.17   97.09
 -16   1   2 1245.18  101.59
 -16  -1  -2 1327.27  103.59
  16  -1   2 1268.77   97.49
 -16  -1  -2 1272.67   93.89
 -16   1   2 1391.06   98.49
 -16   1   2 1182.78   91.29
  16  -1   2 1318.77   94.59
  16   1  -2 1407.96   99.59
 -16   2  -2  214.68   32.90
 -16   2  -2  224.08   38.90
  16  -2  -2  231.88   35.00
  16  -2  -2  188.78   27.60
 -16  -2   2  206.68   33.50
  16   2   2  174.18   26.70
 -16  -2   2  190.28   37.20
  16   2   2  222.58   37.50
  16   2   2  260.07   36.30
  16  -2   2  221.28   30.60
 -16   2   2  266.47   39.30
  16  -2   2  231.28   35.30
 -16  -2  -2  270.17   33.00
 -16  -2  -2  217.78   34.00
 -16  -2  -2  245.58   39.30
 -16   2   2  229.08   33.80
  16   2  -2  280.27   35.90
 -16   2   2  223.08   27.30
  16   2  -2  235.48   35.80
 -16  -3   2   14.30   16.90
 -16   3  -2   22.20   18.90
  16   3   2   52.99   19.40
 -16   3  -2   43.60   20.90
  16  -3  -2   18.10   15.20
  16   3   2   53.89   21.50
 -16  -3   2   19.30   20.90
 -16   3  -2   39.50   20.90
  16  -3  -2    5.20   16.30
  16  -3   2   34.00   16.80
 -16   3   2    6.90   17.50
 -16   3   2   20.30   17.50
  16  -3   2   15.30   18.10
 -16   3   2   33.50   18.10
 -16  -3  -2   18.40   19.90
  16   3  -2   40.80   21.50
 -16  -3  -2   55.69   21.20
  16   3  -2   47.00   20.30
  16  -4  -2   -6.30   18.90
 -16   4  -2   13.40   18.00
  16   4   2    1.90   17.10
 -16  -4   2    7.70   20.60
 -16   4  -2    7.00   17.30
 -16  -4   2   19.50   20.20
 -16   4  -2  -11.30   16.30
  16   4   2    9.20   22.70
  16  -4  -2   -8.50   14.00
 -16   4   2   12.80   17.90
  16  -4   2   -7.80   16.20
  16   4  -2   18.10   20.40
  16   4  -2  -17.50   18.80
 -16   4   2  -10.30   14.60
 -16  -4  -2   12.80   18.10
  16  -4   2   15.20   18.80
 -16   4   2    2.50   16.20
 -16  -4  -2   42.20   20.70
 -16   5  -2  167.88   34.60
  16  -5  -2  266.87   43.40
  16   5   2  214.38   42.20
 -16  -5   2  203.28   38.10
 -16  -5   2  215.88   41.10
 -16   5  -2  255.27   36.20
 -16   5  -2  168.68   37.00
  16   5   2  232.08   37.90
  16  -5  -2  190.78   38.60
  16   5  -2  309.67   43.20
 -16   5   2  265.17   36.90
 -16  -5  -2  181.28   38.70
  16  -5   2  191.18   37.50
  16  -5   2  210.38   37.10
  16   5  -2  272.97   44.50
 -16   5   2  257.17   39.10
 -16   5   2  211.08   37.10
 -16  -5  -2  168.38   38.60
 -16  -6   2  -12.30   19.60
 -16   6  -2   43.50   24.80
  16   6   2  -28.30   18.10
  16  -6  -2   -9.90   18.90
  16   6   2    7.90   25.30
 -16   6  -2  -14.60   19.90
 -16  -6   2   23.50   24.30
  16  -6   2  -31.90   16.50
  16   6  -2   -8.10   22.50
 -16  -6  -2   41.70   27.80
 -16   6   2   10.10   17.80
  16  -6   2   11.40   26.10
 -16   6   2   30.10   20.60
  16   6  -2  -37.50   21.20
 -16  -6  -2   22.90   23.60
 -16   7  -2  116.39   33.20
 -16  -7   2  159.98   39.50
 -16   7  -2  119.69   32.50
  16  -7  -2   81.59   31.20
  16  -7  -2  113.49   41.00
  16   7   2   74.69   33.90
  16  -7   2   69.69   29.00
  16   7  -2  152.48   40.40
 -16   7   2  110.09   32.90
  16   7  -2   76.69   31.10
 -16  -7  -2   93.59   35.60
 -16   7   2   68.79   25.60
  16  -8  -2    3.40   22.80
 -16  -8   2  -20.70   25.80
 -16   8  -2  -18.30   23.20
  16   8   2  -24.70   28.50
  16  -8  -2   19.00   23.20
 -16   8  -2  -33.50   20.50
  16   8  -2   14.80   26.10
  16   8  -2   13.20   27.30
  16  -8   2    0.50   23.20
 -16  -8  -2   52.59   37.00
 -16   8   2   -2.70   21.50
 -16   8   2   -0.50   24.00
  16  -9  -2   10.60   24.50
 -16   9  -2   -7.20   24.30
 -16   9  -2   27.20   26.20
  16   9   2   30.50   34.30
 -16  -9   2   13.00   30.50
  16  -9  -2   10.60   29.70
  16  -9   2   30.20   28.00
 -16   9   2    9.50   27.50
 -16  -9  -2   39.00   35.60
 -16   9   2  -13.90   29.90
  16   9  -2   26.50   32.80
  17   0  -2 3423.76  244.68
 -17   0  -2 4088.49  253.57
 -17   0   2 3402.26  239.88
  17   0   2 3470.45  244.88
  17   0   2 3507.45  240.28
 -17   0   2 3620.24  250.97
 -17   0  -2 3474.35  238.58
 -17   0   2 3753.72  246.08
  17   0  -2 3663.13  244.88
 -17   0  -2 3576.14  244.88
  17   1   2   84.39   25.90
  17  -1  -2   71.99   22.80
 -17   1  -2   54.39   24.20
  17   1   2   51.89   21.60
 -17  -1   2   63.09   24.00
  17   1   2   86.39   19.40
 -17  -1   2   79.09   23.30
 -17   1  -2   84.49   23.60
 -17   1  -2   95.79   29.30
  17  -1  -2   33.20   15.70
 -17  -1   2   50.89   18.90
  17  -1  -2  102.29   26.70
 -17  -1  -2   84.39   27.70
 -17   1   2   85.69   24.10
  17  -1   2   88.89   22.10
  17   1  -2   39.80   20.60
  17   1  -2   60.09   22.10
  17  -1   2  103.79   26.30
 -17   1   2   56.09   17.90
 -17   1   2   50.39   23.50
 -17  -1  -2   78.59   23.10
 -17  -1  -2   49.00   17.70
  17  -2  -2    2.90   16.30
 -17  -2   2   -5.50   15.50
  17   2   2   17.10   20.00
 -17   2  -2   10.40   16.00
 -17  -2   2   18.90   21.50
 -17   2  -2    7.50   18.80
  17   2   2   -3.50   18.00
  17  -2  -2   -4.80   10.60
 -17   2   2   13.50   18.40
 -17  -2  -2  -21.20   16.40
  17   2  -2  -23.90   15.20
 -17   2   2    0.10   18.20
 -17  -2  -2   10.70   16.90
  17   2  -2   15.00   19.30
 -17  -2  -2  -16.30   16.80
  17  -2   2   -1.10   11.90
 -17   2   2   10.90   12.10
  17  -2   2    0.30   16.90
 -17   3  -2    2.50   16.60
  17  -3  -2    6.50   14.80
 -17  -3   2   20.60   21.00
 -17   3  -2    3.70   18.50
 -17  -3   2   35.00   20.60
  17   3   2   16.60   18.70
 -17   3  -2    1.10   17.90
  17   3   2   58.69   25.00
  17  -3  -2   -3.80   17.60
 -17   3   2   33.50   20.50
 -17  -3  -2   35.90   23.90
  17   3  -2   -1.80   18.70
 -17   3   2   -0.50   17.30
 -17   3   2    8.10   18.40
  17   3  -2    8.60   18.40
 -17  -3  -2   37.20   20.90
  17  -3   2   -1.90   15.20
  17  -3   2   16.00   19.10
 -17  -4   2   85.89   29.10
 -17  -4   2  103.59   30.20
 -17   4  -2   83.09   26.60
  17   4   2   46.40   23.80
  17  -4  -2   89.49   27.50
 -17   4  -2  131.89   28.70
  17  -4  -2   23.90   18.40
 -17   4  -2   87.49   25.60
  17   4   2  128.19   31.10
  17   4  -2  130.19   29.90
  17  -4   2  158.18   33.50
 -17  -4  -2   92.59   29.30
  17  -4   2   93.09   25.60
  17   4  -2  132.49   32.30
 -17   4   2   81.89   24.30
 -17   4   2  115.19   28.40
 -17  -4  -2   60.69   26.80
 -17   4   2   73.79   26.10
 -17   5  -2  -24.70   17.00
 -17   5  -2  -26.00   16.40
 -17  -5   2   -4.40   18.30
 -17  -5   2  -14.80   22.40
  17  -5  -2    9.40   21.10
 -17   5  -2    6.20   20.10
  17   5   2    1.60   19.30
  17  -5  -2   23.00   19.30
  17   5   2  -20.60   20.70
 -17  -5  -2   -5.80   23.10
 -17   5   2   12.00   21.20
  17   5  -2  -11.20   21.60
  17  -5   2  -15.50   21.10
 -17   5   2   -6.80   16.80
 -17   5   2  -20.40   15.80
  17   5  -2   -6.70   20.20
 -17  -5  -2   13.70   21.40
  17  -5   2   23.80   21.50
 -17   6  -2  239.48   42.50
  17  -6  -2  306.47   45.70
  17   6   2  283.57   44.00
 -17   6  -2  320.37   47.00
 -17  -6   2  349.96   52.19
  17  -6  -2  219.18   44.90
  17   6   2  278.37   49.80
 -17  -6   2  319.77   49.20
  17  -6   2  361.36   53.69
  17   6  -2  217.88   42.80
 -17  -6  -2  318.57   50.39
 -17   6   2  239.08   42.80
  17   6  -2  341.07   50.39
  17  -6   2  297.37   49.99
 -17  -6  -2  229.58   46.00
 -17   6   2  304.57   44.00
 -17   7  -2   74.89   30.60
 -17  -7   2   55.69   31.90
  17  -7  -2   53.29   27.10
  17   7   2   49.30   32.40
 -17   7  -2   88.19   30.50
  17   7  -2   84.29   32.60
  17   7  -2  167.28   43.30
  17  -7   2  111.29   35.30
 -17  -7  -2   69.59   36.70
  17  -7   2   59.09   34.80
 -17   7   2   44.70   25.80
 -17   7   2   72.99   32.00
  17   8   2    4.30   31.00
  17  -8  -2   -3.40   21.10
 -17  -8   2   -6.40   28.70
 -17   8  -2  -15.60   23.30
 -17   8  -2   18.80   28.50
  17  -8   2   15.40   26.90
  17   8  -2    5.10   30.20
  17   8  -2  -42.70   20.90
 -17   8   2   25.70   23.60
 -17   8   2  -30.40   23.80
 -17  -8  -2   54.39   35.10
 -18   0   2   -5.50   17.50
 -18   0  -2   23.70   14.50
 -18   0  -2   32.80   19.90
  18   0  -2    2.10   19.40
  18   0   2    2.60   12.30
 -18   0  -2   14.40   19.40
  18   0  -2    7.70   19.00
 -18   0   2    8.10   13.80
  18   0   2   37.30   21.40
 -18   0   2   19.00   21.50
  18   1   2  338.27   44.50
 -18  -1   2  345.57   49.10
 -18  -1   2  382.46   43.20
 -18  -1   2  249.38   38.30
  18   1   2  331.97   44.00
  18  -1  -2  330.67   43.60
 -18   1  -2  314.27   41.60
  18  -1  -2  245.68   41.80
 -18   1  -2  341.57   49.00
 -18   1   2  359.76   48.40
 -18  -1  -2  349.17   49.10
 -18   1   2  343.57   36.30
 -18  -1  -2  343.37   43.90
  18  -1   2  287.87   37.70
 -18   1   2  437.96   46.00
  18   1  -2  324.57   43.30
 -18  -1  -2  319.67   37.50
  18   1  -2  277.07   42.20
  18  -1   2  345.57   44.00
 -18  -2   2  432.76   46.80
 -18  -2   2  473.65   57.69
  18  -2  -2  435.46   43.30
  18   2   2  460.65   50.79
 -18   2  -2  472.05   54.59
  18   2   2  418.66   51.19
  18  -2  -2  493.65   51.59
 -18   2  -2  342.47   48.10
 -18   2   2  484.75   54.29
  18   2  -2  388.76   48.80
 -18  -2  -2  458.55   49.40
 -18  -2  -2  442.86   55.79
  18  -2   2  342.87   42.90
 -18  -2  -2  398.86   46.10
 -18   2   2  370.26   49.20
  18  -2   2  373.86   48.00
  18   2  -2  439.56   51.59
 -18   3  -2   56.59   22.20
 -18   3  -2   53.99   24.70
  18   3   2   71.09   25.30
  18   3   2   61.09   24.10
  18  -3  -2   24.10   17.20
 -18  -3   2  104.69   30.90
 -18  -3   2  -16.10   17.50
  18  -3  -2   49.00   23.30
  18   3  -2   55.99   25.30
  18   3  -2   26.50   21.40
 -18   3   2   26.00   21.80
 -18   3   2   56.99   26.00
  18  -3   2   34.10   23.30
 -18  -3  -2   30.30   22.50
 -18  -3  -2   54.79   28.10
 -18   3   2   59.49   24.10
  18  -3   2   27.90   19.20
  18  -4  -2   -0.90   17.40
 -18  -4   2   -3.80   20.20
  18   4   2   27.50   23.30
 -18   4  -2   26.50   20.30
 -18  -4   2   10.50   22.00
  18   4   2    0.30   17.70
 -18   4  -2    2.60   20.40
  18  -4  -2   32.10   20.50
 -18   4  -2   -6.50   19.30
 -18  -4  -2    6.00   21.70
  18   4  -2  -20.40   20.80
 -18   4   2   11.90   20.40
  18  -4   2   -5.60   19.00
  18   4  -2    0.80   22.70
 -18   4   2   -0.20   20.00
 -18  -4  -2   38.50   26.10
 -18   4   2   -5.20   18.90
  18  -4   2    1.90   17.50
  18   5   2  107.09   31.00
 -18   5  -2  113.09   30.20
 -18   5  -2  144.39   33.00
  18   5   2  121.79   36.20
 -18  -5   2  128.09   35.40
 -18  -5   2  224.78   42.40
  18  -5  -2  134.79   31.90
 -18   5  -2  142.19   33.50
  18  -5  -2   92.19   29.90
 -18   5   2  123.99   34.00
 -18   5   2  112.79   30.10
 -18  -5  -2  192.98   39.30
  18   5  -2  116.29   32.40
  18   5  -2  114.59   32.60
  18  -5   2  115.79   34.20
 -18   5   2  140.49   33.80
 -18  -5  -2  128.89   36.80
  18  -5   2  116.49   34.30
 -18   6  -2   13.70   23.60
  18  -6  -2   29.90   25.20
  18  -6  -2   77.29   27.40
 -18  -6   2   95.79   30.60
  18   6   2   31.70   27.70
 -18  -6   2  104.69   34.30
 -18   6  -2   86.09   30.30
  18   6   2   20.70   24.80
  18  -6   2   38.20   24.70
 -18  -6  -2   17.70   29.40
 -18  -6  -2    1.80   22.30
  18   6  -2   48.00   26.60
 -18   6   2   62.89   28.60
  18   6  -2   23.60   28.50
  18  -6   2   -1.80   22.80
 -18   6   2   28.90   24.60
 -18  -7   2  188.48   45.80
 -18   7  -2  120.89   35.30
  18  -7  -2  146.59   40.40
 -18   7  -2  190.38   39.20
  18  -7  -2  177.38   43.20
  18   7   2  287.57   51.39
 -18   7   2  223.18   44.40
  18  -7   2  142.79   38.80
  18  -7   2  170.28   47.20
 -18  -7  -2  105.79   38.40
  18   7  -2  207.98   47.40
 -18   7   2  303.67   45.30
  18   7  -2  223.28   44.50
 -18  -8   2   35.30   36.30
 -18   8  -2    0.20   25.80
  18  -8  -2  -24.20   21.80
  18   8   2    3.00   31.70
 -18   8  -2  -18.00   24.00
 -18   8   2    2.20   26.90
  18  -8   2    1.80   26.00
  18   8  -2  -12.20   25.40
 -18  -8  -2   16.90   35.60
 -18   8   2   68.99   28.20
  18  -8   2   19.80   30.80
  18   8  -2   23.10   31.50
 -19   0   2  178.78   33.50
 -19   0   2  200.68   29.30
  19   0   2  155.28   33.80
  19   0  -2  165.58   34.90
 -19   0   2  184.88   39.30
  19   0   2  169.88   28.90
 -19   0  -2  146.09   32.70
 -19   0  -2  158.78   28.20
  19   0  -2  151.08   33.20
 -19   0  -2  152.68   38.50
  19  -1  -2   30.20   21.20
 -19   1  -2   29.30   22.70
 -19  -1   2   33.80   23.70
  19   1   2   63.89   25.60
  19  -1  -2   10.20   20.20
  19   1   2   43.30   23.40
 -19  -1   2    7.80   18.70
 -19   1  -2    4.50   21.00
 -19  -1   2    8.60   18.00
  19  -1   2   10.70   14.80
 -19  -1  -2   17.40   22.90
  19   1  -2   12.80   21.90
 -19  -1  -2   18.00   21.00
  19   1  -2  -11.50   18.80
 -19   1   2   23.30   20.30
 -19  -1  -2   17.40   18.30
  19  -1   2   44.70   23.40
 -19   1   2    3.00   21.20
 -19   1   2   28.60   15.80
  19   2   2  258.57   43.80
 -19  -2   2  224.08   36.00
  19  -2  -2  164.38   31.00
  19   2   2  215.38   41.70
 -19   2  -2  195.08   37.60
 -19  -2   2  310.27   51.89
 -19   2  -2  264.07   43.40
  19  -2  -2  239.18   41.10
  19  -2   2  226.38   40.10
 -19  -2  -2  252.47   37.60
  19   2  -2  280.47   42.40
 -19   2   2  322.27   45.30
 -19  -2  -2  213.38   37.80
 -19   2   2  280.87   44.60
 -19  -2  -2  268.67   47.50
  19   2  -2  265.77   42.80
  19  -2   2  296.17   36.20
 -19   3  -2    8.90   22.60
  19   3   2   11.50   22.60
  19  -3  -2    5.80   15.30
  19  -3  -2   -2.10   20.70
 -19   3  -2   19.70   20.60
 -19  -3   2   21.90   22.10
 -19  -3   2    9.00   22.50
  19   3   2   10.60   21.30
 -19  -3  -2  -30.80   20.70
 -19  -3  -2   20.40   22.00
  19   3  -2   -7.40   20.60
 -19   3   2   -4.20   19.50
  19  -3   2   -8.20   16.10
  19   3  -2    1.50   20.30
  19  -3   2   31.80   22.80
 -19   3   2   -2.90   20.50
 -19   4  -2   79.59   28.20
  19  -4  -2   49.30   20.70
 -19   4  -2   61.99   27.50
 -19   4  -2   60.39   28.40
 -19  -4   2   76.59   27.50
  19   4   2   80.49   27.20
  19  -4  -2   51.79   25.90
 -19  -4   2  101.49   30.60
  19   4   2   87.69   28.50
 -19   4   2  107.29   28.10
  19   4  -2   19.80   25.30
  19  -4   2   95.99   29.20
  19   4  -2   55.49   29.30
 -19  -4  -2   29.70   24.40
 -19  -4  -2   61.79   30.50
 -19   4   2   53.19   25.60
 -19   4   2   74.49   24.30
  19  -4   2   37.10   23.30
 -19   5  -2   45.70   27.80
  19   5   2  223.88   45.60
 -19  -5   2  293.67   48.00
 -19   5  -2  191.08   48.70
  19   5   2  197.08   41.60
 -19   5  -2  153.38   35.40
  19  -5  -2  164.48   36.60
 -19  -5   2  229.28   46.50
  19  -5  -2  234.58   44.90
  19  -5   2  197.68   42.50
 -19   5   2  188.58   37.80
 -19  -5  -2  216.58   44.70
 -19   5   2  123.59   34.50
  19   5  -2  119.69   35.60
 -19  -5  -2  204.58   41.80
  19   5  -2  145.59   35.90
  19  -5   2  220.48   40.50
 -19  -6   2  225.08   47.50
  19  -6  -2  221.38   43.50
 -19   6  -2  187.88   41.90
  19   6   2  228.48   44.30
  19  -6  -2  203.28   46.40
 -19  -6   2  170.18   42.30
 -19   6  -2  127.29   36.80
  19   6   2  155.88   41.90
 -19   6   2  214.68   41.00
  19  -6   2  313.57   54.69
 -19  -6  -2  258.27   49.10
  19  -6   2  207.18   43.60
 -19  -6  -2  223.88   46.70
 -19   6   2  181.28   41.00
  19   6  -2  226.28   49.00
  19   6  -2  332.97   52.79
 -19  -7   2   77.49   37.20
  19  -7  -2   62.19   31.30
 -19   7  -2   47.00   28.70
  19  -7  -2   -1.00   27.20
  19   7   2    0.50   31.00
 -19   7  -2   18.60   26.00
 -19   7   2   -7.90   24.00
 -19   7   2    9.60   26.90
  19   7  -2   25.60   30.90
 -19  -7  -2   70.19   36.70
  19  -7   2   30.40   27.00
  19  -7   2   89.49   33.50
  19   7  -2   17.10   31.20
 -20   0  -2  855.21   75.59
 -20   0   2  790.72   73.49
  20   0  -2  799.72   76.39
  20   0   2  893.21   76.69
  20   0   2  811.62   75.39
  20   0  -2  804.02   74.49
 -20   0  -2  877.61   83.09
 -20   0   2  731.13   66.99
 -20   0   2  826.52   81.49
 -20  -1   2    1.20   21.00
  20  -1  -2   -5.60   20.70
  20  -1  -2   14.80   21.30
 -20  -1   2   10.30   23.40
 -20  -1   2   19.60   18.50
  20   1   2   40.60   24.70
 -20   1  -2  -13.60   20.80
  20   1   2   61.49   27.50
 -20   1  -2   62.59   28.40
  20  -1   2  -12.80   19.60
 -20   1   2   27.70   24.20
 -20  -1  -2    9.40   20.80
  20  -1   2    6.80   15.90
 -20  -1  -2  -33.50   21.60
 -20  -1  -2    2.50   16.10
 -20   1   2   24.30   24.00
  20   1  -2    5.80   20.50
  20   1  -2   35.50   23.20
  20  -2  -2   25.80   23.20
  20   2   2    1.70   22.20
 -20  -2   2   13.70   21.30
  20   2   2   11.30   20.00
 -20  -2   2   -0.70   23.10
 -20   2  -2   12.00   22.10
 -20   2  -2   22.40   24.30
 -20  -2  -2    5.30   21.40
  20  -2   2   23.90   24.20
 -20  -2  -2   14.00   19.50
  20   2  -2   41.90   23.60
 -20   2   2   57.69   27.40
 -20  -2  -2   25.60   29.10
  20   2  -2   18.40   25.40
  20  -2   2    2.90   16.90
 -20   2   2   16.80   21.60
 -20   3  -2   21.20   23.30
  20  -3  -2   15.30   23.70
  20   3   2    9.20   22.10
  20  -3  -2    7.60   14.40
 -20  -3   2   19.70   22.50
  20   3   2   50.49   24.10
 -20  -3   2   67.19   31.50
 -20   3  -2   14.70   23.80
  20  -3   2   -6.60   17.20
  20   3  -2   24.60   25.80
 -20   3   2   27.70   24.70
 -20  -3  -2    8.50   26.50
  20  -3   2    9.60   21.60
  20   3  -2    0.60   23.30
 -20  -3  -2   16.10   22.80
 -20   3   2    1.60   20.20
 -20   4  -2   44.20   27.50
 -20  -4   2   19.70   28.00
 -20  -4   2   83.29   29.20
 -20   4  -2   34.10   28.00
  20   4   2   50.09   26.90
  20  -4  -2   30.60   22.40
  20   4   2   32.30   28.00
  20  -4  -2   95.29   32.40
 -20   4  -2   36.70   25.30
  20  -4   2   53.09   27.80
 -20  -4  -2   25.60   28.30
 -20   4   2   72.49   27.10
  20   4  -2  114.79   32.40
  20  -4   2   51.39   26.50
 -20  -4  -2   25.20   25.80
  20   4  -2   73.59   31.40
 -20   4   2   40.70   26.10
 -20   4   2   43.40   26.80
 -20   5  -2  127.09   33.30
 -20  -5   2   52.69   34.20
 -20   5  -2   80.19   29.20
 -20  -5   2  133.79   40.40
  20   5   2   62.59   34.20
  20  -5  -2   74.69   27.30
  20  -5  -2   63.19   30.00
  20   5   2  137.59   37.60
  20   5  -2  135.29   33.60
 -20   5   2  184.78   38.80
 -20  -5  -2   66.19   33.80
  20  -5   2  110.49   32.80
 -20   5   2  119.29   32.70
  20  -5   2   94.79   33.40
  20   5  -2  117.69   37.90
 -20  -5  -2   82.59   35.00
 -20   6  -2   75.49   31.00
  20   6   2   43.20   33.30
  20  -6  -2   64.79   30.90
 -20   6  -2   94.49   34.60
  20   6   2   64.39   31.90
 -20  -6   2   62.89   33.40
  20  -6  -2   95.89   30.40
 -20  -6   2   55.59   32.70
  20  -6   2   92.39   35.90
 -20  -6  -2   73.59   34.50
  20   6  -2   49.60   35.30
 -20   6   2   37.90   29.80
  20   6  -2   64.99   34.30
  20  -6   2   57.19   29.60
 -20  -6  -2   93.99   37.30
 -20   6   2   80.09   31.90
  20   7   2   42.00   38.80
 -20  -7   2  223.48   49.80
 -20   7  -2   79.99   34.10
  20  -7  -2   94.29   32.50
 -20   7  -2  114.79   38.10
  20  -7  -2  132.59   42.70
 -20   7   2   91.69   32.60
  20  -7   2  160.38   40.50
  20   7  -2   58.29   38.70
  20   7  -2  189.98   45.50
  20  -7   2  206.48   44.80
 -20  -7  -2  124.39   42.60
 -20   7   2   64.59   31.90
  21   0  -2   -4.30   21.40
  21   0   2  -42.60   21.60
 -21   0   2   46.00   25.30
 -21   0   2    2.00   15.80
  21   0   2    7.20   22.10
 -21   0   2   30.00   27.60
  21   0  -2   32.30   24.10
 -21   0  -2   19.00   24.00
 -21   0  -2   13.70   27.30
 -21   1  -2  365.06   57.29
 -21  -1   2  480.75   60.39
 -21  -1   2  349.67   51.39
  21   1   2  470.95   55.89
 -21   1  -2  415.06   54.39
  21   1   2  384.06   51.19
 -21  -1   2  380.66   46.30
  21  -1  -2  312.97   50.99
  21  -1  -2  302.07   48.10
 -21  -1  -2  376.66   50.59
 -21  -1  -2  269.07   42.00
  21  -1   2  333.07   50.39
 -21   1   2  375.46   52.29
 -21  -1  -2  422.56   58.49
 -21   1   2  409.26   57.19
  21   1  -2  446.36   52.19
  21   1  -2  378.86   51.49
 -21   2  -2   66.49   26.60
 -21  -2   2   39.10   28.30
  21   2   2   52.69   28.40
  21  -2  -2   49.70   25.50
  21  -2  -2   44.70   27.80
 -21  -2   2  -17.20   20.10
  21   2   2   29.90   25.40
 -21   2  -2   26.80   27.00
  21   2  -2   18.10   22.30
 -21  -2  -2   14.30   20.90
 -21   2   2    7.70   23.40
 -21  -2  -2   72.59   35.90
 -21  -2  -2    2.40   22.10
 -21   2   2  163.28   33.70
  21   2  -2   -3.80   24.80
  21  -2   2   37.60   22.20
  21  -2   2   11.20   23.40
  21  -3  -2   11.10   22.40
 -21  -3   2  -18.80   22.10
  21   3   2   -8.10   23.40
 -21   3  -2   28.30   23.90
 -21  -3   2   19.30   26.70
  21   3   2   29.40   28.80
 -21   3  -2   27.20   28.50
  21  -3   2   15.80   19.40
  21   3  -2   20.80   24.80
  21  -3   2    8.10   22.40
 -21   3   2   30.60   25.10
 -21  -3  -2   40.80   30.30
  21   3  -2    9.90   24.20
 -21  -3  -2   27.20   23.10
 -21   3   2   33.50   28.80
  21  -4  -2    9.00   25.00
  21   4   2    8.60   25.90
 -21   4  -2   34.70   28.00
 -21   4  -2   46.10   27.90
 -21  -4   2   49.40   32.80
  21  -4  -2   15.30   19.60
 -21  -4   2  -11.20   23.50
  21   4   2   37.60   28.70
 -21  -4  -2   41.20   26.80
  21   4  -2  -25.30   21.80
  21  -4   2   33.50   26.20
  21  -4   2  -12.50   19.10
 -21   4   2   29.60   21.00
 -21   4   2   44.40   25.40
  21   4  -2   38.00   28.70
 -21  -4  -2   23.80   25.90
 -21   5  -2  130.49   37.00
  21  -5  -2  196.78   38.90
 -21  -5   2  242.38   47.30
  21  -5  -2  135.99   39.90
  21   5   2  211.98   44.10
  21   5   2  198.78   44.60
 -21  -5   2  209.38   46.30
 -21   5  -2  183.78   42.40
  21   5  -2  199.48   46.00
 -21  -5  -2  185.08   41.50
 -21   5   2  144.79   34.90
 -21  -5  -2  164.28   42.60
 -21   5   2  170.38   41.30
  21  -5   2  130.09   35.80
  21  -5   2  167.48   40.10
  21   5  -2  190.18   46.30
  21   6   2   13.70   33.40
 -21  -6   2   79.79   39.00
  21   6   2   -1.50   29.70
 -21   6  -2   36.40   30.20
 -21   6  -2   52.69   28.90
  21  -6  -2   83.39   36.60
 -21  -6   2   55.69   32.60
  21  -6  -2   58.39   28.20
  21  -6   2   71.19   31.20
  21   6  -2  108.99   37.60
  21  -6   2   37.50   32.30
  21   6  -2   71.29   37.80
 -21  -6  -2   41.40   32.60
 -21  -6  -2   78.49   36.20
 -21   6   2   12.00   28.20
 -21   6   2   37.60   31.10
 -22   0  -2   82.59   31.30
 -22   0  -2   93.49   37.20
  22   0   2  136.79   36.50
 -22   0   2  169.48   42.00
  22   0  -2  107.99   31.50
  22   0  -2  108.89   33.10
 -22   0   2   46.20   25.40
  22   0   2   54.49   26.90
 -22   1  -2  273.07   52.39
 -22  -1   2  158.78   33.60
  22  -1  -2  258.97   47.60
  22  -1  -2  213.98   41.30
  22   1   2  203.78   43.20
 -22   1  -2  226.38   42.50
 -22  -1   2  299.47   52.79
 -22  -1   2  179.38   41.80
  22   1   2  157.98   38.00
  22  -1   2  185.88   42.40
 -22   1   2  237.28   44.10
  22   1  -2  235.98   40.80
 -22  -1  -2  187.98   43.40
 -22   1   2  182.28   46.60
 -22  -1  -2  191.58   38.40
  22   1  -2  182.78   38.90
  22   2   2    5.00   25.50
  22   2   2   15.20   23.80
  22  -2  -2   28.60   25.60
 -22   2  -2   -5.90   26.70
 -22  -2   2    1.20   25.30
  22  -2  -2   14.70   28.60
 -22  -2   2  -14.10   19.70
 -22   2  -2    0.60   24.40
 -22   2   2    4.00   21.30
  22   2  -2   26.80   24.30
  22   2  -2   -8.10   25.00
 -22  -2  -2   12.10   20.10
  22  -2   2   25.60   21.30
 -22   2   2   19.20   26.00
 -22  -2  -2   26.00   24.30
  22  -2   2   16.10   24.60
 -22  -2  -2  -23.30   23.70
  22  -3  -2    0.80   23.20
 -22  -3   2   18.30   25.60
 -22   3  -2   58.59   27.80
 -22  -3   2   25.40   28.70
 -22   3  -2   -1.40   25.90
  22   3   2   17.60   28.10
  22   3   2   -6.60   26.30
  22  -3   2   59.99   28.70
 -22   3   2   13.60   27.30
  22   3  -2  -13.10   23.60
 -22   3   2   14.90   24.50
 -22  -3  -2   39.40   30.90
 -22  -3  -2    5.30   21.70
  22   3  -2    9.40   27.60
  22  -3   2   21.40   22.20
  22   4   2   49.99   31.10
 -22  -4   2  115.39   37.90
  22   4   2   53.89   31.20
  22  -4  -2   77.49   30.50
 -22  -4   2  114.09   36.80
 -22   4  -2   -7.00   26.00
  22  -4  -2   90.49   33.40
 -22   4  -2   26.10   25.80
 -22   4   2   70.09   30.20
  22   4  -2   57.59   32.70
 -22   4   2   86.59   32.40
  22  -4   2   41.70   30.40
 -22  -4  -2  118.79   36.10
  22   4  -2   23.10   29.00
 -22  -4  -2  133.59   43.70
  22  -4   2   59.79   28.20
 -22   5  -2  129.29   36.10
  22  -5  -2  136.39   37.00
  22  -5  -2  146.99   40.90
  22   5   2   59.49   36.50
 -22  -5   2   90.89   38.50
 -22  -5   2   93.79   37.70
 -22   5  -2   80.39   34.80
  22   5   2   57.39   36.60
  22  -5   2  134.09   35.40
  22   5  -2  101.99   36.90
 -22   5   2   69.29   34.10
 -22  -5  -2  107.79   38.10
  22   5  -2  142.59   40.00
 -22  -5  -2   60.49   35.40
 -22   5   2  115.89   35.30
  22  -5   2   55.79   27.50
 -22  -6   2  184.18   47.60
 -22  -6   2  205.48   48.50
  22  -6  -2  111.89   38.90
  22   6   2   44.40   39.00
 -22   6  -2  139.19   42.80
  22  -6  -2  164.68   40.10
  22   6   2  101.89   38.00
 -22   6  -2   94.99   37.90
 -22  -6  -2  198.38   47.10
 -22  -6  -2   50.19   36.70
  22  -6   2  179.48   49.30
 -22   6   2  186.88   40.70
  22  -6   2  191.28   45.50
  22   6  -2   95.59   39.40
 -22   6   2  191.68   42.90
  22   6  -2  140.59   42.10
  23   0  -2  -38.60   21.80
  23   0  -2   43.70   26.10
 -23   0   2   16.30   25.70
  23   0   2   21.80   24.30
 -23   0  -2   21.30   29.80
  23   0   2   13.50   28.20
 -23   0   2  -15.10   24.50
 -23   0  -2  -11.10   25.60
 -23   1  -2  341.37   59.69
 -23  -1   2  306.57   51.19
  23   1   2  238.58   48.90
 -23  -1   2  282.57   54.09
 -23   1  -2  386.16   51.29
 -23  -1   2  304.17   43.00
  23   1   2  352.36   51.29
  23  -1  -2  289.17   52.39
  23  -1  -2  151.68   39.10
 -23  -1  -2  332.67   47.70
  23   1  -2  285.37   53.29
 -23  -1  -2  306.47   60.19
  23  -1   2  189.38   43.00
 -23   1   2  355.86   57.89
 -23   1   2  342.17   50.19
  23  -1   2  291.87   52.79
  23   1  -2  339.47   53.49
 -23  -2   2  183.68   47.10
 -23  -2   2  161.78   36.10
 -23   2  -2  274.17   55.19
  23   2   2  114.69   38.80
 -23   2  -2  112.99   40.20
  23  -2  -2  156.58   37.40
  23   2   2  176.98   40.20
  23  -2  -2  227.08   43.70
  23  -2   2  212.98   43.00
 -23   2   2  256.97   45.00
 -23   2   2  163.68   40.90
  23   2  -2  182.98   42.00
 -23  -2  -2  172.28   50.19
  23   2  -2  116.09   39.50
 -23  -2  -2  127.79   46.10
 -23  -2  -2  167.68   40.60
  23   3   2  -17.40   26.70
  23   3   2  -34.70   22.70
 -23   3  -2  -18.70   26.10
 -23  -3   2   -3.90   25.00
  23  -3  -2  -23.40   22.30
 -23  -3   2   26.50   27.50
 -23   3  -2   24.90   25.00
  23  -3   2   -8.90   22.60
  23  -3   2   37.10   24.60
  23   3  -2  -12.80   26.00
  23   3  -2   20.20   30.00
 -23  -3  -2  -19.90   26.10
 -23   3   2  -11.10   24.50
 -23  -3  -2  -10.80   23.10
 -23   3   2    5.10   26.70
 -23   4  -2   35.30   29.40
  23  -4  -2   28.30   27.60
 -23  -4   2   55.39   33.60
 -23  -4   2   38.80   29.30
  23   4   2   19.50   30.10
 -23   4  -2   44.90   31.10
  23   4   2   43.30   32.30
  23  -4   2   21.40   26.40
  23   4  -2   32.40   28.90
  23   4  -2   -0.10   29.50
  23  -4   2   26.90   29.00
 -23   4   2   21.20   31.30
 -23   4   2   33.80   28.30
 -23  -4  -2  -13.10   28.40
 -23  -4  -2   38.90   32.20
 -23  -5   2   64.79   34.50
  23   5   2  -20.30   31.00
  23  -5  -2   36.10   33.20
 -23   5  -2   23.00   32.60
 -23  -5   2   -4.50   30.60
  23  -5  -2   32.80   25.00
  23   5   2   38.10   32.10
 -23  -5  -2    0.00   28.00
 -23  -5  -2   17.60   34.20
  23   5  -2   57.99   33.50
  23   5  -2   34.00   35.60
  23  -5   2   88.59   37.90
 -23   5   2   23.80   27.40
  23  -5   2  -24.10   20.20
  24   0  -2  139.49   40.50
 -24   0   2  274.27   51.79
  24   0   2  181.08   43.00
 -24   0  -2  321.77   59.49
 -24   0   2  257.07   56.69
  24   0   2  321.17   54.39
 -24   0  -2  279.77   50.39
  24   0  -2  324.67   55.79
 -24  -1   2   33.30   29.40
 -24  -1   2  -15.80   27.40
 -24   1  -2   61.39   30.70
  24  -1  -2    5.00   24.10
 -24   1  -2   20.30   32.00
  24   1   2   54.19   31.20
  24  -1  -2   77.99   34.00
  24   1   2   49.30   32.00
 -24   1   2   54.99   34.90
  24   1  -2   25.40   29.10
  24  -1   2   50.79   31.30
 -24  -1  -2   40.50   35.20
  24   1  -2   14.60   26.40
  24  -1   2    2.40   25.30
 -24  -1  -2   33.30   29.00
 -24   1   2   53.39   28.50
  24  -2  -2   10.10   28.60
  24  -2  -2   18.90   26.10
 -24   2  -2    2.60   28.90
  24   2   2   31.60   27.60
 -24  -2   2    9.30   23.90
 -24   2  -2   42.80   31.80
  24   2   2   32.00   30.10
 -24  -2   2   -1.40   26.60
 -24  -2  -2   29.70   29.40
  24  -2   2   20.40   28.90
 -24   2   2  -24.70   25.80
 -24  -2  -2   21.50   31.70
 -24   2   2   46.60   29.50
  24   2  -2   14.70   29.10
  24   2  -2   74.39   32.80
  24   3   2  -11.20   24.80
  24   3   2   45.80   32.60
 -24   3  -2   17.00   28.00
 -24  -3   2    0.60   25.50
 -24  -3   2   38.80   35.10
  24  -3  -2   26.10   29.70
  24  -3  -2  -18.20   22.90
 -24   3  -2   31.40   31.30
  24   3  -2    0.30   30.50
 -24   3   2  -26.50   25.30
 -24   3   2   18.50   29.40
 -24  -3  -2    3.30   31.20
  24  -3   2   -2.70   26.10
  24   3  -2   -1.50   28.30
 -24  -3  -2    6.30   26.40
 -24   4  -2   79.09   35.50
  24  -4  -2   36.90   28.90
 -24   4  -2   23.60   29.20
 -24  -4   2   96.99   38.00
 -24  -4   2   93.69   35.00
  24   4   2   31.70   34.00
  24   4   2   96.49   40.30
  24  -4   2   35.40   30.50
  24   4  -2  111.19   39.80
 -24   4   2   49.70   33.20
 -24   4   2   66.29   34.70
 -24  -4  -2   59.29   38.10
 -24  -4  -2  142.89   38.70
  24   4  -2   81.59   37.10
  24  -4   2   75.69   32.30
  25   0  -2  -30.90   25.50
  25   0   2    9.80   33.40
  25   0  -2   41.90   29.30
 -25   0  -2   48.10   30.60
 -25   0   2    0.40   30.50
  25   0   2   -3.80   29.60
 -25   0  -2   11.80   33.80
 -25   0   2    0.80   28.90
 -25  -1   2  382.66   67.29
  25  -1  -2  344.97   60.19
  25  -1  -2  274.67   51.09
  25   1   2  374.96   61.89
 -25   1  -2  274.57   52.09
 -25  -1   2  357.16   55.09
  25   1   2  280.37   56.69
 -25   1  -2  465.15   68.39
 -25  -1  -2  427.56   65.69
  25   1  -2  295.87   59.19
  25  -1   2  374.66   56.99
 -25   1   2  361.36   64.39
  25  -1   2  389.26   64.49
  25   1  -2  302.07   55.89
 -25  -1  -2  307.17   56.49
 -25   1   2  369.66   53.19
 -25   2  -2   30.20   30.00
  25   2   2  116.19   39.10
 -25   2  -2   88.49   39.00
 -25  -2   2   60.29   37.80
 -25  -2   2   88.59   33.50
  25  -2  -2   52.89   31.80
  25  -2  -2   18.20   27.40
  25   2   2   13.20   27.30
 -25   2   2   43.40   34.00
  25  -2   2   52.09   35.70
 -25   2   2   60.99   32.60
  25   2  -2   70.29   30.30
  25   2  -2   49.00   36.90
 -25  -2  -2   27.50   32.30
 -25  -2  -2   60.39   33.20
  25  -3  -2  139.59   43.50
  25  -3  -2   89.49   38.40
  25   3   2   81.89   38.40
 -25  -3   2  150.58   40.80
 -25   3  -2  198.48   48.40
 -25  -3   2  283.37   58.59
 -25   3  -2  202.88   47.10
  25   3   2  110.59   41.60
 -25   3   2  159.58   44.90
  25  -3   2  161.18   43.90
 -25   3   2   92.29   39.70
  25   3  -2  151.98   41.80
 -25  -3  -2  143.49   46.70
  25   3  -2  133.89   43.70
  26   0   2   55.09   33.10
 -26   0   2  -22.80   30.20
  26   0  -2  -34.10   24.60
 -26   0   2  -19.30   26.10
 -26   0  -2  -13.80   29.30
 -26   0  -2    3.70   28.00
  26   0  -2  -20.40   29.10
  26   0   2   45.30   33.20
 -26   1  -2   48.20   34.10
  26  -1  -2   57.19   32.00
  26  -1  -2   -1.00   24.70
 -26   1  -2   64.39   40.00
  26   1   2   99.79   37.80
  26   1   2   58.99   36.90
 -26  -1   2   24.80   34.50
  26  -1   2   38.50   34.60
  26   1  -2   57.99   33.20
  26   1  -2   58.19   35.40
 -26   1   2   25.70   35.40
 -26  -1  -2   93.29   42.50
 -26  -1  -2   23.60   32.00
 -26   1   2   37.30   29.90
  26  -1   2    3.40   30.60
   0   0  -3   -1.30    4.30
   0   0   3   -5.20    4.50
   0   0   3   -6.40    3.80
   0   0  -3  -14.40    5.00
   0   0   3   -9.40    4.10
   0  -1   3   -4.60    5.00
   0   1   3  -12.80    5.60
   0   1   3    6.20    5.80
   0   1  -3   -7.20    4.70
   0   1  -3   -0.70    7.50
   0  -1  -3   -2.80    5.50
   0   1  -3    2.70    6.90
   0  -1   3    3.50    5.30
   0  -1  -3    3.10    6.90
   0  -1   3    1.10    6.00
   0   1   3    2.40    6.00
   0   2   3  408.66   27.80
   0   2   3  384.36   32.70
   0   2  -3  385.76   32.10
   0   2   3  399.16   32.90
   0  -2  -3  406.96   33.40
   0  -2   3  395.66   31.20
   0  -2   3  411.46   31.00
   0   2  -3  405.56   31.40
   0  -2   3  397.16   32.60
   0  -2  -3  412.46   32.20
   0   2  -3  419.96   34.40
   0  -2  -3  382.56   30.50
   0   2   3  427.66   32.90
   0   3  -3    6.50   10.70
   0  -3   3    4.00    8.50
   0   3   3    2.40   10.40
   0  -3  -3   17.00   10.50
   0  -3   3   -4.40    9.00
   0  -3  -3    0.20    9.40
   0   3  -3   16.50   11.10
   0   3   3  -10.30    6.00
   0   3  -3    4.60    8.00
   0   3  -3    7.50    7.30
   0   3   3   -9.80    8.70
   0  -3  -3    4.80    6.50
   0  -3   3    6.20    8.00
   0   3   3   -4.70    9.20
   0  -4  -3  344.47   33.90
   0   4   3  386.96   29.40
   0   4  -3  334.57   27.60
   0   4  -3  377.86   34.50
   0  -4  -3  368.86   34.40
   0   4   3  297.37   33.80
   0  -4  -3  368.76   26.60
   0  -4   3  361.56   31.60
   0   4  -3  342.57   34.20
   0  -4   3  386.86   33.00
   0   4  -3  376.86   32.90
   0   4   3  321.67   33.40
   0  -4   3  306.87   32.60
   0   5   3  -11.20   10.30
   0  -5   3    7.10   12.10
   0  -5  -3   -3.70    9.60
   0   5  -3    3.60    5.90
   0  -5   3   -0.10    8.60
   0   5  -3    2.60   11.20
   0   5  -3  -16.20   10.50
   0  -5   3   10.10   10.10
   0   5   3   16.40    9.30
   0   5  -3    2.30    9.50
   0   5   3  -11.10   11.00
   0  -5  -3   -8.50   11.30
   0  -6   3 1075.89   81.89
   0   6  -3 1070.19   81.89
   0   6  -3 1062.09   83.39
   0  -6  -3 1037.60   82.39
   0   6   3 1077.79   83.19
   0   6   3  898.41   82.09
   0  -6  -3 1086.49   83.09
   0  -6   3 1167.98   80.89
   0   6   3 1054.19   77.59
   0  -6   3 1175.08   84.29
   0   6  -3 1127.49   82.29
   0   7  -3  -14.70   10.50
   0  -7   3    3.20   12.60
   0   7   3   17.50   11.60
   0   7   3   12.80   14.10
   0  -7  -3   -3.60   12.90
   0  -7   3   -6.70   11.60
   0   7  -3  -16.00   10.80
   0   7   3    2.70   14.80
   0  -7   3   -3.90   14.00
   0   7  -3    7.00   15.50
   0  -7  -3    5.20   14.20
   0   8  -3  232.18   34.80
   0   8   3  184.38   32.70
   0   8  -3  159.68   32.80
   0  -8  -3  180.98   34.40
   0   8  -3  233.78   36.00
   0   8   3  165.78   35.80
   0  -8   3  178.18   33.10
   0  -8   3  141.09   29.30
   0  -8  -3  185.88   34.00
   0  -8   3  197.78   32.10
   0   9   3    0.10   17.90
   0  -9   3    6.90   15.60
   0   9   3    7.10   22.80
   0  -9  -3   11.30   22.30
   0   9  -3  -13.00   14.70
   0   9  -3    1.90   17.40
   0   9  -3  -12.00   19.40
   0  -9  -3  -15.80   16.40
   0  -9   3   18.60   22.40
   0 -10  -3  387.46   54.89
   0  10   3  348.47   51.19
   0 -10   3  479.75   58.79
   0 -10   3  383.26   48.60
   0 -10  -3  406.56   55.49
   0  10  -3  379.46   50.79
   0  10  -3  379.36   51.09
   0  10   3  414.06   60.59
   0  10  -3  436.26   57.89
   0  11   3   -5.90   20.10
   0 -11   3   -8.70   19.00
   0 -11   3   -3.30   25.80
   0 -11  -3   38.10   35.10
   0 -11  -3  -13.40   17.50
   0  11  -3    2.80   26.50
   0  11   3   24.10   30.00
   1   0   3   -0.50    3.60
   1   0  -3   -2.20    4.00
   1   0   3    1.70    4.70
   1   0  -3    6.20    6.40
   1   0   3   -5.40    4.10
   1   0   3    5.80    4.70
  -1   0   3   -3.30    4.60
  -1   0  -3   -3.00    4.50
  -1   0   3    0.50    5.00
  -1   0   3   -4.80    3.90
  -1   0  -3   -5.90    5.30
  -1   0  -3   -0.20    6.40
  -1   1  -3  688.03   47.70
   1  -1  -3  725.83   49.30
  -1  -1   3  767.02   47.30
  -1  -1   3  778.42   49.10
   1   1   3  691.73   48.90
  -1  -1   3  761.22   48.90
   1  -1  -3  674.13   49.00
  -1   1  -3  731.53   49.60
   1   1   3  717.63   48.40
  -1   1  -3  758.22   50.09
   1   1   3  652.03   48.20
   1  -1  -3  666.83   46.30
  -1  -1  -3  664.93   49.40
  -1   1   3  736.23   48.90
   1   1  -3  719.13   49.99
   1  -1   3  744.13   48.90
  -1   1   3  680.43   48.30
  -1   1   3  684.43   46.40
   1   1  -3  616.34   49.00
   1   1  -3  729.83   47.70
  -1   1   3  678.33   48.80
  -1  -1  -3  671.93   49.30
  -1   1   3  672.63   49.10
   1  -1   3  723.53   47.00
   1  -1   3  743.33   48.80
  -1   2  -3 3220.18  212.48
   1  -2  -3 3455.75  213.08
  -1  -2   3 3368.96  212.18
   1   2   3 3207.38  212.78
  -1   2  -3 3298.47  213.78
  -1  -2   3 3413.96  211.08
   1  -2  -3 3270.07  211.18
   1   2   3 3288.17  213.08
  -1  -2   3 3326.17  212.68
   1   2   3 3087.09  208.98
  -1   2  -3 3191.88  211.38
   1  -2  -3 3379.86  212.78
   1   2   3 3064.69  212.08
   1   2  -3 3362.86  212.48
   1  -2   3 3446.76  212.58
  -1   2   3 3430.26  213.38
  -1   2   3 3174.48  212.58
   1  -2   3 3264.87  210.48
  -1  -2  -3 3277.67  211.78
   1   2  -3 3173.98  213.18
  -1   2   3 3240.88  209.58
  -1  -2  -3 3100.89  213.18
  -1   2   3 3230.18  213.58
  -1  -2  -3 3255.77  212.18
   1   2  -3 3201.38  211.98
  -1   3  -3  174.68   17.40
   1   3   3  180.58   22.10
   1   3   3  154.78   16.30
  -1   3  -3  191.58   21.60
  -1   3  -3  161.68   20.40
   1  -3  -3  136.89   15.70
   1   3   3  155.48   20.80
  -1  -3   3  221.58   20.00
   1  -3  -3  163.88   21.80
  -1   3  -3  161.28   21.20
  -1  -3   3  145.89   20.00
   1  -3  -3  208.28   23.00
  -1  -3   3  155.98   21.40
   1   3   3  214.08   22.10
   1  -3   3  171.78   20.80
   1   3  -3  127.69   17.80
   1   3  -3  174.88   19.50
  -1   3   3  186.48   21.30
  -1  -3  -3  199.78   21.50
  -1  -3  -3  133.79   22.00
   1  -3   3  169.48   18.30
  -1   3   3  159.18   22.00
   1   3  -3  151.58   21.20
  -1   3   3  169.38   22.50
   1  -3   3  232.88   21.40
  -1   3   3  161.08   16.70
  -1  -3  -3  205.68   17.50
   1   3  -3  210.78   22.20
   1  -4  -3  126.19   20.10
   1   4   3  136.29   21.60
  -1   4  -3  161.78   22.90
  -1  -4   3  142.49   21.00
  -1   4  -3  138.29   20.50
   1   4   3  110.19   19.50
  -1  -4   3  139.99   19.40
  -1   4  -3  145.69   21.70
  -1   4  -3  102.29   15.60
   1   4   3  111.69   16.50
   1  -4  -3  141.79   21.50
  -1  -4   3  126.29   19.20
   1   4  -3  125.39   20.50
   1  -4   3  109.99   18.50
   1   4  -3  105.09   20.50
  -1  -4  -3  157.68   22.30
   1  -4   3  137.89   18.50
  -1   4   3  134.49   21.00
   1  -4   3  162.68   22.10
  -1  -4  -3  139.09   14.90
  -1   4   3   91.39   15.50
  -1   4   3  141.69   22.50
   1   4  -3  120.79   18.40
   1   4  -3  135.39   15.50
  -1  -4  -3  120.09   20.90
  -1  -5   3  305.87   31.80
   1   5   3  317.57   28.60
   1  -5  -3  295.47   32.90
  -1  -5   3  377.16   35.00
   1   5   3  333.67   33.60
  -1   5  -3  350.06   34.00
  -1   5  -3  390.76   35.50
   1  -5  -3  293.77   34.00
  -1   5  -3  307.97   32.40
  -1  -5   3  330.67   32.50
   1   5   3  322.67   34.10
  -1  -5  -3  304.87   25.00
   1   5  -3  312.27   31.40
   1   5  -3  337.87   33.40
  -1  -5  -3  257.27   32.90
   1  -5   3  310.77   30.40
   1  -5   3  313.77   34.10
   1   5  -3  364.46   35.30
  -1  -5  -3  356.96   34.80
  -1   5   3  378.96   36.10
  -1   5   3  317.07   28.70
   1   5  -3  324.77   26.00
  -1   5   3  334.07   35.00
   1  -5   3  332.17   33.30
  -1   6  -3    8.30   12.60
   1   6   3   43.80   15.90
  -1   6  -3   18.30   12.60
  -1   6  -3   23.00   12.90
  -1  -6   3   21.00   13.30
  -1  -6   3    1.40   12.20
   1   6   3    3.40    9.10
   1  -6  -3   -3.60   11.00
   1  -6  -3   26.30   15.10
  -1  -6   3   -4.80   10.00
   1   6   3   45.90   17.10
  -1  -6  -3   -2.00   11.10
   1  -6   3   12.50   13.30
   1   6  -3    5.10   12.50
   1  -6   3   21.00   11.50
   1   6  -3   11.60   14.10
  -1   6   3   -1.90   12.80
   1   6  -3   -4.70    9.30
   1  -6   3   12.30   11.80
  -1  -6  -3   16.90   15.10
  -1   6   3   10.20   10.00
  -1   6   3   20.60   13.50
  -1  -7   3  427.36   42.90
   1  -7  -3  238.58   36.60
   1   7   3  323.97   33.50
  -1  -7   3  326.47   38.20
  -1  -7   3  364.96   38.60
  -1   7  -3  341.27   38.50
  -1   7  -3  349.67   38.80
   1   7   3  335.37   39.70
   1   7   3  341.07   41.70
   1  -7  -3  288.87   40.30
  -1   7  -3  370.96   41.50
  -1  -7  -3  396.66   41.50
   1  -7   3  352.46   37.50
  -1  -7  -3  304.77   39.90
   1   7  -3  338.27   41.30
   1  -7   3  460.25   43.60
  -1   7   3  346.77   40.40
   1   7  -3  347.97   38.00
  -1   7   3  331.77   33.70
   1   7  -3  418.86   40.20
  -1   7   3  351.96   41.30
   1  -7   3  330.57   38.40
  -1  -8   3   78.69   24.30
   1  -8  -3   43.20   20.30
  -1   8  -3  122.79   26.10
   1   8   3   73.39   24.00
  -1  -8   3   76.39   22.50
  -1   8  -3   67.59   22.80
  -1  -8   3   85.29   26.30
   1   8   3   62.89   24.30
  -1   8  -3   93.79   24.70
   1  -8  -3  131.49   31.10
  -1  -8  -3   70.89   24.40
  -1  -8  -3  137.99   29.60
   1   8  -3   99.19   23.90
   1   8  -3   38.10   19.00
  -1   8   3   74.59   25.10
  -1   8   3   84.29   25.20
   1  -8   3   95.89   23.20
   1  -8   3   80.09   22.90
   1   8  -3  123.59   27.70
   1  -8   3   79.79   25.30
   1   9   3  238.58   41.80
  -1  -9   3  282.87   45.70
  -1   9  -3  296.77   44.90
   1  -9  -3  276.27   45.80
  -1  -9   3  264.07   39.00
  -1  -9   3  273.17   40.30
   1   9   3  355.16   49.20
  -1   9  -3  280.37   41.10
   1  -9  -3  288.07   43.50
  -1   9  -3  253.77   40.50
  -1   9   3  320.27   50.49
   1   9  -3  402.06   50.09
   1  -9   3  322.77   45.90
  -1  -9  -3  319.87   48.00
  -1   9   3  268.97   42.90
   1   9  -3  221.78   39.10
  -1  -9  -3  293.37   45.30
   1  -9   3  423.06   45.70
   1   9  -3  287.07   42.30
   1  10   3   22.00   28.80
   1 -10  -3  -26.40   20.80
  -1 -10   3   -1.10   16.60
   1  10   3   -0.50   18.20
  -1 -10   3  -11.30   21.40
  -1  10  -3   11.00   18.40
  -1  10  -3   -0.70   19.10
  -1  10  -3    4.00   23.30
  -1 -10  -3   25.50   24.20
   1  10  -3   19.80   21.10
   1 -10   3  -25.20   18.70
  -1  10   3   34.20   26.80
   1 -10   3   38.20   21.00
   1  10  -3   -3.00   25.50
  -1 -10  -3    5.10   23.20
  -1  10   3   -0.60   20.80
   1  10  -3    6.60   18.40
  -1  11  -3   11.60   24.90
  -1  11  -3   23.40   24.90
  -1 -11   3   32.80   30.30
   1  11   3  -30.20   20.40
   1 -11  -3  -18.90   20.40
   1  11   3   -3.30   29.90
   1 -11  -3   -5.10   27.40
   1 -11   3   24.90   22.70
  -1  11   3   39.70   30.10
  -1 -11  -3  -23.70   26.30
   1  11  -3   11.80   29.10
  -1  11   3   25.40   26.20
   1 -11   3   -7.90   27.80
  -2   0   3    0.60    5.50
   2   0   3    0.50    4.80
   2   0   3    1.10    5.40
   2   0  -3   -5.50    4.90
  -2   0  -3    4.00    7.20
  -2   0   3   -1.10    4.20
  -2   0   3   -7.00    7.20
  -2   0   3    5.10    6.10
   2   0  -3    0.50    3.40
  -2   0  -3   -6.20    5.00
  -2   0  -3  -12.70    5.40
   2   0  -3   -3.60    6.70
   2   0   3  -10.30    4.50
  -2  -1   3  125.29   10.40
  -2  -1   3   97.69   15.60
  -2   1  -3  110.29   15.20
  -2  -1   3  150.08   15.60
   2  -1  -3  118.99   15.00
  -2   1  -3  139.79   16.70
  -2   1  -3  118.59   12.80
  -2  -1   3  163.68   14.90
   2   1   3  132.19   14.40
   2  -1  -3  126.79   14.90
   2   1   3  122.59   14.20
   2   1   3  136.39   13.60
   2  -1   3  145.79   15.00
  -2   1   3  140.79   14.60
  -2  -1  -3  121.49   16.30
  -2   1   3  113.89   15.20
  -2  -1  -3  155.98   16.40
   2   1  -3  148.49   15.50
  -2   1   3  126.29   12.20
  -2   1   3  110.59   14.90
  -2  -1  -3  115.09   10.60
   2   1  -3  134.59   12.50
  -2   1   3  109.59   15.10
   2  -1   3  117.99   10.40
   2   1  -3  114.09   16.20
  -2   1   3  109.59   13.30
   2  -1   3  104.99   13.60
  -2  -2   3 1234.48   79.39
   2  -2  -3 1188.48   79.09
   2  -2  -3 1128.19   79.09
   2   2   3 1133.99   79.39
  -2   2  -3 1075.69   78.79
   2  -2  -3 1156.18   77.89
  -2   2  -3 1225.28   80.79
   2   2   3 1091.19   75.49
   2   2   3 1255.37   78.79
  -2  -2   3 1216.68   79.39
   2   2   3 1142.99   79.19
  -2   2  -3 1120.19   78.09
  -2  -2   3 1050.49   78.49
  -2  -2   3 1128.29   76.49
  -2   2   3 1145.89   80.49
  -2   2   3 1258.37   79.79
  -2  -2  -3 1225.38   78.79
   2  -2   3 1196.88   79.39
  -2  -2  -3 1168.88   80.59
  -2   2   3 1170.08   76.49
   2  -2   3 1184.58   79.49
   2   2  -3 1101.19   79.49
   2  -2   3 1108.69   75.79
   2   2  -3 1195.68   78.99
  -2   2   3 1075.99   79.09
  -2  -2  -3 1112.39   78.49
   2   2  -3 1181.28   79.49
  -2   3  -3   -0.60    9.50
   2   3   3   -4.60    9.90
   2   3   3  -16.90    7.50
   2  -3  -3   21.20    9.90
  -2  -3   3    6.60    9.50
  -2   3  -3    0.20    7.70
  -2   3  -3   18.10   11.60
   2   3   3    7.60    6.80
  -2  -3   3   -4.90    7.00
   2  -3  -3    5.70    6.60
  -2  -3   3   -3.90    7.50
  -2  -3   3    6.40   10.20
   2  -3  -3   -0.30    9.80
  -2   3   3    0.40   10.20
   2   3  -3   29.80   11.10
   2  -3   3   10.80    8.90
  -2  -3  -3   19.70   10.50
   2   3  -3    0.40    9.40
  -2  -3  -3  -18.00    9.30
  -2   3   3    6.70    6.80
   2  -3   3   -5.10    8.80
  -2  -3  -3   11.40    8.10
  -2   3   3   -2.60    9.00
   2  -3   3    3.90    6.70
   2   3  -3    1.80    7.80
   2   3  -3    5.40    8.30
  -2   3   3    1.90   10.60
  -2   4  -3 1275.17   82.89
   2  -4  -3 1072.59   80.19
   2  -4  -3 1177.28   81.89
  -2  -4   3 1105.79   81.29
   2   4   3 1082.69   81.89
  -2   4  -3 1217.28   82.09
  -2   4  -3 1068.79   75.29
  -2  -4   3 1103.89   76.99
   2   4   3 1093.69   81.29
  -2  -4   3 1191.58   81.09
  -2   4  -3 1105.89   81.89
  -2  -4   3 1158.28   79.49
   2   4   3 1155.58   77.09
  -2   4   3 1027.50   81.69
   2   4  -3 1149.29   79.49
  -2   4   3 1116.39   77.49
   2   4  -3  983.30   80.59
  -2   4   3 1121.89   82.99
   2   4  -3 1210.98   81.79
   2  -4   3 1018.00   81.19
   2   4  -3 1152.68   77.49
   2  -4   3 1202.98   77.99
  -2  -4  -3 1085.29   82.69
   2  -4   3 1107.59   81.29
  -2  -4  -3 1135.89   76.79
  -2  -4  -3 1113.79   80.79
   2  -5  -3  491.65   44.00
  -2  -5   3  529.65   45.20
  -2  -5   3  540.35   42.90
   2   5   3  531.65   46.30
  -2   5  -3  538.25   45.40
   2  -5  -3  501.45   45.90
  -2   5  -3  528.05   45.80
  -2   5  -3  491.35   44.60
   2   5   3  457.85   39.50
   2   5   3  505.35   44.60
  -2  -5   3  537.35   44.70
   2   5  -3  547.45   43.20
   2   5  -3  557.04   46.80
  -2  -5  -3  515.35   46.20
   2  -5   3  529.25   41.60
   2  -5   3  516.25   45.80
  -2  -5  -3  482.65   37.90
  -2  -5  -3  524.95   45.30
  -2   5   3  530.15   46.30
  -2   5   3  524.25   40.70
   2  -5   3  502.05   44.80
   2   5  -3  498.35   44.30
   2   5  -3  477.85   38.50
  -2   5   3  456.45   45.40
  -2   6  -3    0.60   11.40
  -2   6  -3    0.00   11.10
  -2  -6   3    1.30    8.60
  -2  -6   3   -3.10   10.70
   2   6   3   15.40   15.20
   2  -6  -3    4.20   12.20
  -2  -6   3   -3.30   10.80
   2  -6  -3   -5.10   11.60
  -2   6  -3   22.70   14.80
   2   6   3   11.50   10.30
   2   6   3   -1.00   10.20
   2  -6   3   18.30   10.50
   2   6  -3   12.10   14.00
  -2   6   3  -11.30   11.00
   2   6  -3   -7.20   10.60
   2  -6   3  -16.00   11.10
  -2   6   3   -6.00    8.70
   2   6  -3    0.10    6.40
  -2  -6  -3   12.50   14.00
  -2   6   3   13.10   14.60
   2  -6   3   -6.40    9.80
   2   6  -3   12.70   11.60
  -2  -6  -3   17.20   13.80
  -2   7  -3  124.09   26.30
  -2  -7   3   86.49   20.60
   2  -7  -3  144.79   25.60
  -2   7  -3   58.39   19.40
   2  -7  -3   98.39   23.50
   2   7   3   83.69   22.20
   2   7   3  103.09   18.80
  -2  -7   3   49.10   18.90
   2   7   3   82.79   23.20
  -2   7  -3   80.49   21.50
  -2  -7   3  118.59   24.10
  -2  -7  -3   54.99   22.70
  -2  -7  -3  140.49   27.60
   2   7  -3  116.29   24.00
  -2   7   3  113.49   20.30
   2  -7   3  119.19   24.90
   2   7  -3   64.99   22.50
   2  -7   3  127.59   26.50
  -2   7   3   73.49   22.10
   2  -7   3  136.89   22.70
  -2   7   3   51.69   20.30
   2   7  -3   65.49   19.00
  -2  -8   3  470.65   50.29
   2  -8  -3  376.66   47.10
  -2   8  -3  478.55   49.00
  -2  -8   3  436.66   45.30
   2   8   3  350.06   44.70
  -2  -8   3  365.66   44.90
  -2   8  -3  408.46   45.80
   2   8   3  447.46   51.29
  -2   8  -3  468.25   47.40
   2  -8  -3  380.46   44.70
  -2  -8  -3  381.76   48.60
  -2   8   3  454.35   49.50
   2  -8   3  457.85   47.00
   2   8  -3  306.67   47.30
   2   8  -3  413.56   43.80
   2  -8   3  459.05   50.09
  -2   8   3  343.37   46.50
  -2  -8  -3  369.76   48.50
   2   8  -3  410.96   46.30
  -2   9  -3  129.99   31.00
  -2   9  -3  112.79   30.50
  -2  -9   3  127.09   29.20
   2  -9  -3   64.79   25.60
  -2  -9   3  149.09   29.80
   2  -9  -3  124.59   31.60
   2   9   3   47.80   28.50
  -2   9  -3  160.58   32.50
  -2  -9   3  101.89   30.40
   2   9   3  108.29   28.90
   2   9  -3  126.09   34.70
   2  -9   3  132.29   30.10
  -2   9   3  131.69   35.50
  -2  -9  -3  100.89   32.60
   2   9  -3  135.39   30.00
   2   9  -3  122.59   28.80
   2  -9   3  132.99   32.40
  -2   9   3  113.89   30.40
  -2  -9  -3   72.49   29.30
  -2  10  -3   77.99   26.70
   2 -10  -3  107.89   34.80
  -2 -10   3  142.79   38.10
   2 -10  -3   71.59   29.00
  -2  10  -3   75.29   27.00
  -2  10  -3  131.49   34.50
   2  10   3  187.48   41.40
   2  10   3  131.99   32.20
  -2 -10   3  115.39   29.30
   2 -10   3  158.18   36.10
   2  10  -3  131.29   38.50
  -2  10   3   86.89   30.50
   2  10  -3  172.18   34.80
  -2 -10  -3  141.89   37.80
   2 -10   3  148.89   37.40
  -2 -10  -3   61.69   29.60
  -2  10   3  112.29   35.30
   2  11   3  -22.10   27.50
   2 -11  -3   19.50   29.00
  -2  11  -3   49.20   30.30
   2  11   3  -34.50   18.40
  -2 -11   3   11.80   28.40
   2 -11  -3  -17.20   20.40
  -2  11  -3   -4.30   20.40
  -2  11   3   27.10   30.10
   2 -11   3  -18.30   24.60
  -2 -11  -3   -7.00   23.30
   2 -11   3    3.50   21.60
  -2 -11  -3  -33.20   23.40
  -2  11   3   -5.30   22.30
   2  11  -3    2.50   27.50
   3   0   3    5.00    6.20
  -3   0   3    5.70    6.20
  -3   0  -3    0.90    7.60
   3   0   3   -7.70    6.00
  -3   0  -3    4.10    6.10
   3   0   3    2.00    4.70
  -3   0   3   -3.40    6.50
  -3   0   3    2.70    5.20
   3   0  -3   -1.90    6.00
  -3   0  -3    8.60    6.80
   3   0  -3   -5.30    4.10
  -3   0   3  -11.30    7.80
  -3   1  -3 1111.69   73.09
  -3   1  -3 1131.49   74.49
  -3  -1   3 1083.79   72.59
   3   1   3 1056.39   71.69
  -3   1  -3 1136.69   74.89
   3   1   3 1111.89   73.19
  -3  -1   3 1065.19   75.09
   3   1   3 1152.68   73.79
  -3  -1   3 1129.79   74.19
   3  -1  -3 1124.99   74.69
   3  -1   3 1108.29   74.09
   3   1  -3 1048.60   71.99
  -3  -1  -3 1125.69   75.39
  -3  -1  -3 1065.29   71.39
  -3   1   3 1085.09   72.59
  -3   1   3 1132.19   72.59
   3  -1   3 1104.79   72.59
  -3   1   3 1045.40   74.29
  -3  -1  -3  940.91   73.99
  -3   1   3 1026.20   73.79
  -3   1   3 1035.20   72.99
   3   1  -3 1021.60   73.69
  -3   1   3 1069.39   73.19
  -3   2  -3  821.92   54.69
   3   2   3  783.72   51.39
   3   2   3  782.92   53.59
   3  -2  -3  781.22   53.99
  -3  -2   3  774.02   55.19
  -3   2  -3  769.32   56.39
  -3  -2   3  742.23   53.79
  -3   2  -3  742.33   53.79
   3   2   3  740.53   54.49
   3  -2  -3  691.63   54.49
   3   2   3  788.02   54.59
  -3  -2   3  770.32   50.89
   3  -2  -3  765.22   53.99
  -3  -2   3  740.73   54.89
  -3   2   3  780.12   54.59
   3   2  -3  750.22   55.19
   3  -2   3  802.52   55.39
  -3  -2  -3  686.03   55.89
  -3   2   3  737.63   55.69
   3  -2   3  709.63   54.09
  -3   2   3  757.62   52.49
  -3  -2  -3  721.73   54.89
  -3  -2  -3  761.62   53.29
   3   2  -3  753.82   54.09
  -3   2   3  707.03   54.39
  -3   2   3  765.72   53.69
   3   2  -3  766.52   50.89
   3   3   3 2059.59  141.49
  -3  -3   3 2275.07  138.69
  -3   3  -3 2186.18  141.79
  -3  -3   3 2109.39  141.39
  -3  -3   3 1851.71  139.29
   3   3   3 2079.99  140.79
   3  -3  -3 2062.39  140.99
  -3  -3   3 1984.00  140.39
   3  -3  -3 2192.98  138.19
  -3   3  -3 2187.78  138.49
   3   3   3 2105.59  137.39
   3  -3  -3 2096.79  140.19
  -3   3  -3 2120.19  142.49
  -3   3   3 2051.49  142.69
  -3  -3  -3 2097.19  142.79
   3  -3   3 2053.69  141.09
  -3   3   3 2047.30  140.99
  -3  -3  -3 2048.79  139.99
   3  -3   3 2067.39  136.89
  -3   3   3 2232.58  141.89
   3   3  -3 2179.18  138.49
   3  -3   3 2106.29  141.69
  -3  -3  -3 2164.18  139.89
  -3   3   3 2126.09  138.49
   3   3  -3 2043.40  141.19
   3   3  -3 2094.19  140.99
  -3   4  -3   49.00   15.30
  -3   4  -3   63.49   16.00
   3   4   3   82.39   13.20
  -3   4  -3   62.79   15.70
  -3   4  -3   64.39   11.10
  -3  -4   3   85.29   16.90
   3  -4  -3   76.49   16.20
  -3  -4   3   74.99   16.60
   3   4   3   95.79   18.00
  -3  -4   3   72.39   13.20
   3  -4  -3   77.19   11.20
  -3  -4   3   93.39   14.70
   3  -4  -3  133.59   20.20
   3   4   3   76.99   17.00
  -3   4   3  104.89   15.00
  -3  -4  -3   83.39   14.10
   3   4  -3   63.19   16.20
  -3  -4  -3   88.99   17.20
  -3  -4  -3   93.39   18.80
   3   4  -3   87.09   17.20
   3  -4   3   65.09   12.40
   3  -4   3   94.89   17.20
  -3   4   3  102.79   19.80
   3  -4   3   37.30   14.40
   3   4  -3   79.19   14.10
  -3   4   3   67.39   16.40
   3   4  -3   61.09   13.10
   3   5   3  258.07   29.90
  -3  -5   3  207.98   29.20
   3  -5  -3  237.68   30.60
   3  -5  -3  247.68   28.30
  -3   5  -3  278.67   30.30
   3   5   3  221.58   24.30
  -3  -5   3  244.88   26.20
  -3   5  -3  276.67   30.00
  -3   5  -3  269.87   30.50
   3   5   3  286.17   31.20
  -3  -5   3  233.28   29.50
  -3  -5   3  226.08   24.00
   3   5  -3  256.97   24.60
  -3  -5  -3  277.07   24.10
  -3  -5  -3  290.87   31.10
   3  -5   3  284.07   29.90
  -3   5   3  228.78   25.30
   3   5  -3  274.07   26.90
   3   5  -3  267.07   30.50
  -3   5   3  272.77   31.10
  -3   5   3  252.87   30.80
   3  -5   3  267.17   31.00
   3   5  -3  304.07   30.40
  -3  -5  -3  199.28   30.00
   3  -5   3  259.67   25.80
  -3  -6   3   -1.20   12.10
   3   6   3   -9.50   11.40
   3  -6  -3   13.00   14.20
  -3   6  -3   23.10   13.40
   3   6   3    4.60   10.50
  -3  -6   3   13.10   10.10
  -3  -6   3    4.10   13.20
  -3   6  -3   19.40   13.90
  -3   6  -3   13.90   13.20
   3  -6  -3   11.90   12.70
   3   6   3   -5.60   12.50
   3   6  -3   19.80   14.80
   3  -6   3   28.00   12.00
   3  -6   3    0.40   11.50
  -3  -6  -3   31.70   16.20
   3  -6   3   -6.00   12.60
   3   6  -3    4.10   10.80
   3   6  -3    7.40    8.00
  -3   6   3    0.10    9.60
   3   6  -3    0.40   12.60
  -3  -6  -3   14.60   16.20
  -3   6   3   -5.10   11.50
  -3   6   3    4.30   13.90
   3  -7  -3  248.48   36.10
  -3   7  -3  238.58   32.70
   3  -7  -3  206.68   31.10
  -3  -7   3  199.18   31.90
  -3  -7   3  278.07   30.40
   3   7   3  222.98   32.90
  -3   7  -3  281.77   34.10
   3   7   3  227.48   36.80
  -3   7  -3  213.28   32.40
   3   7   3  188.88   26.40
  -3  -7   3  262.37   37.90
   3   7  -3  236.78   35.10
  -3   7   3  184.18   32.40
  -3  -7  -3  225.48   35.00
   3  -7   3  198.68   27.80
   3  -7   3  241.58   33.80
  -3  -7  -3  258.37   34.90
   3   7  -3  249.18   30.20
  -3   7   3  200.68   27.20
  -3   7   3  171.58   32.60
   3   7  -3  223.18   31.40
   3  -7   3  224.78   34.40
  -3   8  -3  207.18   35.50
   3  -8  -3  213.18   38.00
  -3  -8   3  149.88   30.70
   3  -8  -3  116.79   27.60
  -3  -8   3  157.68   28.40
   3   8   3  137.69   29.30
  -3  -8   3  162.98   33.70
   3   8   3  227.08   38.00
  -3   8  -3  181.38   33.40
  -3   8  -3  138.59   30.60
   3   8  -3  272.97   37.40
   3  -8   3  185.28   32.90
  -3   8   3  157.78   32.20
  -3   8   3  139.99   31.50
  -3  -8  -3  254.57   39.90
   3   8  -3  144.49   27.60
   3   8  -3  229.78   38.00
  -3  -8  -3  125.79   32.00
   3  -8   3  204.58   35.60
  -3  -9   3  246.88   38.60
  -3  -9   3  331.77   44.70
   3   9   3  214.48   41.00
   3   9   3  320.27   50.29
  -3   9  -3  337.57   43.80
  -3   9  -3  304.97   47.70
  -3   9  -3  285.57   40.60
   3  -9  -3  261.37   41.60
  -3  -9   3  350.16   52.89
   3  -9  -3  315.57   47.50
  -3   9   3  317.17   47.80
   3  -9   3  333.27   43.60
   3   9  -3  313.07   48.50
   3  -9   3  264.77   45.00
  -3  -9  -3  365.36   52.19
   3   9  -3  297.97   42.60
  -3  -9  -3  314.77   49.10
  -3   9   3  258.37   42.80
   3  10   3  276.37   47.10
   3  10   3  399.86   61.89
   3 -10  -3  458.85   57.49
  -3  10  -3  326.67   46.80
  -3 -10   3  321.97   48.90
  -3  10  -3  340.77   48.80
  -3 -10   3  367.16   53.69
   3 -10  -3  316.27   49.70
  -3  10  -3  351.36   51.99
  -3  10   3  330.27   52.99
  -3 -10  -3  298.77   52.89
   3 -10   3  310.87   47.60
   3  10  -3  448.86   50.69
   3  10  -3  288.27   50.29
   3 -10   3  352.26   56.29
  -3  10   3  337.47   48.70
  -3 -10  -3  358.16   53.09
  -3  11  -3   99.79   35.20
   3  11   3   98.39   35.10
  -3 -11   3  125.19   39.40
   3 -11  -3   96.19   32.60
   3 -11  -3  105.69   40.00
   3  11   3  123.39   41.70
   3 -11   3  151.58   36.20
  -3 -11  -3  170.48   40.30
   3  11  -3  231.18   48.50
  -3  11   3  160.98   42.70
  -3  11   3  137.99   39.50
  -3 -11  -3  150.88   41.20
   3 -11   3  153.08   41.90
   4   0  -3    4.10    7.60
  -4   0   3  -13.20    8.90
  -4   0  -3   -7.60    7.70
  -4   0   3   -8.80    6.00
  -4   0  -3  -16.90    6.80
  -4   0   3   -2.60    6.10
  -4   0  -3  -10.60    9.70
   4   0   3    3.60    7.20
   4   0   3   -7.00    4.80
   4   0  -3    4.10    6.00
   4   0   3   -1.80    7.60
  -4   0   3   -5.90    8.00
  -4   0   3  -16.60    6.90
   4   1   3  278.07   24.10
  -4   1  -3  308.47   24.10
   4   1   3  263.57   21.20
  -4  -1   3  264.87   22.70
   4   1   3  274.77   24.70
  -4   1  -3  276.27   26.20
  -4  -1   3  263.57   25.30
  -4   1  -3  267.17   25.80
  -4  -1   3  261.37   26.50
   4  -1   3  296.27   25.10
  -4   1   3  270.47   26.00
  -4   1   3  261.67   23.50
   4  -1   3  261.97   22.30
   4  -1   3  247.88   24.80
   4   1  -3  282.77   22.80
  -4  -1  -3  244.28   22.10
  -4  -1  -3  279.77   25.90
  -4   1   3  286.17   23.90
  -4   1   3  292.37   23.90
  -4   1   3  276.57   23.30
   4   1  -3  243.38   25.20
  -4   1   3  291.07   25.10
  -4  -1  -3  267.77   27.00
  -4  -2   3  696.03   51.79
   4  -2  -3  750.52   50.09
  -4  -2   3  713.13   51.69
  -4   2  -3  657.43   50.19
  -4  -2   3  725.03   49.70
  -4   2  -3  682.93   50.39
  -4   2  -3  700.03   51.69
   4   2   3  689.93   49.99
   4   2   3  708.13   48.90
   4   2   3  694.83   47.70
  -4  -2   3  645.04   45.80
   4   2   3  670.43   50.59
   4  -2  -3  621.34   50.09
  -4   2   3  699.43   49.60
  -4  -2  -3  687.23   48.70
  -4   2   3  707.53   50.49
  -4   2   3  744.43   50.39
   4  -2   3  703.83   50.29
  -4  -2  -3  634.04   51.99
   4   2  -3  630.64   45.60
   4  -2   3  740.73   51.79
  -4   2   3  693.93   51.99
   4   2  -3  630.04   50.79
  -4  -2  -3  675.43   51.49
  -4   2   3  675.73   50.29
   4   2  -3  698.73   49.90
  -4   2   3  694.03   48.90
   4   3   3  254.57   24.70
   4  -3  -3  171.78   23.20
   4  -3  -3  219.18   21.50
  -4   3  -3  242.88   24.10
   4   3   3  206.38   22.50
  -4   3  -3  211.58   20.90
  -4  -3   3  223.98   22.40
  -4  -3   3  168.98   23.50
   4  -3  -3  182.98   20.40
  -4   3  -3  193.58   24.00
   4   3   3  185.58   19.50
  -4  -3   3  184.18   21.50
  -4  -3  -3  187.08   21.90
  -4  -3  -3  188.28   25.40
   4  -3   3  215.18   23.60
  -4   3   3  239.88   24.30
   4  -3   3  185.68   22.90
   4   3  -3  196.18   18.30
   4   3  -3  170.48   22.30
   4  -3   3  187.88   16.60
  -4  -3  -3  184.28   21.70
  -4   3   3  232.28   21.10
   4   3  -3  218.28   23.20
  -4   3   3  199.88   19.90
  -4   3   3  191.08   22.40
  -4   3   3  156.38   24.10
  -4   4  -3 1082.59   78.29
   4   4   3 1079.79   72.99
  -4  -4   3 1009.30   74.69
  -4   4  -3 1124.29   78.49
  -4  -4   3 1068.19   78.09
  -4  -4   3 1050.29   76.59
  -4   4  -3 1006.70   72.39
   4   4   3 1069.39   76.79
   4  -4  -3 1027.20   77.69
   4  -4  -3 1004.90   74.99
   4   4   3 1133.29   78.59
   4  -4  -3 1107.39   72.19
   4  -4   3 1029.50   72.09
  -4  -4  -3  998.60   74.29
   4   4  -3 1062.69   77.39
   4  -4   3 1094.19   78.29
   4   4  -3  915.51   76.39
   4   4  -3 1149.48   74.29
  -4  -4  -3 1091.59   76.39
   4  -4   3  994.90   77.29
  -4   4   3 1053.49   79.09
  -4   4   3 1064.79   78.09
  -4   4   3 1090.59   74.29
  -4  -4  -3 1016.50   79.09
  -4  -5   3  384.26   33.50
  -4  -5   3  463.65   39.90
   4   5   3  411.76   39.80
   4  -5  -3  328.17   38.10
  -4   5  -3  322.87   36.80
  -4   5  -3  483.95   40.60
   4   5   3  394.76   37.80
   4   5   3  413.66   33.70
  -4  -5   3  401.56   38.60
   4  -5  -3  436.16   36.80
  -4   5  -3  405.16   39.20
   4   5  -3  409.56   34.50
  -4  -5  -3  388.96   33.50
  -4   5   3  419.56   38.90
   4   5  -3  387.06   38.40
  -4   5   3  412.46   34.60
  -4   5   3  392.86   39.90
   4  -5   3  373.26   33.10
  -4  -5  -3  317.37   39.90
  -4  -5  -3  434.06   38.10
   4  -5   3  404.26   38.60
   4   5  -3  433.36   38.30
   4  -5   3  357.36   37.60
   4   5  -3  363.76   33.90
  -4   6  -3   -3.50   12.60
   4   6   3   -9.70   10.60
  -4   6  -3   11.90   13.30
  -4   6  -3    7.90   12.10
  -4  -6   3    7.40   12.30
   4   6   3  -21.10   10.60
  -4  -6   3   -1.30    8.20
   4   6   3   -8.60    8.60
  -4  -6   3   -3.20   11.30
   4  -6  -3   -3.00   11.40
   4  -6  -3   -1.10   13.90
   4   6  -3    2.90    8.80
   4   6  -3   -4.50    9.00
  -4  -6  -3   -8.10   13.50
   4  -6   3   -0.30   10.70
  -4   6   3    1.00   11.50
   4  -6   3   -9.90   11.20
  -4   6   3    2.60    9.30
  -4   6   3  -15.90   10.00
  -4  -6  -3    0.00   12.00
   4   6  -3    1.90   13.70
   4   6  -3  -21.40    9.50
   4  -6   3    4.30    9.30
   4  -7  -3  371.26   44.40
   4   7   3  350.46   43.80
  -4   7  -3  381.76   41.10
  -4  -7   3  375.06   38.10
   4   7   3  345.57   40.60
   4  -7  -3  315.77   38.20
  -4   7  -3  404.36   42.70
  -4  -7   3  371.36   42.70
  -4   7  -3  423.96   44.50
   4   7   3  338.67   35.50
  -4  -7   3  375.56   42.70
   4  -7   3  331.17   41.40
   4   7  -3  376.86   45.00
  -4   7   3  400.66   43.30
  -4   7   3  420.06   45.10
  -4  -7  -3  328.97   43.80
  -4   7   3  428.56   38.40
   4  -7   3  398.36   44.10
   4   7  -3  396.66   41.50
   4   7  -3  353.96   37.80
  -4  -7  -3  418.86   43.70
   4   8   3  492.95   53.19
   4   8   3  349.47   43.80
   4  -8  -3  440.96   44.20
  -4   8  -3  440.56   45.30
  -4   8  -3  378.06   47.50
  -4  -8   3  351.06   47.20
   4  -8  -3  405.86   49.40
  -4  -8   3  382.96   46.80
  -4   8  -3  385.06   46.30
  -4  -8   3  432.46   42.60
   4  -8   3  410.86   47.10
  -4   8   3  423.46   49.10
  -4   8   3  372.06   46.70
   4  -8   3  377.36   46.40
   4   8  -3  349.07   41.20
  -4   8   3  371.96   46.90
   4   8  -3  373.26   49.50
  -4  -8  -3  439.26   48.70
   4   8  -3  339.47   43.80
  -4  -8  -3  381.26   50.39
   4   9   3   15.30   16.80
   4  -9  -3   36.20   23.40
   4   9   3    9.10   26.10
  -4   9  -3    0.60   20.40
   4  -9  -3   49.30   25.30
  -4   9  -3  -10.00   15.00
  -4   9  -3  -11.50   17.90
  -4  -9   3   -2.10   18.40
  -4  -9   3  -12.60   17.40
  -4  -9   3   19.70   17.30
  -4  -9  -3    3.40   22.70
   4   9  -3   31.20   23.90
  -4  -9  -3   32.50   24.10
   4  -9   3  -14.00   19.10
   4   9  -3   36.70   21.70
  -4   9   3   30.00   25.30
  -4   9   3   16.90   20.80
   4  -9   3   12.80   18.10
  -4 -10   3  431.26   57.29
  -4  10  -3  378.36   50.29
  -4  10  -3  425.26   55.79
   4 -10  -3  335.37   53.09
   4  10   3  328.57   48.90
   4 -10  -3  400.06   57.19
   4  10   3  453.35   60.89
  -4 -10   3  438.16   55.69
   4 -10   3  403.86   51.59
  -4 -10  -3  362.06   55.39
   4 -10   3  429.16   56.69
  -4  10   3  427.86   58.29
  -4 -10  -3  414.26   55.49
  -4  10   3  323.67   51.69
   4  10  -3  308.97   49.20
   4  10  -3  392.66   57.69
   4 -11  -3  -11.40   23.00
   4  11   3   -2.50   32.00
  -4 -11   3   19.80   27.60
   4 -11  -3   -8.60   25.20
  -4  11  -3  -27.80   22.30
   4  11  -3   33.80   30.10
  -4  11   3    4.70   28.40
   4 -11   3    9.20   21.00
  -4 -11  -3    6.60   28.00
   4 -11   3  -44.80   22.20
  -4  11   3   13.10   25.20
  -4 -11  -3   -8.80   26.50
  -5   0  -3   17.50    9.00
   5   0  -3   -9.70    5.30
   5   0   3    0.50    7.40
  -5   0  -3  -10.40    7.70
  -5   0   3    6.70    6.80
   5   0  -3   -5.80    7.00
  -5   0   3   -3.40    7.70
  -5   0  -3  -24.30    9.40
   5   0  -3  -17.10    8.10
  -5   0   3  -12.20    7.80
   5   0   3  -10.00    4.70
   5   0   3   -8.90    8.10
  -5   0   3   -3.20    9.70
  -5   0   3   -0.20    6.10
  -5   1  -3  330.87   33.40
   5   1   3  431.56   31.80
  -5  -1   3  368.36   34.60
   5   1   3  400.26   28.10
  -5  -1   3  438.56   33.50
  -5  -1   3  414.66   30.50
  -5   1  -3  426.26   32.30
   5   1   3  401.76   32.30
  -5   1  -3  430.56   33.60
   5  -1   3  402.36   32.80
   5  -1   3  391.56   29.50
  -5   1   3  439.66   31.80
  -5   1   3  396.36   31.60
  -5  -1  -3  374.56   30.30
  -5   1   3  324.57   32.90
  -5   1   3  352.36   31.80
  -5   1   3  394.36   31.60
  -5  -1  -3  359.06   33.50
  -5  -1  -3  290.97   33.60
   5   1  -3  376.36   33.10
  -5   1   3  371.76   30.90
   5   1  -3  453.65   31.50
   5  -1   3  446.16   32.90
  -5  -2   3  305.87   29.10
  -5   2  -3  327.67   29.00
  -5   2  -3  308.77   28.60
  -5   2  -3  279.17   26.90
  -5  -2   3  228.98   28.00
   5   2   3  326.27   28.10
   5  -2  -3  266.27   26.90
   5   2   3  295.77   26.70
   5   2   3  268.27   24.90
   5  -2  -3  319.57   26.30
  -5  -2   3  328.67   26.20
   5  -2   3  302.47   26.60
  -5   2   3  265.87   25.40
   5   2  -3  324.57   26.90
  -5  -2  -3  302.17   24.80
  -5   2   3  270.57   27.20
   5  -2   3  267.67   27.30
  -5   2   3  319.27   29.00
  -5   2   3  294.67   27.00
  -5   2   3  377.46   28.70
  -5  -2  -3  293.07   30.10
   5   2  -3  317.17   28.60
  -5   2   3  308.77   26.50
  -5  -2  -3  273.77   24.80
  -5  -2  -3  303.07   29.40
   5   3   3 1930.31  130.39
   5   3   3 1860.21  131.39
  -5  -3   3 1957.70  131.79
   5   3   3 2074.09  128.29
  -5  -3   3 1967.30  132.39
   5  -3  -3 1971.30  131.19
  -5   3  -3 2001.50  131.99
  -5  -3   3 1905.21  129.89
  -5   3  -3 1993.40  129.59
  -5   3  -3 1869.01  132.09
   5  -3  -3 2011.70  129.69
   5   3  -3 1925.71  126.69
  -5   3   3 1972.60  131.59
  -5  -3  -3 1859.21  129.09
  -5   3   3 1969.80  129.49
  -5  -3  -3 1886.51  133.29
  -5   3   3 1898.21  130.69
   5   3  -3 1923.91  130.89
   5   3  -3 1901.71  131.29
  -5   3   3 2011.50  129.29
   5  -3   3 1848.52  131.99
  -5   3   3 1835.82  132.79
  -5  -3  -3 1954.70  131.49
   5  -3   3 1813.52  130.59
  -5  -4   3   41.80   14.00
  -5   4  -3   68.59   15.70
   5  -4  -3   84.19   15.30
  -5  -4   3   49.70   14.70
  -5   4  -3   72.89   17.20
   5   4   3   85.59   18.00
   5  -4  -3   74.79   17.30
   5   4   3   48.70   11.80
   5  -4  -3   54.49   11.30
   5   4   3   75.99   15.00
  -5   4  -3   39.50   11.30
  -5  -4   3   49.00   13.10
  -5   4   3   85.99   17.90
   5  -4   3   33.30   14.20
  -5   4   3   25.20   13.50
   5   4  -3   60.49   15.80
   5   4  -3   64.09   11.60
  -5  -4  -3   76.59   14.40
   5  -4   3   73.39   16.80
  -5  -4  -3   43.40   13.70
   5  -4   3   52.39    9.20
  -5   4   3   63.19   11.60
  -5  -4  -3   46.90   17.20
  -5   4   3   21.40   10.30
   5   4  -3   60.89   16.20
  -5   5  -3  100.59   20.10
   5   5   3  110.69   17.10
  -5  -5   3  109.89   20.50
   5   5   3   96.69   19.70
  -5  -5   3   84.19   20.70
   5  -5  -3   74.89   18.90
  -5   5  -3  115.49   13.80
  -5   5  -3   92.89   20.00
   5  -5  -3  155.58   20.90
  -5  -5   3   88.89   16.90
   5   5   3   76.79   18.60
  -5  -5  -3   85.79   16.90
   5   5  -3   68.19   18.50
   5  -5   3  125.09   22.90
   5   5  -3  118.89   17.00
  -5  -5  -3   94.39   22.60
   5  -5   3   81.89   19.00
  -5   5   3   59.19   18.10
  -5   5   3  111.19   21.50
  -5   5   3  120.59   18.80
   5  -5   3  101.79   15.30
   5   5  -3  107.79   21.70
  -5  -5  -3  141.79   22.10
  -5  -6   3   36.90   17.40
  -5   6  -3   62.89   17.90
   5  -6  -3   66.19   17.30
  -5   6  -3   56.99   17.50
   5   6   3   79.59   22.10
   5   6   3   58.99   15.40
  -5   6  -3   44.30   17.60
   5  -6  -3   39.60   16.60
   5   6   3   28.90   13.90
  -5  -6   3   45.90   18.60
  -5   6   3   46.20   17.50
   5  -6   3   44.30   18.30
   5   6  -3   59.59   18.00
  -5  -6  -3   48.80   17.60
  -5   6   3   65.09   15.20
  -5   6   3   90.89   20.70
   5  -6   3   40.90   17.00
  -5  -6  -3   14.70   15.10
   5   6  -3   51.39   12.90
   5  -6   3   33.10   16.20
   5   6  -3   39.10   13.10
   5   6  -3   47.80   18.70
   5   7   3   -2.90   11.30
  -5  -7   3   14.50   16.60
   5  -7  -3   40.20   21.20
   5   7   3   32.00   16.30
  -5   7  -3   16.90   14.80
  -5   7  -3   30.00   16.70
   5   7   3    3.00   16.20
  -5  -7   3    0.70   15.30
  -5  -7   3   17.70   12.00
  -5   7  -3   40.90   19.50
   5  -7  -3   16.10   13.70
  -5   7   3    8.50   16.30
   5   7  -3   11.10   11.20
   5   7  -3   18.20   18.50
  -5  -7  -3   -7.60   16.90
   5   7  -3  -25.60   12.80
   5  -7   3   68.79   23.80
  -5  -7  -3   19.20   17.20
  -5   7   3   19.60   12.70
  -5   7   3   31.30   18.40
   5  -7   3  -13.60   12.00
   5   8   3   92.09   24.70
   5   8   3   46.80   22.70
  -5  -8   3   64.49   22.50
   5  -8  -3   48.80   26.70
  -5   8  -3   28.70   17.60
   5  -8  -3   68.69   24.90
  -5   8  -3   37.70   20.00
  -5  -8   3   50.19   23.50
  -5   8  -3   48.90   21.60
   5  -8  -3   18.90   17.60
  -5  -8   3   47.30   17.70
   5  -8   3   22.70   18.40
   5  -8   3  102.19   27.70
   5   8  -3   38.70   23.50
  -5   8   3   84.99   26.00
   5   8  -3   40.50   19.60
  -5  -8  -3   20.30   22.50
  -5  -8  -3   45.90   21.40
  -5   8   3   46.30   16.00
  -5   8   3   23.50   19.40
  -5   9  -3  230.38   42.00
  -5   9  -3  240.98   41.80
   5  -9  -3  309.17   48.40
  -5  -9   3  244.48   42.50
   5   9   3  331.87   50.79
  -5   9  -3  251.07   39.10
  -5  -9   3  196.68   39.10
   5   9   3  193.48   35.80
   5  -9  -3  182.68   37.20
   5  -9   3  239.28   41.50
  -5   9   3  297.27   47.60
   5   9  -3  251.87   38.30
  -5   9   3  272.77   44.60
   5   9  -3  241.48   44.70
  -5  -9  -3  125.99   34.80
   5  -9   3  287.37   46.40
  -5  -9  -3  191.18   38.80
  -5 -10   3  119.49   34.60
   5  10   3   78.39   28.30
   5  10   3   79.79   34.20
   5 -10  -3  153.78   39.50
  -5 -10   3  105.49   32.60
   5 -10  -3  145.19   36.10
  -5  10  -3  119.49   33.90
  -5  10  -3   84.99   28.60
   5  10  -3  100.89   29.70
   5 -10   3  138.19   38.60
   5  10  -3  127.19   38.10
   5 -10   3   89.19   29.90
  -5 -10  -3   77.69   33.30
  -5  10   3   87.29   33.50
  -5 -10  -3   97.69   34.60
  -5  10   3  132.09   34.70
   5 -11  -3  -58.59   16.20
   5  11   3    6.80   30.60
  -5 -11   3   41.20   28.70
   5 -11  -3  -28.20   25.70
  -5  11  -3  -14.10   26.30
  -5  11   3   11.00   30.30
  -5 -11  -3   -9.50   29.00
  -5  11   3   49.80   28.10
   5 -11   3   -7.10   27.20
  -5 -11  -3   58.69   32.20
   5 -11   3   -3.90   21.30
   5  11  -3   33.90   32.30
  -6   0   3    8.30    9.20
   6   0  -3   -4.10    5.50
  -6   0  -3   -2.50    7.70
   6   0   3    5.20    4.50
  -6   0   3    0.60    6.00
  -6   0  -3  -13.10    7.70
  -6   0   3    7.00    6.80
  -6   0   3    7.90    8.90
  -6   0   3   -5.30   10.10
   6   0  -3   15.50    7.80
   6   0   3   14.40    8.50
   6   0   3  -10.90    7.90
   6   0  -3    3.90    8.80
  -6   0  -3   13.90   11.10
  -6  -1   3 1189.28   73.99
  -6   1  -3 1035.20   76.69
  -6   1  -3 1107.69   76.59
  -6  -1   3 1063.09   76.99
   6  -1  -3 1086.19   75.79
   6   1   3 1115.29   71.89
   6   1   3 1195.58   76.29
  -6  -1   3 1051.49   79.09
   6  -1  -3 1150.08   75.79
  -6   1  -3 1045.70   71.99
   6   1   3 1092.09   76.59
  -6   1  -3 1087.39   78.49
  -6   1   3 1141.99   75.89
  -6  -1  -3 1060.49   78.99
  -6   1   3 1006.70   75.69
  -6  -1  -3 1061.89   74.99
   6   1  -3 1147.89   77.39
  -6   1   3 1056.99   78.09
  -6  -1  -3  988.80   76.49
  -6  -1  -3 1134.89   71.89
  -6   1   3 1108.39   75.29
  -6   1   3 1080.39   75.99
   6  -1   3 1183.38   77.79
   6  -1   3 1122.69   76.69
   6   1  -3 1080.49   75.19
   6  -1   3 1109.09   73.29
  -6   1   3 1079.09   74.49
  -6   2  -3  815.62   62.99
   6   2   3  792.02   61.99
   6   2   3  887.71   60.39
  -6   2  -3  821.82   62.59
  -6  -2   3  820.52   63.19
  -6   2  -3  853.11   62.19
   6  -2  -3  865.71   61.29
  -6  -2   3  938.51   60.19
   6   2   3  872.21   61.19
  -6  -2   3  810.12   63.99
  -6   2   3  879.81   61.29
   6   2  -3  763.72   61.99
  -6  -2  -3  899.91   60.29
   6   2  -3  859.91   61.59
  -6   2   3  835.72   62.99
  -6  -2  -3  787.52   58.39
  -6  -2  -3  878.01   64.39
  -6  -2  -3  887.91   64.19
  -6   2   3  853.91   61.29
   6  -2   3  884.61   63.19
  -6   2   3  873.01   60.39
  -6   2   3  845.42   61.59
  -6   2   3  871.71   63.19
   6  -2   3  870.71   60.39
   6   3   3 3547.04  241.28
  -6   3  -3 3677.53  242.48
  -6   3  -3 3597.94  239.68
  -6  -3   3 3376.06  238.68
   6   3   3 3622.34  239.98
   6   3   3 3772.52  238.58
  -6  -3   3 3837.32  242.68
  -6   3  -3 3619.14  241.38
   6  -3  -3 3609.84  238.88
  -6  -3   3 3639.24  242.38
   6  -3  -3 3614.94  240.58
  -6   3   3 3356.56  239.28
  -6   3   3 3667.23  240.48
   6  -3   3 3618.54  242.48
  -6  -3  -3 3787.72  243.48
  -6  -3  -3 3774.62  238.68
  -6   3   3 3664.33  241.38
   6   3  -3 3738.73  235.88
   6   3  -3 3737.23  240.88
  -6   3   3 3858.91  243.58
   6  -3   3 3700.33  240.58
   6   3  -3 3768.52  241.78
  -6  -3  -3 3652.93  241.98
  -6   3   3 3669.13  239.58
   6   4   3  729.13   60.09
   6   4   3  754.22   55.79
  -6  -4   3  724.53   57.39
  -6   4  -3  780.12   60.59
   6  -4  -3  804.12   60.29
  -6   4  -3  763.72   59.69
  -6   4  -3  754.42   55.39
   6   4   3  728.53   57.79
  -6  -4   3  730.83   58.29
  -6  -4   3  746.63   60.49
   6  -4  -3  733.03   55.99
   6  -4  -3  823.62   55.99
  -6  -4  -3  715.43   58.09
  -6   4   3  733.33   54.59
   6   4  -3  747.03   54.29
   6  -4   3  773.92   60.79
  -6  -4  -3  792.02   62.69
   6   4  -3  776.82   59.89
   6  -4   3  769.82   59.29
  -6   4   3  778.52   57.29
  -6   4   3  842.32   60.79
  -6  -4  -3  713.73   56.99
   6  -4   3  730.83   51.59
   6   4  -3  802.32   59.89
  -6   4   3  681.23   60.19
  -6   5  -3   99.49   15.70
   6   5   3   74.29   18.80
   6   5   3  124.79   18.50
  -6  -5   3  107.39   20.20
   6  -5  -3  110.29   15.80
   6   5   3  122.89   23.80
   6  -5  -3  118.09   23.00
  -6   5  -3  151.58   24.90
  -6  -5   3  111.49   18.60
  -6   5  -3  182.08   23.90
  -6  -5   3  106.09   22.80
   6  -5  -3  161.58   22.30
   6  -5   3  108.79   15.10
  -6  -5  -3  124.49   20.20
  -6  -5  -3  109.29   20.50
  -6  -5  -3  104.69   23.90
  -6   5   3  127.89   24.40
   6  -5   3  147.79   25.80
   6  -5   3   88.89   20.90
   6   5  -3  193.68   25.10
  -6   5   3  118.49   19.30
  -6   5   3  141.49   24.60
  -6   5   3  101.79   14.80
   6   5  -3  119.79   17.80
   6  -6  -3    8.90   14.70
  -6  -6   3  -17.80   11.80
   6   6   3    5.40   10.90
   6   6   3    0.40   11.70
   6  -6  -3    2.50   11.30
  -6   6  -3    6.20   14.40
  -6  -6   3   -0.40   13.30
  -6  -6   3   14.40   10.30
  -6   6  -3    5.60   12.50
   6   6   3    8.80   14.80
   6  -6   3    0.90   12.40
   6  -6   3    3.80   13.30
  -6   6   3    7.20   13.40
  -6  -6  -3   26.10   18.80
   6   6  -3   -1.50    8.70
  -6  -6  -3    2.30   13.20
   6   6  -3   -4.50   14.00
   6   6  -3   20.40   15.20
  -6   6   3   -6.70   10.80
  -6   6   3   13.50   10.90
  -6  -6  -3   28.30   17.20
   6   7   3  577.24   50.89
  -6  -7   3  676.23   58.09
   6   7   3  645.94   60.39
  -6   7  -3  550.44   56.89
  -6  -7   3  599.44   58.09
   6  -7  -3  642.74   54.09
   6  -7  -3  639.44   59.59
  -6   7  -3  525.95   54.39
   6  -7  -3  649.04   59.79
   6   7   3  556.14   54.19
   6  -7   3  618.44   58.49
  -6  -7  -3  668.83   57.09
  -6   7   3  597.54   52.09
  -6   7   3  620.34   59.49
  -6  -7  -3  581.54   60.99
   6   7  -3  588.84   58.59
   6   7  -3  572.64   55.59
[truncated: 1,846,022 more chars]
