# Supplementary material for: Poly[[(μ3-adamantane-1,3-di­acetato)[μ-N-(pyridin-3-yl)isonicotinamide]­nickel(II)] monohydrate], a layered coordination polymer with triangular (3,6) topology
Source: IUCrdata. 2023 Oct 5;8(Pt 10):x230869. doi: 10.1107/S2414314623008696 (PMC10626845; doi:10.1107/S2414314623008696)
Supplement: Supplementary file 2 [file x-08-x230869-Isup2.hkl]

data_I                                                                          
_shelx_title ' pbca_a.res in Pbca'                                              
_shelx_refln_list_code          4                                               
_shelx_F_calc_maximum      336.86                                               
_exptl_crystal_F_000      2208.00                                               
_reflns_d_resolution_high  0.8307                                               
                                                                                
loop_                                                                           
 _space_group_symop_operation_xyz                                               
 'x, y, z'                                                                      
 '-x+1/2, -y, z+1/2'                                                            
 '-x, y+1/2, -z+1/2'                                                            
 'x+1/2, -y+1/2, -z'                                                            
 '-x, -y, -z'                                                                   
 'x-1/2, y, -z-1/2'                                                             
 'x, -y-1/2, z-1/2'                                                             
 '-x-1/2, y-1/2, z'                                                             
                                                                                
_cell_length_a    21.7887                                                       
_cell_length_b     9.5494                                                       
_cell_length_c    22.2002                                                       
_cell_angle_alpha  90.000                                                       
_cell_angle_beta   90.000                                                       
_cell_angle_gamma  90.000                                                       
                                                                                
_shelx_F_squared_multiplier     1.000                                           
                                                                                
loop_                                                                           
 _refln_index_h                                                                 
 _refln_index_k                                                                 
 _refln_index_l                                                                 
 _refln_F_squared_calc                                                          
 _refln_F_squared_meas                                                          
 _refln_F_squared_sigma                                                         
 _refln_observed_status                                                         
   2   0   0     113473.59     116949.66      3326.98 o                         
   4   0   0       4308.50       2661.84       103.99 o                         
   6   0   0       3496.63       3216.47       141.09 o                         
   8   0   0        633.07        381.75        60.66 o                         
  10   0   0       3535.65       3163.65       148.88 o                         
  12   0   0        405.32        358.11        83.47 o                         
  14   0   0      15964.53      14994.52       496.73 o                         
  16   0   0       4316.50       4143.23       192.08 o                         
  18   0   0      13599.71      13871.05       499.25 o                         
  20   0   0       6701.67       7487.66       574.89 o                         
  22   0   0        783.88        852.80       188.77 o                         
  24   0   0       3080.64       4207.25       457.46 o                         
  26   0   0        902.42       1044.24       235.57 o                         
   2   1   0       1919.89       3144.43        66.96 o                         
   4   1   0      30681.81      33327.97       599.18 o                         
   6   1   0       4602.20       5048.62       107.26 o                         
   8   1   0      31531.64      31262.25       598.27 o                         
  10   1   0        371.53        815.45        57.17 o                         
  12   1   0      19225.06      18471.45       376.46 o                         
  14   1   0      16696.87      16105.67       357.59 o                         
  16   1   0        987.18       1255.59       115.21 o                         
  18   1   0       3208.14       4133.64       161.68 o                         
  20   1   0       6520.21       6794.98       260.36 o                         
  22   1   0       6732.10       6699.64       255.86 o                         
  24   1   0        127.94        128.71       116.67 o                         
  26   1   0          6.22        117.07       135.18 o                         
   0   2   0      14873.75      21569.86       638.56 o                         
   2   2   0      20481.35      25502.11       504.81 o                         
   4   2   0        170.29        189.48        31.58 o                         
   6   2   0      20646.31      21974.46       393.03 o                         
   8   2   0      15315.78      16065.62       322.16 o                         
  10   2   0        125.23        212.60        32.77 o                         
  12   2   0       2103.03       2137.53        80.76 o                         
  14   2   0        463.79        379.57        53.73 o                         
  16   2   0        283.47        291.92        64.04 o                         
  18   2   0      11812.59      12930.76       358.72 o                         
  20   2   0         42.04         53.39        83.34 o                         
  22   2   0        179.89        142.38       105.82 o                         
  24   2   0       1473.44       1359.55       159.58 o                         
   2   3   0         97.33        179.80        37.19 o                         
   4   3   0       2056.03       2556.76        76.04 o                         
   6   3   0      20866.53      23548.89       440.67 o                         
   8   3   0      50528.48      59488.37      1036.06 o                         
  10   3   0       6206.31       6841.96       154.71 o                         
  12   3   0        323.01        318.10        41.92 o                         
  14   3   0       1180.84       1331.31        84.97 o                         
  16   3   0        391.28        335.88        76.23 o                         
  18   3   0        198.42        207.14        87.47 o                         
  20   3   0       1269.10       1474.91       135.52 o                         
  22   3   0        136.73         86.49       105.84 o                         
  24   3   0        100.25        230.36       132.60 o                         
   0   4   0      28855.48      36351.62      1080.02 o                         
   2   4   0       8776.66      10523.54       233.36 o                         
   4   4   0      18352.74      23625.72       465.22 o                         
   6   4   0       4113.27       4682.41       118.12 o                         
   8   4   0       1184.38        894.70        54.46 o                         
  10   4   0      28713.23      32313.88       630.68 o                         
  12   4   0        506.82        550.44        62.57 o                         
  14   4   0        161.98        169.98        61.35 o                         
  16   4   0        623.45        421.27        85.46 o                         
  18   4   0        433.81        525.93        98.08 o                         
  20   4   0       1343.53       1424.42       133.86 o                         
  22   4   0       3498.30       3936.46       302.62 o                         
  24   4   0        293.61        501.09       145.78 o                         
   2   5   0         60.62         89.83        42.32 o                         
   4   5   0        923.03       1077.64        62.95 o                         
   6   5   0        729.02        676.46        66.85 o                         
   8   5   0       4112.01       4060.81       115.13 o                         
  10   5   0       8068.52       8575.81       206.97 o                         
  12   5   0       6739.82       6305.06       189.68 o                         
  14   5   0       6772.77       6534.20       217.83 o                         
  16   5   0       3497.68       3875.71       179.11 o                         
  18   5   0       3460.32       3769.08       187.71 o                         
  20   5   0       3290.06       3406.24       249.68 o                         
  22   5   0       2384.40       2496.28       302.66 o                         
   0   6   0      28042.87      34398.57      1048.59 o                         
   2   6   0      21050.17      24170.64       536.88 o                         
   4   6   0      26247.82      29112.09       607.40 o                         
   6   6   0      10980.08      11581.67       263.51 o                         
   8   6   0       6626.93       6644.62       185.76 o                         
  10   6   0      11226.62      11793.95       303.12 o                         
  12   6   0       3824.66       3605.79       157.39 o                         
  14   6   0         69.05         89.73        80.55 o                         
  16   6   0        665.21        510.65       104.23 o                         
  18   6   0       4202.66       3863.44       211.67 o                         
  20   6   0       3961.39       4300.27       281.93 o                         
  22   6   0       4120.90       4951.52       267.16 o                         
   2   7   0         26.44        108.23        49.36 o                         
   4   7   0        287.10        253.34        56.38 o                         
   6   7   0        795.06        879.71        82.43 o                         
   8   7   0       1396.61       1115.16        98.85 o                         
  10   7   0      11668.97      12104.99       339.16 o                         
  12   7   0      13510.47      13742.11       400.48 o                         
  14   7   0       5165.74       5019.48       240.35 o                         
  16   7   0       3756.78       4510.14       263.98 o                         
  18   7   0       4018.69       4067.64       277.99 o                         
  20   7   0       1882.75       2176.00       248.22 o                         
   0   8   0        703.82        733.43       113.56 o                         
   2   8   0       3032.23       3220.64       137.28 o                         
   4   8   0       7911.72       8651.46       251.54 o                         
   6   8   0       6081.51       6481.35       212.48 o                         
   8   8   0         89.49        -10.99        70.60 o                         
  10   8   0        795.09        802.17       105.81 o                         
  12   8   0       5428.96       5119.38       246.70 o                         
  14   8   0       6644.11       5978.24       279.32 o                         
  16   8   0         68.18       -128.25       128.25 o                         
  18   8   0        342.45        687.77       174.40 o                         
   2   9   0         19.60         -0.66        68.57 o                         
   4   9   0          3.69        -62.38        71.71 o                         
   6   9   0       2675.16       3237.66       196.45 o                         
   8   9   0        504.60        389.14       104.68 o                         
  10   9   0       2500.18       3091.63       383.40 o                         
  12   9   0         30.54         43.17       117.20 o                         
  14   9   0        302.73        367.47       144.59 o                         
  16   9   0          0.11         42.04       144.72 o                         
   0  10   0       6302.89       7383.46       401.77 o                         
   2  10   0       3502.62       3534.41       191.86 o                         
   4  10   0       1714.97       1407.22       143.44 o                         
   6  10   0       1767.14       1925.36       209.94 o                         
   8  10   0       2032.70       1972.29       190.45 o                         
  10  10   0       1089.11       1009.10       167.18 o                         
  12  10   0         29.14        -53.79       140.32 o                         
   2  11   0        439.94        404.28       151.56 o                         
   4  11   0       1892.60       2239.56       201.17 o                         
   6  11   0       1472.60       1515.60       181.57 o                         
   1   1   1      16409.80      20142.25       256.41 o                         
   2   1   1      28482.15      36268.60       476.34 o                         
   3   1   1      20445.21      22427.23       292.50 o                         
   4   1   1          1.02        -11.96        14.72 o                         
   5   1   1       1246.28       1290.75        32.38 o                         
   6   1   1       9019.96       7926.38       109.54 o                         
   7   1   1       3698.34       3666.16        61.91 o                         
   8   1   1         37.34        137.85        27.46 o                         
   9   1   1       4774.62       4926.55        79.35 o                         
  10   1   1       5001.70       4661.27        77.58 o                         
  11   1   1        614.33        797.53        36.89 o                         
  12   1   1        260.48        258.83        34.00 o                         
  13   1   1        761.90        884.75        43.21 o                         
  14   1   1         19.20        163.60        39.23 o                         
  15   1   1         58.48         12.25        32.57 o                         
  16   1   1         11.51        188.64        46.00 o                         
  17   1   1          0.94         11.41        38.98 o                         
  18   1   1       7404.59       8163.46       174.15 o                         
  19   1   1        290.03        205.79        57.06 o                         
  20   1   1        933.81       1213.42        87.42 o                         
  21   1   1        955.14        969.37        85.61 o                         
  22   1   1          0.89        357.48        74.24 o                         
  23   1   1        440.05        467.81        89.00 o                         
  24   1   1        570.70        620.65        93.77 o                         
  25   1   1        438.29        665.66       100.33 o                         
  26   1   1        355.18        374.37        99.10 o                         
   0   2   1      16647.19      19158.49       382.76 o                         
   1   2   1       1902.76       2308.78        47.62 o                         
   2   2   1        753.60        919.84        30.13 o                         
   3   2   1       4175.62       4710.32        75.08 o                         
   4   2   1        254.23         86.27        19.44 o                         
   5   2   1       6055.76       6565.12        97.34 o                         
   6   2   1       6891.39       7412.63       109.24 o                         
   7   2   1       7478.80       6963.40       107.08 o                         
   8   2   1       3450.95       4477.92        77.93 o                         
   9   2   1       9515.57       9240.71       133.52 o                         
  10   2   1      11486.34      12099.39       169.61 o                         
  11   2   1      14563.85      13283.20       189.80 o                         
  12   2   1         32.64         37.40        22.92 o                         
  13   2   1      10393.31       9506.75       144.12 o                         
  14   2   1         20.63         -5.99        34.52 o                         
  15   2   1      18674.23      18233.87       292.39 o                         
  16   2   1       1394.48       1484.00        73.10 o                         
  17   2   1       2704.11       2657.13        97.81 o                         
  18   2   1        333.36        768.71        67.45 o                         
  19   2   1       1660.57       1869.20        94.41 o                         
  20   2   1         23.24        120.50        60.85 o                         
  21   2   1       6531.34       7148.48       215.42 o                         
  22   2   1        697.81        800.35        91.13 o                         
  23   2   1       3262.86       3718.89       176.07 o                         
  24   2   1          4.30         50.17        83.53 o                         
  25   2   1       2682.63       3275.48       162.93 o                         
   1   3   1      19752.61      24702.04       350.54 o                         
   2   3   1       1804.63       1925.10        49.77 o                         
   3   3   1      17047.49      20327.68       280.09 o                         
   4   3   1        830.28        838.53        33.93 o                         
   5   3   1       2685.95       2454.75        52.91 o                         
   6   3   1         54.15          3.70        21.31 o                         
   7   3   1      38753.32      42392.62       557.89 o                         
   8   3   1      16748.06      19231.20       259.95 o                         
   9   3   1       8507.81       9129.70       134.01 o                         
  10   3   1      10078.60       9935.43       147.31 o                         
  11   3   1        393.52        448.00        29.12 o                         
  12   3   1         24.00         44.29        24.24 o                         
  13   3   1        775.67        763.12        42.05 o                         
  14   3   1        875.06        739.36        48.73 o                         
  15   3   1       2671.90       2657.22        96.93 o                         
  16   3   1        508.20        448.78        57.55 o                         
  17   3   1        377.55        305.97        57.58 o                         
  18   3   1       1623.02       1778.84        97.71 o                         
  19   3   1       1141.19       1146.63        86.89 o                         
  20   3   1       1773.59       1849.22       107.74 o                         
  21   3   1        892.25       1021.88       108.31 o                         
  22   3   1        236.54        109.76        78.35 o                         
  23   3   1       1231.09       1523.80       123.39 o                         
  24   3   1       1480.09       1490.90       126.63 o                         
  25   3   1       2643.42       2901.74       157.66 o                         
   0   4   1        232.01        239.72        43.79 o                         
   1   4   1       2521.46       3334.93        76.39 o                         
   2   4   1       4138.58       5266.66        94.24 o                         
   3   4   1        946.95       1118.75        43.84 o                         
   4   4   1       4704.18       5404.93        94.66 o                         
   5   4   1       2209.24       2338.60        55.38 o                         
   6   4   1       4543.10       5136.32        88.73 o                         
   7   4   1       3971.39       3977.66        76.08 o                         
   8   4   1         94.25         90.28        24.34 o                         
   9   4   1       7294.95       7394.29       121.28 o                         
  10   4   1       1382.33       1764.51        93.33 o                         
  11   4   1       6132.97       5806.76       110.84 o                         
  12   4   1          4.72          9.61        28.63 o                         
  13   4   1       5894.82       5579.60       130.24 o                         
  14   4   1         22.25         69.36        40.41 o                         
  15   4   1       3891.43       3506.06       111.92 o                         
  16   4   1         15.82          8.57        49.73 o                         
  17   4   1       1648.90       1734.55        90.27 o                         
  18   4   1        235.80        148.90        59.76 o                         
  19   4   1      13612.57      15168.71       296.86 o                         
  20   4   1        113.57        201.25        68.52 o                         
  21   4   1       5017.59       5508.17       178.08 o                         
  22   4   1        350.01        462.65        83.96 o                         
  23   4   1       2086.34       2205.94       135.83 o                         
  24   4   1        361.62        326.72        97.40 o                         
   1   5   1      13534.61      17003.50       271.18 o                         
   2   5   1        869.10       1184.25        45.59 o                         
   3   5   1       8753.19       9893.03       159.15 o                         
   4   5   1       2470.41       3048.75        71.19 o                         
   5   5   1       3253.55       3389.86        75.59 o                         
   6   5   1       1260.02       1296.66        45.21 o                         
   7   5   1        908.51        950.27        44.53 o                         
   8   5   1        413.74        412.27        33.90 o                         
   9   5   1       1053.99       1337.69        57.15 o                         
  10   5   1        748.84        886.74        48.06 o                         
  11   5   1        279.71        216.77        37.27 o                         
  12   5   1        198.74        194.46        40.01 o                         
  13   5   1        107.14        137.10        45.87 o                         
  14   5   1         14.67         72.21        47.08 o                         
  15   5   1        188.37        128.45        50.64 o                         
  16   5   1        132.83        249.19        63.42 o                         
  17   5   1        226.83        255.52        62.96 o                         
  18   5   1        115.64        283.62        67.26 o                         
  19   5   1       1105.71        936.92        87.20 o                         
  20   5   1        166.62        309.22        79.26 o                         
  21   5   1       1799.54       1685.45       114.51 o                         
  22   5   1         96.57        151.76        83.72 o                         
  23   5   1         46.40         79.68        94.55 o                         
   0   6   1       1450.82       1884.86        96.09 o                         
   1   6   1       6289.24       7949.99       146.11 o                         
   2   6   1         87.77         56.33        30.85 o                         
   3   6   1          9.02         -0.04        27.23 o                         
   4   6   1       1328.08       1429.10        58.25 o                         
   5   6   1          3.74         -3.92        29.07 o                         
   6   6   1         37.02         68.50        30.69 o                         
   7   6   1        721.94        550.73        42.58 o                         
   8   6   1        970.34        928.39        53.85 o                         
   9   6   1       1153.18       1084.92        62.71 o                         
  10   6   1         22.98         92.05        41.50 o                         
  11   6   1       2490.44       2567.45        93.43 o                         
  12   6   1         60.22         77.04        46.22 o                         
  13   6   1        182.35        115.22        53.90 o                         
  14   6   1        264.68        233.92        61.11 o                         
  15   6   1        542.36        371.22        67.55 o                         
  16   6   1         20.21        -31.80        64.06 o                         
  17   6   1        350.16        266.88        73.30 o                         
  18   6   1       1320.40       1428.50       102.45 o                         
  19   6   1         45.36         33.51        73.37 o                         
  20   6   1         91.98        210.78        79.66 o                         
  21   6   1         87.06        101.25        84.50 o                         
  22   6   1          1.92        196.34        86.73 o                         
   1   7   1       1852.47       2102.24        75.68 o                         
   2   7   1        462.77        518.49        49.40 o                         
   3   7   1         73.47         47.95        34.89 o                         
   4   7   1         61.61         21.93        34.25 o                         
   5   7   1        472.75        466.03        48.47 o                         
   6   7   1       1524.03       1464.99        69.59 o                         
   7   7   1       2992.07       3058.66        97.49 o                         
   8   7   1         44.98        -23.56        42.39 o                         
   9   7   1        236.95        170.54        50.18 o                         
  10   7   1       5412.03       5787.44       151.40 o                         
  11   7   1       9863.85      10062.80       217.30 o                         
  12   7   1         24.32        281.45        66.02 o                         
  13   7   1        520.14        481.61        75.79 o                         
  14   7   1        113.03        136.76        71.93 o                         
  15   7   1          0.08         14.83        68.43 o                         
  16   7   1        381.92        572.95       102.70 o                         
  17   7   1        935.65        810.67       102.56 o                         
  18   7   1        523.57        678.46       100.48 o                         
  19   7   1       2123.67       2152.90       144.38 o                         
  20   7   1        169.40        230.05        99.74 o                         
   0   8   1         29.17          4.93        53.70 o                         
   1   8   1        566.63        457.44        49.11 o                         
   2   8   1        273.16        240.10        44.96 o                         
   3   8   1        536.48        520.33        53.48 o                         
   4   8   1        454.05        419.75        53.37 o                         
   5   8   1       3037.19       3362.57       108.01 o                         
   6   8   1        197.53        174.56        51.35 o                         
   7   8   1        854.15        873.52        68.02 o                         
   8   8   1         46.21        166.06        54.79 o                         
   9   8   1        816.94        961.43        75.70 o                         
  10   8   1        333.31        229.80        66.47 o                         
  11   8   1       7979.17       8154.29       205.46 o                         
  12   8   1        487.87        458.79        78.50 o                         
  13   8   1       9403.55      10096.27       267.94 o                         
  14   8   1          0.19        158.01        81.17 o                         
  15   8   1       6529.64       6552.43       215.87 o                         
  16   8   1         21.36        -32.27        89.70 o                         
  17   8   1       3034.44       2573.58       165.54 o                         
  18   8   1        161.16        212.88        99.57 o                         
   1   9   1       4604.65       5263.68       138.67 o                         
   2   9   1        528.37        410.68        59.72 o                         
   3   9   1       6760.35       7394.68       173.67 o                         
   4   9   1        611.14        524.73        64.34 o                         
   5   9   1       3431.52       3800.88       131.75 o                         
   6   9   1       2252.09       2257.78       110.75 o                         
   7   9   1        404.22        345.15        68.84 o                         
   8   9   1       2428.15       2640.06       129.63 o                         
   9   9   1       4325.02       4334.64       160.43 o                         
  10   9   1        498.96        370.41        78.97 o                         
  11   9   1          5.34        -67.89        67.89 o                         
  12   9   1        733.00        769.09       105.23 o                         
  13   9   1       1478.26       1374.26       123.46 o                         
  14   9   1        821.13        645.38       110.35 o                         
  15   9   1        218.05        288.51        97.71 o                         
  16   9   1        367.72        211.10       109.71 o                         
   0  10   1        200.80        213.13        99.54 o                         
   1  10   1        643.12        489.73        76.43 o                         
   2  10   1        564.99        533.47        76.24 o                         
   3  10   1       3107.39       3213.80       152.42 o                         
   4  10   1       1303.55       1273.66       107.48 o                         
   5  10   1        849.03        919.01       100.73 o                         
   6  10   1        959.38        817.80        97.58 o                         
   7  10   1        316.22        196.38        80.16 o                         
   8  10   1        158.02        204.09        80.95 o                         
   9  10   1        622.51        490.78        92.84 o                         
  10  10   1        773.05        401.93        91.10 o                         
  11  10   1        262.64        154.85        95.92 o                         
  12  10   1         85.67        126.62        99.18 o                         
   1  11   1       3926.28       3923.34       169.32 o                         
   2  11   1         58.12        -25.38        82.85 o                         
   3  11   1        341.23        303.04        89.31 o                         
   4  11   1         80.88        -83.76        83.76 o                         
   5  11   1          6.36        -79.92        79.92 o                         
   6  11   1          0.57        -59.68        80.92 o                         
   7  11   1        931.50        889.67       114.23 o                         
   0   0   2      94127.20     107841.20      3424.83 o                         
   1   0   2        623.49        591.26        23.93 o                         
   2   0   2      23884.90      24661.45       460.10 o                         
   3   0   2      52541.61      54480.77      1008.51 o                         
   4   0   2      35608.55      31963.03       553.75 o                         
   5   0   2       1088.47       1052.86        46.02 o                         
   6   0   2       1121.76       1194.79        51.27 o                         
   7   0   2      14233.88      13839.14       277.12 o                         
   8   0   2         14.49        -28.18        28.18 o                         
   9   0   2       5450.32       4933.61       122.47 o                         
  10   0   2       1711.30       1520.74        66.24 o                         
  11   0   2       2872.88       2450.08       115.27 o                         
  12   0   2       4134.60       3909.87       112.02 o                         
  13   0   2       1726.08       1652.08        79.75 o                         
  14   0   2        356.11        349.28        47.02 o                         
  15   0   2      12932.78      12781.52       297.87 o                         
  16   0   2        120.90        196.00        54.31 o                         
  17   0   2      42278.50      43718.16       939.18 o                         
  18   0   2         17.92        160.29        65.01 o                         
  19   0   2       2022.88       2046.17       125.35 o                         
  20   0   2       9577.57       9945.49       305.67 o                         
  21   0   2        104.20        116.67        90.31 o                         
  22   0   2       1336.76       1192.32       141.25 o                         
  23   0   2          9.96         61.17       109.17 o                         
  24   0   2       2473.60       3224.01       236.57 o                         
  25   0   2        223.72        106.69       128.23 o                         
  26   0   2         38.63        -39.12       123.48 o                         
   1   1   2       8998.08      10560.68       143.97 o                         
   2   1   2      13500.85      16742.48       220.01 o                         
   3   1   2     100801.11     110916.25      1476.37 o                         
   4   1   2       2544.48       2600.78        50.67 o                         
   5   1   2      45739.80      47636.67       628.26 o                         
   6   1   2       2191.26       1561.23        39.33 o                         
   7   1   2       3529.66       3009.14        56.17 o                         
   8   1   2         16.38         41.59        19.90 o                         
   9   1   2       6285.26       5638.37        89.29 o                         
  10   1   2        765.37        973.81        36.27 o                         
  11   1   2         39.43         25.86        21.85 o                         
  12   1   2       7244.00       6701.97       110.42 o                         
  13   1   2        542.89        509.77        34.57 o                         
  14   1   2       4602.19       4520.30        94.69 o                         
  15   1   2       1655.06       1670.71        66.69 o                         
  16   1   2      15294.55      15396.37       255.53 o                         
  17   1   2        860.46        852.89        56.80 o                         
  18   1   2       3703.63       4027.50       119.19 o                         
  19   1   2        208.41        238.18        55.92 o                         
  20   1   2         74.88        146.64        60.21 o                         
  21   1   2       4330.44       4632.47       152.40 o                         
  22   1   2       2284.26       2559.10       127.97 o                         
  23   1   2       3030.09       3698.85       147.66 o                         
  24   1   2        221.56        402.18        89.55 o                         
  25   1   2       3960.53       4245.79       177.81 o                         
  26   1   2        673.01        524.84       104.71 o                         
   0   2   2       7520.10       9162.04       171.02 o                         
   1   2   2      30002.90      36634.00       440.39 o                         
   2   2   2      11882.72      13981.52       185.52 o                         
   3   2   2       5125.08       5786.25        90.84 o                         
   4   2   2       4088.48       4623.16        75.49 o                         
   5   2   2        595.10        529.25        26.66 o                         
   6   2   2      13991.03      14196.41       193.42 o                         
   7   2   2       7189.95       7485.68       112.18 o                         
   8   2   2       3258.23       3119.88        60.34 o                         
   9   2   2      23081.80      25586.05       320.37 o                         
  10   2   2        133.09        161.18        24.51 o                         
  11   2   2       1252.35       1203.48        43.75 o                         
  12   2   2        241.20        206.15        26.56 o                         
  13   2   2       1224.01       1418.70        51.13 o                         
  14   2   2         88.54         64.35        30.82 o                         
  15   2   2        102.60        196.83        43.83 o                         
  16   2   2       3177.40       2765.06        93.28 o                         
  17   2   2          6.21         11.91        45.08 o                         
  18   2   2       5037.58       5167.66       145.77 o                         
  19   2   2       2911.32       3055.59       118.78 o                         
  20   2   2        226.76        208.19        67.59 o                         
  21   2   2        216.99        426.74        84.21 o                         
  22   2   2         53.14         99.84        70.00 o                         
  23   2   2       2057.45       2194.95       127.90 o                         
  24   2   2        183.59        250.30        89.05 o                         
  25   2   2        579.68        646.41       102.72 o                         
   1   3   2       1289.73       1632.93        43.39 o                         
   2   3   2       5954.77       5864.57        94.73 o                         
   3   3   2        162.82        166.98        21.70 o                         
   4   3   2        496.30        618.11        29.80 o                         
   5   3   2       2154.95       2449.57        54.88 o                         
   6   3   2       1844.33       1630.10        47.57 o                         
   7   3   2       5977.85       6651.81       109.44 o                         
   8   3   2          0.51         83.87        24.63 o                         
   9   3   2       9532.63      10357.16       156.03 o                         
  10   3   2       2374.70       2636.13        83.61 o                         
  11   3   2       7017.85       7816.46       123.65 o                         
  12   3   2       1905.76       2049.12        58.39 o                         
  13   3   2         36.87         -4.16        28.73 o                         
  14   3   2        724.38        734.55        49.68 o                         
  15   3   2        189.56        179.60        43.88 o                         
  16   3   2        300.37        350.84        53.42 o                         
  17   3   2        153.52        163.71        53.14 o                         
  18   3   2        415.41        518.97        66.46 o                         
  19   3   2         25.12         57.32        61.38 o                         
  20   3   2         56.68        194.38        66.53 o                         
  21   3   2        303.18        208.95        76.45 o                         
  22   3   2        186.69        199.50        80.68 o                         
  23   3   2         13.94        -47.50        78.40 o                         
  24   3   2         28.68         80.87        87.52 o                         
  25   3   2       1578.70       1845.24       140.72 o                         
   0   4   2         11.47        -26.09        33.99 o                         
   1   4   2       2719.70       3556.34        74.56 o                         
   2   4   2       3055.70       3310.34        67.89 o                         
   3   4   2       1990.20       2576.26        61.90 o                         
   4   4   2      16872.08      18780.87       254.25 o                         
   5   4   2        172.50        162.91        28.40 o                         
   6   4   2       4721.23       5083.97        89.81 o                         
   7   4   2       2235.45       2565.65        60.62 o                         
   8   4   2         86.55        111.65        26.58 o                         
   9   4   2         15.55         73.38        26.49 o                         
  10   4   2        217.96        157.53        29.38 o                         
  11   4   2       2879.75       2728.51        70.50 o                         
  12   4   2        163.45        190.04        32.31 o                         
  13   4   2       5259.78       5485.88       114.99 o                         
  14   4   2         33.07         14.69        40.12 o                         
  15   4   2        136.01        145.03        46.90 o                         
  16   4   2         76.74         55.03        50.76 o                         
  17   4   2       1297.44       1166.38        76.81 o                         
  18   4   2          4.73         68.45        57.64 o                         
  19   4   2        325.27        793.28        75.84 o                         
  20   4   2        547.21        612.94        78.54 o                         
  21   4   2         37.27        247.24        74.65 o                         
  22   4   2        710.90        794.25        98.18 o                         
  23   4   2        335.54        339.02        92.90 o                         
  24   4   2        839.74        853.51       107.94 o                         
   1   5   2       4039.76       4518.95        95.15 o                         
   2   5   2        723.28        829.87        44.02 o                         
   3   5   2      16688.21      19146.38       273.98 o                         
   4   5   2       1893.59       1996.00        58.99 o                         
   5   5   2      16382.65      17905.16       265.83 o                         
   6   5   2      10288.04      11325.72       164.54 o                         
   7   5   2      12738.27      14018.95       206.63 o                         
   8   5   2       5579.02       5654.41       105.75 o                         
   9   5   2      12060.99      12051.85       193.97 o                         
  10   5   2       2188.94       2183.55        68.27 o                         
  11   5   2       1679.63       1522.84        62.94 o                         
  12   5   2       2685.90       2556.05        82.39 o                         
  13   5   2         22.01        -39.66        39.66 o                         
  14   5   2       1942.89       2031.97        88.91 o                         
  15   5   2         28.86        -33.18        47.78 o                         
  16   5   2       2495.00       2736.79       110.77 o                         
  17   5   2         79.12        -54.53        55.73 o                         
  18   5   2       1512.26       1617.77        95.95 o                         
  19   5   2       1969.29       2272.11       126.50 o                         
  20   5   2       1525.83       1274.39       101.63 o                         
  21   5   2       2183.01       2180.00       125.25 o                         
  22   5   2       1174.79       1211.49       108.86 o                         
  23   5   2        387.87        278.44        96.98 o                         
   0   6   2       9285.88      10399.17       248.55 o                         
   1   6   2        222.51        238.04        34.70 o                         
   2   6   2      11530.02      13109.08       217.61 o                         
   3   6   2       2781.09       2990.94        77.51 o                         
   4   6   2      16588.88      18249.06       281.89 o                         
   5   6   2       4048.09       4278.62        98.43 o                         
   6   6   2       4726.38       4828.95       102.58 o                         
   7   6   2       5082.04       5145.18       107.31 o                         
   8   6   2       1526.67       1548.14        64.92 o                         
   9   6   2       4414.27       4340.63       109.83 o                         
  10   6   2        477.62        385.11        46.96 o                         
  11   6   2       6009.99       6171.73       142.22 o                         
  12   6   2          5.61         50.69        45.78 o                         
  13   6   2       2437.26       2491.75       106.58 o                         
  14   6   2          2.83        -53.84        53.84 o                         
  15   6   2       1271.29       1342.18        90.81 o                         
  16   6   2         75.18          7.90        72.01 o                         
  17   6   2       3636.60       3534.28       142.06 o                         
  18   6   2        446.24        481.51        84.02 o                         
  19   6   2       2419.13       2667.05       134.99 o                         
  20   6   2       1012.58        835.33        99.22 o                         
  21   6   2        734.06        610.96        98.06 o                         
  22   6   2       1768.72       1774.69       141.64 o                         
   1   7   2       7976.74       9193.47       166.63 o                         
   2   7   2        214.64        218.85        37.97 o                         
   3   7   2       6762.58       7114.68       142.91 o                         
   4   7   2         57.60         17.87        36.67 o                         
   5   7   2       7944.90       8289.81       160.78 o                         
   6   7   2       1216.75       1290.86        65.37 o                         
   7   7   2       4077.01       4199.40       115.37 o                         
   8   7   2        363.62        288.71        51.66 o                         
   9   7   2        266.19        348.92        55.31 o                         
  10   7   2       1325.63       1658.02        87.35 o                         
  11   7   2        382.71        432.09        62.69 o                         
  12   7   2       7566.05       7796.46       197.33 o                         
  13   7   2       1681.80       1746.06       122.66 o                         
  14   7   2        445.37        458.33        77.93 o                         
  15   7   2        158.06        139.46        71.07 o                         
  16   7   2       1280.22       1248.94       115.38 o                         
  17   7   2        687.01        925.95       111.88 o                         
  18   7   2       2447.92       2417.38       161.87 o                         
  19   7   2        406.09        374.00        98.99 o                         
  20   7   2       1623.79       1508.77       165.99 o                         
   0   8   2        213.99        244.61        62.17 o                         
   1   8   2        175.95        174.40        42.40 o                         
   2   8   2        646.57        593.18        53.09 o                         
   3   8   2        973.80       1026.65        64.39 o                         
   4   8   2        330.94        322.62        54.10 o                         
   5   8   2         97.55         89.93        48.92 o                         
   6   8   2       3523.06       4092.57       127.04 o                         
   7   8   2       1015.39        835.98        70.94 o                         
   8   8   2       2268.51       2622.13       115.17 o                         
   9   8   2       4348.84       4332.30       142.86 o                         
  10   8   2        105.07         95.53        60.79 o                         
  11   8   2       2562.47       2692.81       122.13 o                         
  12   8   2        651.83        453.85        77.25 o                         
  13   8   2       1976.70       2204.98       128.21 o                         
  14   8   2       2328.82       2122.47       130.94 o                         
  15   8   2       3018.07       3197.64       161.36 o                         
  16   8   2         87.57        -19.40        85.70 o                         
  17   8   2         90.20         -5.61        93.86 o                         
  18   8   2         56.80         90.21        97.11 o                         
   1   9   2        218.74        223.03        55.74 o                         
   2   9   2         41.21        -32.70        48.79 o                         
   3   9   2        101.54         88.00        55.19 o                         
   4   9   2       1612.08       1794.68        94.87 o                         
   5   9   2       2691.28       3120.96       141.04 o                         
   6   9   2        664.04        674.98        76.66 o                         
   7   9   2        815.49        855.45        85.40 o                         
   8   9   2        376.04        548.83        81.29 o                         
   9   9   2        264.06        296.21        76.23 o                         
  10   9   2       1071.21       1053.29        94.19 o                         
  11   9   2        607.84        495.55        87.90 o                         
  12   9   2        135.19        203.27        81.84 o                         
  13   9   2         89.23         73.22        91.00 o                         
  14   9   2         21.75         41.20        94.30 o                         
  15   9   2          2.35        -90.63        90.63 o                         
  16   9   2         11.96        182.40       105.18 o                         
   0  10   2        645.28        652.22       109.41 o                         
   1  10   2        238.39        217.26        66.76 o                         
   2  10   2        127.62        103.56        63.45 o                         
   3  10   2         98.19         -6.83        62.58 o                         
   4  10   2       1567.67       1649.96       106.22 o                         
   5  10   2        243.30        107.06        73.13 o                         
   6  10   2       1679.55       1651.40       113.72 o                         
   7  10   2        816.36        737.86        98.12 o                         
   8  10   2        770.23        873.60       100.43 o                         
   9  10   2        992.60       1061.43       107.61 o                         
  10  10   2        205.88        166.97        85.80 o                         
  11  10   2        726.26        774.52       108.53 o                         
  12  10   2          0.91        -88.55        88.55 o                         
   1  11   2       3126.14       3200.44       151.68 o                         
   2  11   2       2045.51       2290.56       137.45 o                         
   3  11   2       4063.24       4301.01       188.88 o                         
   4  11   2         32.68        -81.49        81.49 o                         
   5  11   2       1543.60       1518.56       130.12 o                         
   6  11   2         67.84        128.64        90.70 o                         
   7  11   2       1652.88       1789.85       136.91 o                         
   1   1   3       7959.14       8605.60       117.82 o                         
   2   1   3        812.95       1543.83        33.01 o                         
   3   1   3      12823.14      13167.09       185.89 o                         
   4   1   3       3126.02       3311.57        61.41 o                         
   5   1   3       5047.26       4815.91        84.49 o                         
   6   1   3      14657.24      13328.63       176.99 o                         
   7   1   3          1.48        -17.87        17.87 o                         
   8   1   3         82.29          9.60        19.22 o                         
   9   1   3       2116.50       2259.45        52.40 o                         
  10   1   3       2713.88       2513.89        57.50 o                         
  11   1   3        709.57        668.52        33.61 o                         
  12   1   3       4430.09       4238.84        80.45 o                         
  13   1   3        650.74        522.44        34.69 o                         
  14   1   3      10015.88       9793.31       160.46 o                         
  15   1   3        204.17        214.08        38.53 o                         
  16   1   3      11142.23      11370.09       196.25 o                         
  17   1   3       6457.89       6480.04       139.76 o                         
  18   1   3       7668.82       7598.73       163.80 o                         
  19   1   3       1772.04       1810.36        96.48 o                         
  20   1   3        188.44        224.28        60.73 o                         
  21   1   3        372.77        361.64        73.24 o                         
  22   1   3          5.21         17.62        69.17 o                         
  23   1   3        443.19        765.30        91.70 o                         
  24   1   3          3.47         60.50        80.68 o                         
  25   1   3         27.07        182.14        90.07 o                         
   0   2   3       3634.07       4891.48       107.04 o                         
   1   2   3      33157.89      39711.54       514.93 o                         
   2   2   3      11996.87      14078.87       183.87 o                         
   3   2   3       8427.52       9186.04       126.22 o                         
   4   2   3      10122.72       8358.50       116.64 o                         
   5   2   3       3471.12       3650.31        66.02 o                         
   6   2   3      10496.53      10374.70       153.15 o                         
   7   2   3          3.67         -9.51        21.07 o                         
   8   2   3       2367.21       2526.87        56.48 o                         
   9   2   3      32689.66      35795.01       457.63 o                         
  10   2   3        151.53        155.72        26.42 o                         
  11   2   3       3048.26       2692.69        59.43 o                         
  12   2   3          9.55          3.95        22.52 o                         
  13   2   3        882.93        701.83        37.44 o                         
  14   2   3       1073.96       1011.97        49.14 o                         
  15   2   3        563.51        512.30        50.83 o                         
  16   2   3        232.43        182.98        44.51 o                         
  17   2   3         44.01         41.74        45.85 o                         
  18   2   3         44.37        103.47        50.31 o                         
  19   2   3       3059.49       3051.46       122.54 o                         
  20   2   3       1517.11       1182.01        89.24 o                         
  21   2   3        424.91        314.11        73.42 o                         
  22   2   3       2361.48       2349.52       121.84 o                         
  23   2   3        619.79        855.17       100.99 o                         
  24   2   3       2592.54       2953.54       154.68 o                         
  25   2   3         60.95         34.36        89.48 o                         
   1   3   3       2139.10       2140.52        52.84 o                         
   2   3   3         55.21         39.06        19.84 o                         
   3   3   3      22821.89      25536.47       333.90 o                         
   4   3   3       2472.11       2447.14        51.98 o                         
   5   3   3      21519.64      23464.04       323.79 o                         
   6   3   3      41313.11      44488.45       596.15 o                         
   7   3   3       7801.32       8397.08       126.90 o                         
   8   3   3      23053.33      23830.42       319.19 o                         
   9   3   3       1956.28       1948.87        51.64 o                         
  10   3   3      10807.56       9920.37       149.48 o                         
  11   3   3        209.85        281.06        30.49 o                         
  12   3   3      11991.61      11479.95       177.02 o                         
  13   3   3       1175.78       1110.59        52.50 o                         
  14   3   3      13189.54      13353.39       221.47 o                         
  15   3   3       1082.62       1023.12        70.24 o                         
  16   3   3       9531.74       9627.72       187.47 o                         
  17   3   3         31.51         57.19        48.73 o                         
  18   3   3       4965.12       4892.11       140.53 o                         
  19   3   3        388.76        402.91        68.50 o                         
  20   3   3       7224.76       7177.99       238.47 o                         
  21   3   3       2362.41       2253.43       124.89 o                         
  22   3   3       1836.22       1981.60       120.30 o                         
  23   3   3        376.38        376.79        86.86 o                         
  24   3   3       2682.59       2813.15       159.33 o                         
  25   3   3        226.49        163.24        98.77 o                         
   0   4   3       3133.30       4308.07       107.05 o                         
   1   4   3       1287.47       1584.08        46.46 o                         
   2   4   3      12281.06      13685.66       190.69 o                         
   3   4   3        883.09        973.63        35.17 o                         
   4   4   3      12143.10      12832.32       188.49 o                         
   5   4   3        518.63        716.89        37.83 o                         
   6   4   3       8618.48       9196.67       140.74 o                         
   7   4   3         77.39         67.88        25.98 o                         
   8   4   3       5077.82       4791.03        90.99 o                         
   9   4   3        525.55        490.19        34.76 o                         
  10   4   3        327.05        250.08        37.32 o                         
  11   4   3       1267.35       1127.32        48.96 o                         
  12   4   3       1083.96       1067.08        50.29 o                         
  13   4   3       1305.34       1203.24        54.82 o                         
  14   4   3         90.58         83.90        46.01 o                         
  15   4   3        986.12        902.49        64.81 o                         
  16   4   3          1.05         24.78        49.71 o                         
  17   4   3       1460.06       1468.77        86.15 o                         
  18   4   3       1224.30       1149.52        82.51 o                         
  19   4   3       2828.76       3045.96       124.64 o                         
  20   4   3         79.80        130.95        68.41 o                         
  21   4   3        234.85        176.93        76.91 o                         
  22   4   3       1205.77       1088.50       106.64 o                         
  23   4   3          1.56        -29.95        82.36 o                         
  24   4   3       1038.84        962.74       108.34 o                         
   1   5   3       3435.23       3979.50        79.49 o                         
   2   5   3       5672.86       6225.61       108.38 o                         
   3   5   3       2965.82       3129.16        68.57 o                         
   4   5   3       4417.65       4854.90        91.68 o                         
   5   5   3       1235.44       1271.94        47.84 o                         
   6   5   3       1485.00       1494.61        51.94 o                         
   7   5   3       4410.71       4601.53        89.41 o                         
   8   5   3         27.41         16.32        26.00 o                         
   9   5   3        126.79        192.81        38.24 o                         
  10   5   3       4546.61       4496.18        98.43 o                         
  11   5   3        648.89        725.01        47.95 o                         
  12   5   3        865.60        726.91        51.17 o                         
  13   5   3         12.56        -18.69        39.95 o                         
  14   5   3        526.29        456.73        54.74 o                         
  15   5   3        491.59        422.00        58.22 o                         
  16   5   3       1041.71       1187.20        80.68 o                         
  17   5   3         98.31        -12.53        57.46 o                         
  18   5   3        939.95        934.93        82.76 o                         
  19   5   3        199.48         99.76        67.85 o                         
  20   5   3        581.45        653.09        87.51 o                         
  21   5   3        550.76        423.62        86.43 o                         
  22   5   3        825.47        756.17       101.42 o                         
  23   5   3        149.97        179.51       102.51 o                         
   0   6   3      11032.64      13104.50       300.15 o                         
   1   6   3        156.85        136.54        31.27 o                         
   2   6   3         46.79         31.01        27.22 o                         
   3   6   3        209.18         89.71        30.31 o                         
   4   6   3          9.32        -26.88        26.88 o                         
   5   6   3        562.67        614.74        42.96 o                         
   6   6   3         80.42         60.31        32.96 o                         
   7   6   3         17.93         -8.50        34.53 o                         
   8   6   3        709.47        702.73        49.66 o                         
   9   6   3          0.75         -7.03        36.41 o                         
  10   6   3        746.25        619.68        52.43 o                         
  11   6   3       1342.25       1425.52        70.31 o                         
  12   6   3        181.27        234.43        51.93 o                         
  13   6   3         42.86         41.97        49.95 o                         
  14   6   3        624.65        659.51        69.99 o                         
  15   6   3       1668.89       1633.42       100.33 o                         
  16   6   3        105.27         58.45        66.86 o                         
  17   6   3         14.05        154.53        71.41 o                         
  18   6   3       2333.85       2102.83       118.87 o                         
  19   6   3        196.07        195.99        78.22 o                         
  20   6   3         90.87         18.20        77.83 o                         
  21   6   3        298.24        334.64        91.37 o                         
  22   6   3          0.51         46.53        90.27 o                         
   1   7   3       3687.33       4271.94       101.18 o                         
   2   7   3       1067.28       1206.12        71.41 o                         
   3   7   3       2712.01       2763.17        83.29 o                         
   4   7   3       4251.94       4583.80       110.02 o                         
   5   7   3        210.67        163.42        41.92 o                         
   6   7   3       7294.76       7378.16       158.53 o                         
   7   7   3       1035.40        959.22        63.69 o                         
   8   7   3        659.49        676.64        60.00 o                         
   9   7   3        176.10        195.36        50.89 o                         
  10   7   3       5052.64       4874.31       138.20 o                         
  11   7   3       1291.45       1240.69        83.67 o                         
  12   7   3        127.01        205.60        63.24 o                         
  13   7   3        234.30        158.82        70.09 o                         
  14   7   3       5597.52       6137.55       189.46 o                         
  15   7   3        118.23         76.30        75.45 o                         
  16   7   3       2592.74       2938.15       155.35 o                         
  17   7   3        441.42        511.18       100.03 o                         
  18   7   3       2431.89       2182.20       139.40 o                         
  19   7   3         25.72         65.92        90.57 o                         
  20   7   3       1389.75       1111.17       121.34 o                         
   0   8   3       1770.28       2282.68       127.91 o                         
   1   8   3       1026.34       1059.98        65.65 o                         
   2   8   3       4768.20       5015.08       131.20 o                         
   3   8   3       1928.10       2197.15       109.20 o                         
   4   8   3       4196.83       4815.30       126.33 o                         
   5   8   3        564.90        578.62        56.86 o                         
   6   8   3       6741.58       7251.56       189.24 o                         
   7   8   3       3687.68       3539.81       123.26 o                         
   8   8   3       1222.98       1215.50        83.01 o                         
   9   8   3       4578.24       4722.76       152.18 o                         
  10   8   3          7.36        -44.34        58.14 o                         
  11   8   3          5.97         12.73        60.70 o                         
  12   8   3         15.55        -30.95        65.95 o                         
  13   8   3          8.98         47.11        72.55 o                         
  14   8   3         53.34        166.76        75.18 o                         
  15   8   3        773.54        714.27        99.39 o                         
  16   8   3         29.91         75.14        90.02 o                         
  17   8   3        631.83        438.43       108.64 o                         
  18   8   3        212.60        103.63        96.12 o                         
   1   9   3       3394.05       3648.76       122.19 o                         
   2   9   3       1369.01       1436.77        84.58 o                         
   3   9   3       3434.75       3665.18       128.85 o                         
   4   9   3        183.82        139.67        57.10 o                         
   5   9   3       2752.84       2935.91       121.47 o                         
   6   9   3        143.90        102.06        65.31 o                         
   7   9   3        156.93        224.12        71.11 o                         
   8   9   3       6551.55       7151.79       202.68 o                         
   9   9   3          4.19         84.28        76.55 o                         
  10   9   3       3216.99       3498.70       160.53 o                         
  11   9   3        198.50        267.67        81.55 o                         
  12   9   3      12490.80      12556.95       320.49 o                         
  13   9   3        327.14        176.06        86.48 o                         
  14   9   3       4590.70       4639.48       204.30 o                         
  15   9   3        411.39        540.19       105.38 o                         
  16   9   3       4771.93       4354.77       504.05 o                         
   0  10   3       4936.44       4864.17       218.21 o                         
   1  10   3        147.89         56.86        61.43 o                         
   2  10   3       1167.87       1485.56        96.75 o                         
   3  10   3       3904.11       4231.76       150.95 o                         
   4  10   3       4973.28       4751.95       164.95 o                         
   5  10   3       1282.88       1323.32       100.94 o                         
   6  10   3       1006.41        901.52        98.77 o                         
   7  10   3         83.03          6.16        76.80 o                         
   8  10   3       2289.93       2745.36       147.60 o                         
   9  10   3        590.52        484.22        93.33 o                         
  10  10   3       1364.49       1311.12       117.25 o                         
  11  10   3         10.11        -43.54        84.69 o                         
  12  10   3        272.71        247.90       100.36 o                         
   1  11   3        188.90         57.42        85.82 o                         
   2  11   3         21.98        -53.88        77.52 o                         
   3  11   3       1714.11       1712.50       131.19 o                         
   4  11   3          1.35        -33.90        88.79 o                         
   5  11   3         46.43         17.16        98.41 o                         
   6  11   3        658.01        676.31       109.27 o                         
   0   0   4      10471.63      12359.62       476.33 o                         
   1   0   4      72796.35      73273.32      1352.33 o                         
   2   0   4        854.35        883.26        36.73 o                         
   3   0   4      15437.26      15691.37       315.71 o                         
   4   0   4      17891.62      15322.97       298.37 o                         
   5   0   4       1527.20       1291.87        53.08 o                         
   6   0   4        781.53        732.20        41.25 o                         
   7   0   4       7223.51       6365.46       131.72 o                         
   8   0   4        224.42        440.90        41.91 o                         
   9   0   4       5213.77       4894.92       123.71 o                         
  10   0   4       1085.70       1179.28        59.54 o                         
  11   0   4       1043.15        744.62        51.15 o                         
  12   0   4        208.53        191.82        38.60 o                         
  13   0   4      23875.99      21627.13       438.24 o                         
  14   0   4        354.45        395.80        51.35 o                         
  15   0   4      15655.31      14776.72       355.23 o                         
  16   0   4        499.03        519.10        71.57 o                         
  17   0   4      21477.82      22088.93       511.56 o                         
  18   0   4      10120.59      10042.38       295.91 o                         
  19   0   4        937.13       1116.75       111.51 o                         
  20   0   4       1038.44       1233.03       119.82 o                         
  21   0   4       2696.32       2730.88       179.37 o                         
  22   0   4          0.10        214.65       101.79 o                         
  23   0   4        519.66        471.18       127.70 o                         
  24   0   4        135.58         69.53       115.20 o                         
  25   0   4        518.59        598.35       143.96 o                         
   1   1   4      33246.34      35094.98       463.62 o                         
   2   1   4       4928.74       4057.63        62.34 o                         
   3   1   4       4445.69       4371.35        67.25 o                         
   4   1   4      12096.57      12695.84       171.26 o                         
   5   1   4      21973.22      21784.09       295.96 o                         
   6   1   4       4468.12       3895.90        67.56 o                         
   7   1   4       6241.29       5646.24        89.49 o                         
   8   1   4       8248.50       7791.59       114.80 o                         
   9   1   4      29604.62      30271.11       403.73 o                         
  10   1   4        285.43        285.07        25.24 o                         
  11   1   4       3028.14       2640.50        61.69 o                         
  12   1   4         28.88         30.59        23.04 o                         
  13   1   4       2671.37       2574.23        66.58 o                         
  14   1   4         53.51        109.08        30.53 o                         
  15   1   4         96.67         36.48        33.05 o                         
  16   1   4       1572.35       1612.59        72.44 o                         
  17   1   4       1876.82       1907.90        85.99 o                         
  18   1   4       1336.94       1622.96        79.12 o                         
  19   1   4        249.75        250.40        55.10 o                         
  20   1   4          1.30        -54.59        54.59 o                         
  21   1   4        961.14        909.78        84.54 o                         
  22   1   4          7.29        -68.55        68.55 o                         
  23   1   4       1319.01       1277.02       108.78 o                         
  24   1   4         51.19        -16.85        82.72 o                         
  25   1   4       2333.59       2627.92       165.25 o                         
   0   2   4      25202.41      29657.95       587.01 o                         
   1   2   4      37906.05      42971.82       581.83 o                         
   2   2   4       2159.43       2190.24        46.79 o                         
   3   2   4       1258.36       1280.74        34.93 o                         
   4   2   4        450.95        389.13        24.88 o                         
   5   2   4        261.93        284.13        24.21 o                         
   6   2   4          0.00        -15.35        21.19 o                         
   7   2   4       1554.49       1418.93        43.41 o                         
   8   2   4       1298.71       1480.88        45.54 o                         
   9   2   4      11752.68      11696.49       165.63 o                         
  10   2   4        299.00        349.60        27.61 o                         
  11   2   4       8218.63       7925.81       122.86 o                         
  12   2   4         15.29         17.57        23.82 o                         
  13   2   4       5306.15       4824.98        99.02 o                         
  14   2   4          2.37          3.28        29.42 o                         
  15   2   4       5407.49       5155.77       119.11 o                         
  16   2   4       1309.63       1239.15        67.95 o                         
  17   2   4         66.89          3.86        42.88 o                         
  18   2   4        130.42        143.53        51.58 o                         
  19   2   4        371.84        341.55        63.94 o                         
  20   2   4        133.68         93.71        63.80 o                         
  21   2   4         70.64        162.76        67.05 o                         
  22   2   4        173.28        288.72        78.31 o                         
  23   2   4        757.10        777.78        95.70 o                         
  24   2   4        204.66        393.91        91.01 o                         
  25   2   4         37.38         11.52        87.29 o                         
   1   3   4          1.59        -19.07        19.07 o                         
   2   3   4       9216.09       9918.59       141.48 o                         
   3   3   4        119.28        128.37        21.41 o                         
   4   3   4       1450.77       1564.61        40.41 o                         
   5   3   4       1841.91       1919.41        47.65 o                         
   6   3   4       6145.92       7320.96       109.99 o                         
   7   3   4       5580.04       5830.66       100.84 o                         
   8   3   4        637.64        736.70        36.72 o                         
   9   3   4       3423.56       3780.91        76.56 o                         
  10   3   4       1571.54       1583.71        50.13 o                         
  11   3   4       1442.66       1377.14        48.87 o                         
  12   3   4         59.58         95.27        29.22 o                         
  13   3   4         11.16          6.94        27.45 o                         
  14   3   4        935.86       1063.71        56.18 o                         
  15   3   4         16.45         -6.24        36.93 o                         
  16   3   4        493.86        502.45        52.60 o                         
  17   3   4        173.49        172.73        52.31 o                         
  18   3   4        764.60        752.69        73.40 o                         
  19   3   4       1487.13       1398.21       100.66 o                         
  20   3   4        826.18        912.91        83.68 o                         
  21   3   4          2.49         39.82        67.94 o                         
  22   3   4         88.73         94.28        74.45 o                         
  23   3   4         77.35        178.47        81.10 o                         
  24   3   4          1.75        132.07        87.35 o                         
   0   4   4       5630.96       7736.69       166.40 o                         
   1   4   4        349.75        352.65        26.70 o                         
   2   4   4         24.61         14.13        21.12 o                         
   3   4   4         52.99         -1.60        21.39 o                         
   4   4   4        632.64        510.37        32.29 o                         
   5   4   4        828.26        701.51        32.83 o                         
   6   4   4       1893.21       1819.58        50.62 o                         
   7   4   4       3286.10       2873.72        64.72 o                         
   8   4   4       2940.06       3205.81        71.16 o                         
   9   4   4       5042.05       4716.45        95.14 o                         
  10   4   4       1621.39       1616.82        57.09 o                         
  11   4   4       1207.21       1048.29        47.89 o                         
  12   4   4         16.03         -1.99        29.05 o                         
  13   4   4       4594.77       4312.08        96.69 o                         
  14   4   4        181.01        142.19        41.11 o                         
  15   4   4        518.59        363.46        53.70 o                         
  16   4   4       1893.93       2056.84        94.34 o                         
  17   4   4        132.08         96.22        54.01 o                         
  18   4   4        767.82        721.52        73.45 o                         
  19   4   4        549.50        708.41        78.22 o                         
  20   4   4        370.15        341.57        74.67 o                         
  21   4   4       1353.71       1435.79       116.99 o                         
  22   4   4         78.71        137.13        80.13 o                         
  23   4   4        571.78        591.78        96.79 o                         
  24   4   4         20.98         73.22        84.95 o                         
   1   5   4      21534.02      23734.92       326.77 o                         
   2   5   4       1178.81       1592.74        50.69 o                         
   3   5   4      12168.38      12656.35       190.51 o                         
   4   5   4        158.60        119.29        24.57 o                         
   5   5   4      14864.77      15751.96       221.99 o                         
   6   5   4        426.69        534.32        34.90 o                         
   7   5   4      20000.52      21107.23       296.37 o                         
   8   5   4         40.90         40.23        28.95 o                         
   9   5   4       6411.13       6239.20       116.32 o                         
  10   5   4        817.34        737.60        45.67 o                         
  11   5   4        330.56        272.79        38.39 o                         
  12   5   4          7.84          7.75        36.78 o                         
  13   5   4        183.21        151.37        41.61 o                         
  14   5   4       2370.38       2264.95        90.22 o                         
  15   5   4        223.37         96.45        51.54 o                         
  16   5   4         23.06        129.35        56.36 o                         
  17   5   4         15.44        -25.46        56.85 o                         
  18   5   4        568.21        566.01        75.70 o                         
  19   5   4        953.50        893.17        90.25 o                         
  20   5   4         67.57        163.96        75.93 o                         
  21   5   4       1734.52       1795.30       117.52 o                         
  22   5   4        171.92        107.88        88.37 o                         
  23   5   4       1489.70       1779.84       142.86 o                         
   0   6   4          8.83        -15.54        40.56 o                         
   1   6   4        898.86        923.26        46.65 o                         
   2   6   4         35.56        -26.23        27.86 o                         
   3   6   4       5792.91       5873.33       112.60 o                         
   4   6   4         82.59         64.84        29.84 o                         
   5   6   4       9576.22       9815.16       169.70 o                         
   6   6   4       2129.20       2087.40        67.51 o                         
   7   6   4       9624.53       9967.70       177.85 o                         
   8   6   4       2615.01       2511.75        82.14 o                         
   9   6   4       1712.33       1692.85        70.15 o                         
  10   6   4        113.09         36.63        41.24 o                         
  11   6   4       8758.41       9003.04       177.96 o                         
  12   6   4       1404.25       1331.25        76.67 o                         
  13   6   4       8430.11       8874.33       192.14 o                         
  14   6   4         16.81        -48.67        52.38 o                         
  15   6   4       3564.93       3983.93       140.29 o                         
  16   6   4        371.39        248.11        69.18 o                         
  17   6   4       5393.13       5508.31       181.49 o                         
  18   6   4        180.02        190.87        79.50 o                         
  19   6   4       4324.74       4249.43       170.13 o                         
  20   6   4        223.71        170.14        86.46 o                         
  21   6   4       2139.22       2096.32       133.87 o                         
  22   6   4          2.09        -18.17       159.96 o                         
   1   7   4       8083.00       8962.55       163.63 o                         
   2   7   4        396.42        355.21        43.10 o                         
   3   7   4      11132.92      12136.31       218.55 o                         
   4   7   4       1584.16       1746.38        76.91 o                         
   5   7   4       4888.27       4933.35       123.72 o                         
   6   7   4         26.14         37.99        40.76 o                         
   7   7   4         83.21         67.73        46.44 o                         
   8   7   4       1153.55       1110.69        73.37 o                         
   9   7   4        632.90        666.48        64.79 o                         
  10   7   4        158.57        200.61        55.62 o                         
  11   7   4       3896.39       3720.72       131.05 o                         
  12   7   4       1098.66       1006.13        86.18 o                         
  13   7   4        839.84        930.41        88.57 o                         
  14   7   4        732.58        665.77        86.16 o                         
  15   7   4        135.73         95.56        75.48 o                         
  16   7   4        416.96        469.36        93.94 o                         
  17   7   4         32.18        -65.28        84.39 o                         
  18   7   4         13.67         42.49        86.04 o                         
  19   7   4       1088.82       1032.74       120.50 o                         
  20   7   4        352.73        183.12       101.94 o                         
   0   8   4        321.75        322.45        72.76 o                         
   1   8   4        479.43        434.24        55.84 o                         
   2   8   4        984.14       1132.23        70.18 o                         
   3   8   4        968.97       1076.96        77.74 o                         
   4   8   4        659.31        710.41        67.70 o                         
   5   8   4        274.73        267.57        59.26 o                         
   6   8   4       1871.64       1868.29       103.71 o                         
   7   8   4        158.42        158.90        59.95 o                         
   8   8   4        278.34        290.18        64.08 o                         
   9   8   4       3718.28       3847.81       138.55 o                         
  10   8   4       1015.92        882.16        87.50 o                         
  11   8   4       1480.74       1435.84       103.65 o                         
  12   8   4         94.74        101.09        69.44 o                         
  13   8   4       1156.43       1278.14       103.14 o                         
  14   8   4        594.78        719.54        95.71 o                         
  15   8   4        889.37        705.26        96.67 o                         
  16   8   4        227.96        258.06        96.73 o                         
  17   8   4         25.03        -65.01        94.43 o                         
  18   8   4        107.76         24.57        96.96 o                         
   1   9   4        318.66        355.17        62.46 o                         
   2   9   4        182.84        307.08        58.78 o                         
   3   9   4         24.94        -12.38        54.22 o                         
   4   9   4         58.00         67.16        63.11 o                         
   5   9   4        498.03        504.19        74.99 o                         
   6   9   4       1014.27        893.28        86.79 o                         
   7   9   4        225.65        155.87        68.37 o                         
   8   9   4       1055.61        988.85       105.25 o                         
   9   9   4          2.49        -66.20        66.20 o                         
  10   9   4        547.12        664.81        89.81 o                         
  11   9   4          2.22         64.24        75.40 o                         
  12   9   4          5.86        220.24        82.63 o                         
  13   9   4        105.10        252.35        90.50 o                         
  14   9   4         35.47         32.76        87.69 o                         
  15   9   4        268.07        340.17       104.01 o                         
   0  10   4        310.55        225.78        91.60 o                         
   1  10   4        336.82        285.04        69.32 o                         
   2  10   4        542.64        442.34        84.02 o                         
   3  10   4        560.01        565.06        86.48 o                         
   4  10   4       2242.41       2478.73       125.58 o                         
   5  10   4         57.93         51.60        69.29 o                         
   6  10   4          0.14        -56.31        70.21 o                         
   7  10   4        376.53        315.64        83.66 o                         
   8  10   4        510.86        495.35        89.78 o                         
   9  10   4        411.70        339.31        86.44 o                         
  10  10   4        477.67        251.82        88.19 o                         
  11  10   4        669.51        661.16       105.97 o                         
  12  10   4        207.77        168.50        99.86 o                         
   1  11   4       7207.59       7593.27       254.49 o                         
   2  11   4        360.12        325.99        90.12 o                         
   3  11   4       1460.26       1425.30       122.31 o                         
   4  11   4       1019.74       1056.81       114.16 o                         
   5  11   4       1123.21       1240.96       124.84 o                         
   6  11   4        110.38         59.63        87.98 o                         
   1   1   5      38983.98      40639.98       548.44 o                         
   2   1   5      77265.15      77878.60      1019.19 o                         
   3   1   5       1385.89       1637.72        41.67 o                         
   4   1   5       8150.93       7939.78       109.88 o                         
   5   1   5         56.68         -2.51        19.27 o                         
   6   1   5       5852.49       5837.91        91.08 o                         
   7   1   5         99.83         67.71        21.24 o                         
   8   1   5       1521.66       1446.53        42.88 o                         
   9   1   5       5700.79       6021.79        95.61 o                         
  10   1   5       1509.24       1219.45        41.49 o                         
  11   1   5          1.00          1.02        21.41 o                         
  12   1   5       2125.99       2080.87        57.22 o                         
  13   1   5          5.10         11.88        28.15 o                         
  14   1   5       6155.64       5736.35       114.15 o                         
  15   1   5         61.72         78.10        35.66 o                         
  16   1   5       3806.96       3446.76       107.26 o                         
  17   1   5        138.36        163.31        49.31 o                         
  18   1   5       3645.78       3585.17       116.38 o                         
  19   1   5        432.45        352.32        59.81 o                         
  20   1   5        778.91        679.97        74.59 o                         
  21   1   5         62.17         22.95        64.08 o                         
  22   1   5         12.46        115.72        72.98 o                         
  23   1   5        484.60        533.62        92.05 o                         
  24   1   5         56.15         82.20        86.45 o                         
  25   1   5         20.76         65.98        91.14 o                         
   0   2   5     102102.46     107249.04      2071.70 o                         
   1   2   5      10542.78      12090.90       171.64 o                         
   2   2   5      28045.05      29232.65       401.56 o                         
   3   2   5       6141.18       6283.57        93.04 o                         
   4   2   5       1903.11       2160.66        47.02 o                         
   5   2   5       6979.43       6717.04       103.15 o                         
   6   2   5      24805.22      24983.29       342.89 o                         
   7   2   5      16957.92      17750.90       245.81 o                         
   8   2   5      17286.82      16412.52       230.19 o                         
   9   2   5       5500.16       5466.90        93.43 o                         
  10   2   5       4880.37       4538.88        83.56 o                         
  11   2   5       2993.82       2668.03        65.35 o                         
  12   2   5        838.19        743.87        38.78 o                         
  13   2   5       3891.47       3604.08        87.12 o                         
  14   2   5       1201.58       1208.60        55.35 o                         
  15   2   5       7605.22       7078.99       142.97 o                         
  16   2   5        438.02        369.81        49.90 o                         
  17   2   5       4300.14       4231.51       115.83 o                         
  18   2   5        278.44        207.45        55.12 o                         
  19   2   5         71.90         74.09        57.57 o                         
  20   2   5       1319.47       1574.85        96.68 o                         
  21   2   5          5.47        -63.92        63.92 o                         
  22   2   5       2322.65       2686.77       133.07 o                         
  23   2   5        202.13        215.92        81.02 o                         
  24   2   5       2960.28       2985.14       147.61 o                         
  25   2   5          3.20        -37.05        87.94 o                         
   1   3   5       5553.28       6508.58       102.86 o                         
   2   3   5       1163.09       1005.97        36.71 o                         
   3   3   5        381.28        362.18        24.79 o                         
   4   3   5       1507.63       1325.69        39.74 o                         
   5   3   5        144.87        201.10        24.08 o                         
   6   3   5       4338.76       3935.16        73.85 o                         
   7   3   5         17.64         37.91        23.84 o                         
   8   3   5      22208.65      22854.53       321.15 o                         
   9   3   5       1563.51       1659.39        51.67 o                         
  10   3   5      24247.28      24858.83       336.87 o                         
  11   3   5       4079.02       3841.62        79.18 o                         
  12   3   5      19121.33      18702.45       263.80 o                         
  13   3   5         42.71         62.16        29.43 o                         
  14   3   5      15391.17      15101.42       228.89 o                         
  15   3   5         55.64         -3.39        35.74 o                         
  16   3   5      10263.67      10600.59       191.74 o                         
  17   3   5        177.23        114.38        49.97 o                         
  18   3   5       3106.43       3424.15       121.54 o                         
  19   3   5        408.05        413.53        70.38 o                         
  20   3   5       2600.29       2634.65       121.73 o                         
  21   3   5         12.91         64.85        70.02 o                         
  22   3   5       1806.29       1738.45       112.45 o                         
  23   3   5       1240.44       1221.03       107.17 o                         
  24   3   5        744.05        711.01       102.79 o                         
   0   4   5       4372.85       3692.91        99.12 o                         
   1   4   5      10463.34      12280.67       174.72 o                         
   2   4   5      12604.51      13179.41       189.90 o                         
   3   4   5       1051.83       1110.35        40.64 o                         
   4   4   5      15944.37      16615.55       229.38 o                         
   5   4   5       5234.51       5511.21        92.90 o                         
   6   4   5       6502.24       6068.94       101.81 o                         
   7   4   5       1129.34       1015.96        41.21 o                         
   8   4   5       5282.42       4695.64        89.10 o                         
   9   4   5         85.07         59.73        27.64 o                         
  10   4   5      10625.35      10694.83       168.29 o                         
  11   4   5       5614.64       5155.95       100.48 o                         
  12   4   5       3065.53       2862.21        76.28 o                         
  13   4   5        360.61        312.11        38.95 o                         
  14   4   5        231.91        209.01        41.10 o                         
  15   4   5       1184.53       1066.61        65.05 o                         
  16   4   5       1089.91       1040.37        74.35 o                         
  17   4   5       1283.72       1348.25        83.63 o                         
  18   4   5       3550.25       3850.81       133.21 o                         
  19   4   5        621.17        768.81        79.91 o                         
  20   4   5        681.50        649.85        91.20 o                         
  21   4   5        285.73        302.06        80.47 o                         
  22   4   5       2858.85       2957.81       145.07 o                         
  23   4   5        445.02        372.45       105.89 o                         
  24   4   5       1608.93       1629.98       123.04 o                         
   1   5   5         35.56         53.34        24.20 o                         
   2   5   5        255.88        303.11        29.30 o                         
   3   5   5         78.91         70.16        24.17 o                         
   4   5   5        465.36        472.08        31.22 o                         
   5   5   5        340.51        307.92        28.54 o                         
   6   5   5         25.82         -8.00        24.75 o                         
   7   5   5         67.24        120.29        29.38 o                         
   8   5   5       2181.22       1987.36        64.76 o                         
   9   5   5          0.65         25.44        30.43 o                         
  10   5   5       9862.94       9698.60       163.44 o                         
  11   5   5       6266.82       6260.60       122.03 o                         
  12   5   5       1768.02       1719.76        69.44 o                         
  13   5   5       1681.12       1587.32        71.84 o                         
  14   5   5       3616.26       3483.40       105.76 o                         
  15   5   5        192.44        137.07        52.02 o                         
  16   5   5       1714.01       1575.11        85.45 o                         
  17   5   5        331.19        266.60        64.34 o                         
  18   5   5       1818.80       1682.40        99.92 o                         
  19   5   5         61.13         26.93        68.32 o                         
  20   5   5        346.48        234.83        80.19 o                         
  21   5   5          0.59        -47.57        75.91 o                         
  22   5   5         54.05         81.52        93.34 o                         
  23   5   5         41.80        189.78       101.80 o                         
   0   6   5       3519.74       3309.44       125.87 o                         
   1   6   5       1400.86       1666.45        63.31 o                         
   2   6   5       2045.47       2126.35        67.90 o                         
   3   6   5        358.28        333.09        35.64 o                         
   4   6   5       1299.34       1208.08        55.03 o                         
   5   6   5       1511.18       1677.38        67.95 o                         
   6   6   5          0.29        -14.52        31.26 o                         
   7   6   5          5.63         58.50        34.89 o                         
   8   6   5        308.03        219.06        40.86 o                         
   9   6   5       2998.72       2981.63        89.75 o                         
  10   6   5       1119.35       1212.01        63.39 o                         
  11   6   5        271.00        244.54        48.43 o                         
  12   6   5         18.47        -12.28        45.45 o                         
  13   6   5        148.32        123.98        54.33 o                         
  14   6   5        195.22        177.57        61.99 o                         
  15   6   5       1027.95        755.95        79.62 o                         
  16   6   5          7.22        -33.37        65.88 o                         
  17   6   5          5.32         -9.91        68.63 o                         
  18   6   5        105.63         67.07        76.67 o                         
  19   6   5       1539.87       1371.94       110.99 o                         
  20   6   5        118.77         64.62        83.69 o                         
  21   6   5        387.63        219.04       107.48 o                         
   1   7   5       1213.69       1160.93        64.74 o                         
   2   7   5       2287.33       2360.08        86.10 o                         
   3   7   5        303.88        246.38        47.30 o                         
   4   7   5       4290.57       4308.51       116.33 o                         
   5   7   5        952.08        985.69        65.54 o                         
   6   7   5       5356.19       5203.01       137.80 o                         
   7   7   5       6155.62       6344.17       158.19 o                         
   8   7   5        287.31        303.74        55.31 o                         
   9   7   5       1721.00       1864.84        91.28 o                         
  10   7   5        239.99        242.54        57.30 o                         
  11   7   5        291.64        314.45        60.65 o                         
  12   7   5        267.13        218.84        64.82 o                         
  13   7   5         26.65         30.28        62.97 o                         
  14   7   5       5319.74       5488.59       180.02 o                         
  15   7   5         15.02        -71.41        71.41 o                         
  16   7   5       2076.83       1894.24       126.36 o                         
  17   7   5         18.67        -19.86        85.12 o                         
  18   7   5       1033.85       1003.61       117.26 o                         
  19   7   5        108.18        -13.86        89.96 o                         
  20   7   5       2022.71       2407.21       155.98 o                         
   0   8   5      21437.40      24456.44       596.45 o                         
   1   8   5         22.90        189.48        66.50 o                         
   2   8   5      14256.91      15500.92       289.65 o                         
   3   8   5        739.85        699.30        63.65 o                         
   4   8   5       1290.44       1310.85        81.36 o                         
   5   8   5          1.64        -12.91        53.39 o                         
   6   8   5       1723.17       1801.65        98.24 o                         
   7   8   5        419.56        287.92        67.52 o                         
   8   8   5       5765.80       5725.76       166.47 o                         
   9   8   5       2163.83       2116.88       108.27 o                         
  10   8   5        745.40        678.10        82.26 o                         
  11   8   5       5355.98       5635.89       184.90 o                         
  12   8   5          3.98         81.68        71.84 o                         
  13   8   5        422.03        449.06        90.64 o                         
  14   8   5        285.26        258.00        87.85 o                         
  15   8   5        474.29        272.40        96.81 o                         
  16   8   5         50.81         30.92        91.04 o                         
  17   8   5        590.16        513.99       115.08 o                         
  18   8   5       2091.52       2207.83       166.30 o                         
   1   9   5       2283.78       2734.02       119.50 o                         
   2   9   5         42.71         65.15        56.81 o                         
   3   9   5        516.22        437.91        71.01 o                         
   4   9   5       2798.15       3276.41       134.21 o                         
   5   9   5       2814.46       2831.15       132.78 o                         
   6   9   5       4386.87       4603.47       162.84 o                         
   7   9   5        383.03        259.31        72.05 o                         
   8   9   5       5700.13       5692.53       174.49 o                         
   9   9   5        686.37        762.97        90.50 o                         
  10   9   5       4644.56       4722.03       170.40 o                         
  11   9   5        451.91        313.23        85.79 o                         
  12   9   5      12715.68      13249.95       320.54 o                         
  13   9   5          7.92        -80.57        84.17 o                         
  14   9   5       2237.49       2371.72       152.07 o                         
  15   9   5          0.09        -68.84        93.36 o                         
   0  10   5      18695.38      20107.62       562.29 o                         
   1  10   5       1409.27       1938.08       110.84 o                         
   2  10   5       4522.62       4667.26       171.34 o                         
   3  10   5         80.77        131.70        76.48 o                         
   4  10   5       2668.60       3115.64       165.47 o                         
   5  10   5          1.13        -46.19        67.01 o                         
   6  10   5        666.93        644.73        86.71 o                         
   7  10   5       1924.26       1988.85       124.53 o                         
   8  10   5         81.17          4.35        77.29 o                         
   9  10   5       1235.54       1064.77       119.33 o                         
  10  10   5        573.68        422.23        96.79 o                         
  11  10   5        453.64        471.46        99.44 o                         
   1  11   5         61.33        144.38        84.25 o                         
   2  11   5        131.66        145.54        84.76 o                         
   3  11   5        344.94        153.01        84.69 o                         
   4  11   5       1195.81       1268.07       129.52 o                         
   5  11   5       1070.67       1118.10       116.26 o                         
   0   0   6      56141.57      50561.07      1462.66 o                         
   1   0   6      30855.12      29808.94       563.40 o                         
   2   0   6        650.53        601.56        47.46 o                         
   3   0   6      48631.55      48571.22       908.60 o                         
   4   0   6      14209.48      15610.89       306.97 o                         
   5   0   6       5539.84       5614.16       124.61 o                         
   6   0   6       2481.23       2334.02        72.16 o                         
   7   0   6      14795.02      14182.91       298.88 o                         
   8   0   6      31937.65      32343.60       621.03 o                         
   9   0   6      20505.50      21044.59       399.37 o                         
  10   0   6       7655.05       7162.60       158.41 o                         
  11   0   6       1421.58        985.74        53.72 o                         
  12   0   6        171.55        213.59        41.80 o                         
  13   0   6       8020.46       7488.59       185.14 o                         
  14   0   6       3054.29       2971.29       113.33 o                         
  15   0   6      27329.31      27910.03       588.08 o                         
  16   0   6          2.51         31.99        57.20 o                         
  17   0   6       2696.84       2818.43       148.74 o                         
  18   0   6       4769.09       4991.79       195.28 o                         
  19   0   6         67.91        161.97        83.30 o                         
  20   0   6       5467.49       6213.31       232.11 o                         
  21   0   6       1965.86       2159.15       181.10 o                         
  22   0   6        998.19       1263.22       135.58 o                         
  23   0   6        412.65        398.42       146.00 o                         
  24   0   6       1882.81       1612.06       185.49 o                         
  25   0   6        479.31        476.73       149.29 o                         
   1   1   6       2896.02       2490.92        49.54 o                         
   2   1   6      27151.44      29724.80       397.92 o                         
   3   1   6        314.58        213.50        21.07 o                         
   4   1   6       1847.01       1689.75        41.33 o                         
   5   1   6       2143.42       2069.60        46.27 o                         
   6   1   6       1005.12        906.51        31.03 o                         
   7   1   6       8413.20       7555.92       112.79 o                         
   8   1   6      21000.80      20858.26       285.87 o                         
   9   1   6       3306.55       2777.67        58.74 o                         
  10   1   6       7705.92       6725.43       107.35 o                         
  11   1   6       1783.93       1557.06        48.38 o                         
  12   1   6      10115.53       9297.65       154.08 o                         
  13   1   6       1018.15        946.31        47.74 o                         
  14   1   6       2222.88       1780.49        64.29 o                         
  15   1   6        744.64        647.83        49.29 o                         
  16   1   6        532.06        534.97        56.06 o                         
  17   1   6       3324.27       3069.64       108.49 o                         
  18   1   6       1896.88       1901.89        92.32 o                         
  19   1   6         86.98          9.95        55.78 o                         
  20   1   6       1322.18       1370.59        89.53 o                         
  21   1   6         47.62         37.19        64.63 o                         
  22   1   6          7.88        -66.94        66.94 o                         
  23   1   6        715.95        592.98        90.37 o                         
  24   1   6          2.82        -82.66        82.66 o                         
  25   1   6        392.88        382.99        99.99 o                         
   0   2   6       9032.60       9455.44       207.17 o                         
   1   2   6         16.58         13.53        20.84 o                         
   2   2   6        364.78        329.00        25.64 o                         
   3   2   6        444.03        493.48        25.46 o                         
   4   2   6        805.57        684.69        33.08 o                         
   5   2   6       4090.33       4194.31        74.51 o                         
   6   2   6      14525.46      14556.86       202.31 o                         
   7   2   6       1232.11       1400.58        45.49 o                         
   8   2   6       8359.05       8317.75       127.44 o                         
   9   2   6       2884.78       2692.65        60.61 o                         
  10   2   6       2379.47       2264.91        55.69 o                         
  11   2   6       8761.10       8530.27       134.47 o                         
  12   2   6        299.95        302.19        32.83 o                         
  13   2   6       4867.33       4472.24        95.06 o                         
  14   2   6        310.93        259.86        36.89 o                         
  15   2   6       1869.64       1842.44        71.78 o                         
  16   2   6         37.30        -12.91        40.22 o                         
  17   2   6       1987.38       2064.14       101.44 o                         
  18   2   6       2730.22       2646.73       104.80 o                         
  19   2   6        405.79        370.11        62.92 o                         
  20   2   6          2.07        -44.41        58.66 o                         
  21   2   6         45.20          9.91        68.67 o                         
  22   2   6        471.61        520.03        85.58 o                         
  23   2   6        558.83        702.82        93.97 o                         
  24   2   6         47.57         33.04        79.73 o                         
  25   2   6         46.12          0.53        87.89 o                         
   1   3   6          1.87        -11.90        22.86 o                         
   2   3   6       1198.07       1143.02        39.62 o                         
   3   3   6       3181.14       3646.70        74.05 o                         
   4   3   6          2.79          8.13        20.06 o                         
   5   3   6        791.46        844.82        34.17 o                         
   6   3   6       6077.84       6193.13       102.26 o                         
   7   3   6        756.58        804.78        36.89 o                         
   8   3   6         30.05        -11.80        22.97 o                         
   9   3   6       1269.38       1374.30        46.68 o                         
  10   3   6       1643.52       1753.49        52.75 o                         
  11   3   6       3192.21       2974.42        67.49 o                         
  12   3   6        167.72        139.22        30.84 o                         
  13   3   6        507.84        473.02        39.05 o                         
  14   3   6       1268.83       1265.44        56.22 o                         
  15   3   6        270.77        217.56        42.26 o                         
  16   3   6       1195.63       1236.02        64.27 o                         
  17   3   6        489.82        417.83        54.56 o                         
  18   3   6         14.63         -9.46        51.22 o                         
  19   3   6        343.68        341.18        69.17 o                         
  20   3   6       1262.90       1255.72        94.60 o                         
  21   3   6        475.24        410.30        77.81 o                         
  22   3   6        228.10        188.13        75.10 o                         
  23   3   6          8.90         26.62        79.32 o                         
  24   3   6         28.30        -42.98        82.60 o                         
   0   4   6      11337.74      11533.94       235.43 o                         
   1   4   6       1225.49       1462.35        46.43 o                         
   2   4   6       5256.23       5537.35        95.77 o                         
   3   4   6        101.03         96.40        23.60 o                         
   4   4   6       5283.84       5395.01        90.84 o                         
   5   4   6       1786.33       1709.68        56.33 o                         
   6   4   6        440.10        375.19        32.54 o                         
   7   4   6        620.22        495.33        33.64 o                         
   8   4   6       2334.22       2469.77        65.58 o                         
   9   4   6       6023.89       5699.65       104.78 o                         
  10   4   6       3656.70       3438.54        79.11 o                         
  11   4   6       6067.41       5946.77       109.01 o                         
  12   4   6         52.29        106.52        33.17 o                         
  13   4   6       1431.47       1336.60        58.20 o                         
  14   4   6          3.33        -37.11        37.11 o                         
  15   4   6        107.57        207.42        44.00 o                         
  16   4   6        571.66        536.55        59.39 o                         
  17   4   6          5.45         14.94        53.90 o                         
  18   4   6          3.26        -22.04        55.34 o                         
  19   4   6       2555.06       2575.29       120.00 o                         
  20   4   6          2.56         -6.97        67.42 o                         
  21   4   6       1544.12       1607.61       112.28 o                         
  22   4   6        127.45        237.43        82.13 o                         
  23   4   6        764.91        487.37        95.44 o                         
   1   5   6       4748.15       4731.15        88.13 o                         
   2   5   6       3099.03       3098.66        68.43 o                         
   3   5   6         82.51          2.83        23.43 o                         
   4   5   6       3062.09       2885.56        66.68 o                         
   5   5   6       2356.30       2288.81        61.05 o                         
   6   5   6          9.37        -24.55        24.55 o                         
   7   5   6        105.85         43.56        26.40 o                         
   8   5   6      13856.26      13832.50       213.28 o                         
   9   5   6       1653.04       1644.12        60.64 o                         
  10   5   6       7364.76       7470.36       132.98 o                         
  11   5   6       1981.93       1918.56        69.25 o                         
  12   5   6         97.12         94.40        39.21 o                         
  13   5   6        537.93        526.76        53.48 o                         
  14   5   6        542.64        384.72        54.39 o                         
  15   5   6          1.72         51.42        50.60 o                         
  16   5   6        524.86        558.99        63.57 o                         
  17   5   6        410.88        371.19        69.53 o                         
  18   5   6       1531.34       1580.39       104.49 o                         
  19   5   6         28.26        -69.80        69.80 o                         
  20   5   6        623.01        576.66        88.66 o                         
  21   5   6        294.74        308.67       121.53 o                         
  22   5   6        680.87        693.20       107.32 o                         
   0   6   6      10534.41      10967.98       260.45 o                         
   1   6   6        308.69        373.06        42.68 o                         
   2   6   6       7330.50       7553.72       146.58 o                         
   3   6   6       3648.02       3793.33        94.58 o                         
   4   6   6       9230.99       9103.20       174.24 o                         
   5   6   6       1813.23       1763.50        71.37 o                         
   6   6   6       2485.59       2342.17        77.90 o                         
   7   6   6       2284.43       2207.49        79.82 o                         
   8   6   6         87.97        -15.28        36.98 o                         
   9   6   6        226.40        117.70        41.92 o                         
  10   6   6       1078.02        983.15        60.78 o                         
  11   6   6       1051.75        887.13        61.83 o                         
  12   6   6       3894.02       3824.66       121.61 o                         
  13   6   6       9481.77       9888.31       209.38 o                         
  14   6   6       1292.53       1231.16        87.92 o                         
  15   6   6       4117.44       4189.32       145.16 o                         
  16   6   6        265.32        155.35        68.67 o                         
  17   6   6       4801.26       4815.14       168.45 o                         
  18   6   6        167.95        177.76        79.32 o                         
  19   6   6       4177.46       4636.25       175.96 o                         
  20   6   6        601.84        458.08        94.31 o                         
  21   6   6        320.04        248.30        93.33 o                         
   1   7   6        905.74        967.32        63.34 o                         
   2   7   6        915.40       1000.02        72.70 o                         
   3   7   6       5364.79       5219.23       159.12 o                         
   4   7   6       2321.56       2618.02        99.26 o                         
   5   7   6       3114.16       2851.19       110.92 o                         
   6   7   6         24.75         33.79        48.15 o                         
   7   7   6        833.82        842.23        81.77 o                         
   8   7   6       1866.60       2031.31        98.84 o                         
   9   7   6        959.28        828.88        83.30 o                         
  10   7   6       4776.62       4600.88       139.44 o                         
  11   7   6        348.46        305.80        64.93 o                         
  12   7   6        491.41        347.34        67.81 o                         
  13   7   6         32.49         14.26        64.06 o                         
  14   7   6       2122.21       1977.12       117.47 o                         
  15   7   6          2.53        131.88        78.27 o                         
  16   7   6       1936.59       1952.98       126.13 o                         
  17   7   6         19.74        -80.75        80.75 o                         
  18   7   6       1518.36       1424.44       126.33 o                         
  19   7   6        320.45         79.75        94.76 o                         
   0   8   6        847.17        938.04       116.13 o                         
   1   8   6          0.90         15.73        50.14 o                         
   2   8   6       1112.90       1198.48        78.45 o                         
   3   8   6         64.14         60.28        50.71 o                         
   4   8   6        137.43        114.28        57.58 o                         
   5   8   6       4612.82       5025.04       152.36 o                         
   6   8   6        111.42        120.71        59.00 o                         
   7   8   6        932.34        907.44        80.86 o                         
   8   8   6         15.45        -23.38        59.58 o                         
   9   8   6        171.38        132.72        64.24 o                         
  10   8   6          1.06         93.02        64.75 o                         
  11   8   6       2948.89       3148.13       146.98 o                         
  12   8   6        507.30        551.31        88.01 o                         
  13   8   6          8.72         -7.88        78.24 o                         
  14   8   6        118.72        -39.35        80.88 o                         
  15   8   6         26.66        -45.19        87.80 o                         
  16   8   6        225.50        240.26        98.90 o                         
  17   8   6        157.12        267.83       108.00 o                         
   1   9   6         19.75         78.78        60.84 o                         
   2   9   6        120.55         63.69        61.89 o                         
   3   9   6       1744.59       1759.86       103.83 o                         
   4   9   6         23.36        -32.38        61.55 o                         
   5   9   6        708.07        616.71        78.58 o                         
   6   9   6        341.37        180.39        72.02 o                         
   7   9   6        195.84        280.02        74.93 o                         
   8   9   6        463.32        409.00        76.53 o                         
   9   9   6          2.46         60.44        70.17 o                         
  10   9   6         14.10        -45.88        70.71 o                         
  11   9   6         17.73         48.58        78.56 o                         
  12   9   6        600.96        673.83        98.70 o                         
  13   9   6        257.93        105.13        91.13 o                         
  14   9   6        742.72        591.70       105.51 o                         
  15   9   6          4.32         -3.34        93.16 o                         
   0  10   6        821.74        970.84       129.76 o                         
   1  10   6         33.01         -6.51        69.71 o                         
   2  10   6       1842.88       2003.93       120.25 o                         
   3  10   6        541.42        577.73        89.69 o                         
   4  10   6       2657.82       2658.48       141.36 o                         
   5  10   6       1126.75        994.47       100.56 o                         
   6  10   6        666.11        674.87        87.51 o                         
   7  10   6        374.28        249.20        80.45 o                         
   8  10   6         12.79        -51.86        74.92 o                         
   9  10   6        609.16        644.18        94.98 o                         
  10  10   6         32.92         26.32        80.70 o                         
  11  10   6        160.79         82.06        88.25 o                         
   1  11   6       2188.94       2285.53       158.31 o                         
   2  11   6        129.31         95.80        84.51 o                         
   3  11   6       2445.15       2622.29       147.39 o                         
   4  11   6         18.56          0.41        80.35 o                         
   1   1   7       2160.75       1882.35        44.09 o                         
   2   1   7      25481.86      27254.79       353.33 o                         
   3   1   7       9124.00       8635.89       123.76 o                         
   4   1   7       4877.45       4482.78        75.18 o                         
   5   1   7        373.28        317.76        23.31 o                         
   6   1   7       3878.07       3077.53        58.91 o                         
   7   1   7        148.79         66.34        22.21 o                         
   8   1   7        212.85        181.75        28.05 o                         
   9   1   7        494.94        513.65        31.58 o                         
  10   1   7       3865.53       3579.51        70.63 o                         
  11   1   7       4671.08       4424.59        85.26 o                         
  12   1   7        219.72        222.98        32.10 o                         
  13   1   7        511.90        364.09        36.39 o                         
  14   1   7         90.95         61.39        34.34 o                         
  15   1   7       2163.34       1917.59        74.91 o                         
  16   1   7        161.18        179.30        47.38 o                         
  17   1   7         69.49         70.36        50.17 o                         
  18   1   7       1792.41       1569.12        86.34 o                         
  19   1   7       1924.18       1960.03        99.78 o                         
  20   1   7        597.00        548.10        73.86 o                         
  21   1   7       2086.89       2074.82       108.20 o                         
  22   1   7        204.78         90.59        73.78 o                         
  23   1   7       1329.30       1450.14       110.71 o                         
  24   1   7         21.98        121.19        86.62 o                         
  25   1   7        444.48        387.95        97.97 o                         
   0   2   7       5877.28       4762.87       123.09 o                         
   1   2   7        283.14        268.45        28.30 o                         
   2   2   7       2191.94       2012.85        49.74 o                         
   3   2   7        502.60        612.26        28.65 o                         
   4   2   7      27789.89      27142.76       342.70 o                         
   5   2   7      12402.47      12750.60       178.68 o                         
   6   2   7      13207.83      13259.18       183.44 o                         
   7   2   7      12258.91      11901.07       171.70 o                         
   8   2   7        846.00        825.98        37.72 o                         
   9   2   7       7756.42       7193.55       116.28 o                         
  10   2   7        829.77        845.46        38.93 o                         
  11   2   7      16523.71      15397.46       220.58 o                         
  12   2   7       1621.53       1704.84        57.88 o                         
  13   2   7      10478.74      10570.21       176.93 o                         
  14   2   7          7.85         15.37        33.15 o                         
  15   2   7      11765.26      11433.88       203.22 o                         
  16   2   7          1.10         27.71        41.35 o                         
  17   2   7      10779.63      11150.87       218.85 o                         
  18   2   7        693.31        563.79        63.30 o                         
  19   2   7       4067.88       4125.86       130.52 o                         
  20   2   7        131.68        144.30        64.05 o                         
  21   2   7        783.96        731.73        87.97 o                         
  22   2   7        572.02        490.21        85.08 o                         
  23   2   7        366.23        323.68        86.38 o                         
  24   2   7        685.89        620.62        98.68 o                         
   1   3   7      20121.54      19997.31       293.12 o                         
   2   3   7       4421.90       5263.39        91.09 o                         
   3   3   7       8516.78       7634.66       121.56 o                         
   4   3   7        444.39        499.32        28.85 o                         
   5   3   7      20183.54      20278.33       275.00 o                         
   6   3   7       1345.50       1151.43        43.23 o                         
   7   3   7      18861.16      18436.10       249.86 o                         
   8   3   7        746.69        672.32        34.82 o                         
   9   3   7      10663.54      10134.46       151.62 o                         
  10   3   7        696.88        606.07        37.32 o                         
  11   3   7       2390.92       2154.79        57.96 o                         
  12   3   7       1120.52       1116.39        49.42 o                         
  13   3   7          5.20        -31.27        31.27 o                         
  14   3   7        255.50        283.46        38.41 o                         
  15   3   7         17.78         20.37        36.13 o                         
  16   3   7       6544.34       6450.73       139.00 o                         
  17   3   7        534.38        597.75        59.38 o                         
  18   3   7         69.75         44.77        54.88 o                         
  19   3   7       4768.40       5070.27       151.38 o                         
  20   3   7       1411.70       1197.21        92.22 o                         
  21   3   7       1292.04       1521.36       105.86 o                         
  22   3   7         93.84         89.67        76.34 o                         
  23   3   7       3717.81       3978.22       163.62 o                         
  24   3   7        123.70         80.77        84.94 o                         
   0   4   7       1053.03       1501.65        71.22 o                         
   1   4   7       5421.59       5578.28       100.27 o                         
   2   4   7       4964.06       5053.45        91.16 o                         
   3   4   7       2994.06       2803.76        67.39 o                         
   4   4   7       9070.56       9575.82       148.01 o                         
   5   4   7      10727.57      11316.53       167.21 o                         
   6   4   7       1888.41       1579.42        49.83 o                         
   7   4   7      17631.51      18005.00       257.63 o                         
   8   4   7       2329.95       2399.96        65.57 o                         
   9   4   7      12460.15      12169.33       183.02 o                         
  10   4   7        302.76        241.86        32.75 o                         
  11   4   7      16715.79      16564.52       236.42 o                         
  12   4   7        464.72        411.83        40.16 o                         
  13   4   7       9947.54       9660.09       157.40 o                         
  14   4   7         63.00         81.33        38.25 o                         
  15   4   7       6234.95       6228.75       130.32 o                         
  16   4   7        456.53        420.88        53.44 o                         
  17   4   7       2709.70       3054.91       109.16 o                         
  18   4   7       2484.21       2096.68       100.29 o                         
  19   4   7       2447.58       2527.25       119.19 o                         
  20   4   7         30.46         21.01        73.19 o                         
  21   4   7        595.34        628.31        90.45 o                         
  22   4   7       1215.91       1059.18       104.32 o                         
  23   4   7         75.96        146.92        88.49 o                         
   1   5   7       2743.98       2773.24        65.98 o                         
   2   5   7         98.68         53.56        27.18 o                         
   3   5   7        377.72        245.64        27.69 o                         
   4   5   7        442.94        429.69        31.50 o                         
   5   5   7       3236.75       2817.29        70.29 o                         
   6   5   7        169.92        145.56        29.12 o                         
   7   5   7       5427.63       5355.71       105.75 o                         
   8   5   7       2758.79       2755.54        75.51 o                         
   9   5   7        153.28        128.51        34.32 o                         
  10   5   7       4030.65       3938.49        91.86 o                         
  11   5   7       1139.04        960.99        53.98 o                         
  12   5   7        144.51        133.47        41.58 o                         
  13   5   7        333.80        328.84        47.36 o                         
  14   5   7        143.33         94.40        48.61 o                         
  15   5   7        352.20        344.42        56.08 o                         
  16   5   7        636.50        486.21        65.78 o                         
  17   5   7        635.75        741.14        77.56 o                         
  18   5   7         88.25         15.98        66.18 o                         
  19   5   7        681.22        651.94        88.35 o                         
  20   5   7        109.42        -12.93        76.90 o                         
  21   5   7        182.75        215.40        92.13 o                         
  22   5   7         41.83         52.00        89.09 o                         
   0   6   7       1931.50       2178.70       107.14 o                         
   1   6   7        208.04        184.23        36.71 o                         
   2   6   7        200.15        199.37        37.96 o                         
   3   6   7         17.92        -34.38        34.38 o                         
   4   6   7       2640.48       2528.12        90.50 o                         
   5   6   7        109.93         65.09        36.72 o                         
   6   6   7       2695.12       2691.99        88.90 o                         
   7   6   7          5.22        -11.94        36.26 o                         
   8   6   7        161.24         84.70        41.71 o                         
   9   6   7       2670.05       2624.39        90.56 o                         
  10   6   7       3111.61       2973.03        96.97 o                         
  11   6   7          1.60        -11.14        44.38 o                         
  12   6   7        168.62        141.99        51.19 o                         
  13   6   7       2963.38       2901.60       126.99 o                         
  14   6   7        671.47        671.84        75.09 o                         
  15   6   7         62.15         56.29        65.13 o                         
  16   6   7        465.68        411.31        76.77 o                         
  17   6   7          1.64         -9.99        71.96 o                         
  18   6   7         36.00        -57.95        74.27 o                         
  19   6   7       1773.61       1280.96       108.36 o                         
  20   6   7          0.07         55.86        83.46 o                         
  21   6   7          0.10        -66.76        82.27 o                         
   1   7   7       6536.62       6437.86       154.98 o                         
   2   7   7         82.18         78.77        48.29 o                         
   3   7   7      12382.14      13167.07       255.94 o                         
   4   7   7        910.76        844.63        66.58 o                         
   5   7   7       2720.65       2838.76       110.05 o                         
   6   7   7         87.64         -9.66        49.52 o                         
   7   7   7        480.15        388.98        66.02 o                         
   8   7   7        582.67        509.11        72.32 o                         
   9   7   7       2655.26       2789.08       115.88 o                         
  10   7   7       3734.71       3837.49       136.21 o                         
  11   7   7        917.35        788.98        80.92 o                         
  12   7   7        299.56        233.45        65.97 o                         
  13   7   7       1438.93       1385.75        99.21 o                         
  14   7   7       1507.92       1721.24       132.35 o                         
  15   7   7        145.77        177.84        87.13 o                         
  16   7   7       3703.89       3570.39       167.45 o                         
  17   7   7         23.32         90.10        91.58 o                         
  18   7   7          4.65         33.36        94.54 o                         
  19   7   7        187.35        141.93        99.79 o                         
   0   8   7        657.94        783.64       103.58 o                         
   1   8   7       1060.70       1058.77        79.27 o                         
   2   8   7       2403.81       2501.27       107.15 o                         
   3   8   7       1352.18       1467.62        90.93 o                         
   4   8   7        744.56        749.03        74.27 o                         
   5   8   7       2125.88       2270.33       107.69 o                         
   6   8   7          4.63        -12.87        57.07 o                         
   7   8   7       3941.13       3618.82       137.32 o                         
   8   8   7       4237.78       4258.50       152.36 o                         
   9   8   7       7167.94       7467.12       201.98 o                         
  10   8   7       2036.77       1973.33       110.52 o                         
  11   8   7       3585.75       3466.93       145.25 o                         
  12   8   7         70.16         72.75        73.31 o                         
  13   8   7       1214.18       1247.63       110.04 o                         
  14   8   7          3.60        -25.31        80.75 o                         
  15   8   7       2917.07       2846.41       162.28 o                         
  16   8   7         72.69        -10.09        91.37 o                         
  17   8   7       3116.42       3138.09       189.93 o                         
   1   9   7       1674.30       1648.31       100.27 o                         
   2   9   7         62.81         50.84        64.27 o                         
   3   9   7       6805.69       7019.85       199.93 o                         
   4   9   7          8.22         -9.27        62.62 o                         
   5   9   7      18015.50      18730.46       373.49 o                         
   6   9   7        499.04        543.97        81.29 o                         
   7   9   7       2609.51       2602.46       131.68 o                         
   8   9   7         12.43        -31.89        68.58 o                         
   9   9   7       1020.36       1001.91        94.43 o                         
  10   9   7       2112.26       2340.71       135.91 o                         
  11   9   7        164.35        -34.44        77.01 o                         
  12   9   7        627.94        521.16        95.66 o                         
  13   9   7         62.09          3.70        86.91 o                         
  14   9   7          5.94        107.64        90.22 o                         
   0  10   7       1121.12       1151.89       156.01 o                         
   1  10   7        305.99        177.03        76.80 o                         
   2  10   7        386.96        283.13        78.77 o                         
   3  10   7       1519.64       1450.31       110.25 o                         
   4  10   7         63.18        175.36        79.18 o                         
   5  10   7          9.57        -67.04        75.22 o                         
   6  10   7        770.60        654.82        91.76 o                         
   7  10   7       3933.16       4113.78       168.12 o                         
   8  10   7         71.18         55.11        79.17 o                         
   9  10   7       3389.51       3289.33       156.75 o                         
  10  10   7         35.76         -7.60        82.77 o                         
   1  11   7       1641.64       1658.33       129.39 o                         
   2  11   7        595.97        435.53       102.97 o                         
   3  11   7        810.21        575.36       113.21 o                         
   0   0   8        666.44        970.80        82.21 o                         
   1   0   8      15424.56      15542.15       321.96 o                         
   2   0   8       4191.14       3488.14        94.81 o                         
   3   0   8       2931.07       3039.82       133.24 o                         
   4   0   8      22802.28      20481.30       400.88 o                         
   5   0   8      16287.30      16255.53       313.73 o                         
   6   0   8       6660.43       5895.18       134.67 o                         
   7   0   8        589.32        627.61        53.43 o                         
   8   0   8      24182.96      24275.70       477.62 o                         
   9   0   8       4315.35       4389.63       114.96 o                         
  10   0   8       5223.23       4956.88       126.65 o                         
  11   0   8         54.57         27.50        32.15 o                         
  12   0   8       1690.60       1407.44        78.18 o                         
  13   0   8       1516.84       1639.15        91.90 o                         
  14   0   8       1340.94       1327.26        88.43 o                         
  15   0   8       2182.27       2345.97       122.76 o                         
  16   0   8        454.62        511.05        87.72 o                         
  17   0   8        821.16        789.02       103.24 o                         
  18   0   8         21.62         29.34        81.76 o                         
  19   0   8       2678.66       2751.89       170.50 o                         
  20   0   8       9895.17       9575.76       324.64 o                         
  21   0   8          3.97        -74.70        94.12 o                         
  22   0   8       2977.09       2880.73       207.12 o                         
  23   0   8        241.23         69.73       110.47 o                         
  24   0   8       3176.50       3956.29       250.12 o                         
   1   1   8       2875.03       2541.81        50.92 o                         
   2   1   8        281.83        163.40        19.89 o                         
   3   1   8          4.46        -18.14        18.14 o                         
   4   1   8       3693.64       3459.20        65.00 o                         
   5   1   8        881.12       1020.13        35.60 o                         
   6   1   8      12919.47      12075.40       168.04 o                         
   7   1   8         64.73         43.81        21.71 o                         
   8   1   8      19520.26      19457.10       260.35 o                         
   9   1   8       3476.83       3402.46        67.21 o                         
  10   1   8      14369.29      13888.87       207.78 o                         
  11   1   8         62.56        101.96        27.77 o                         
  12   1   8      16768.88      16325.13       249.00 o                         
  13   1   8          1.03         25.65        30.93 o                         
  14   1   8       9510.14       9320.36       175.91 o                         
  15   1   8        558.22        483.45        49.32 o                         
  16   1   8       8399.15       8603.44       177.49 o                         
  17   1   8        498.63        539.26        62.56 o                         
  18   1   8       4342.12       4273.04       136.68 o                         
  19   1   8          0.16          3.43        58.68 o                         
  20   1   8       1678.32       1560.87        97.05 o                         
  21   1   8        967.04        816.62        84.04 o                         
  22   1   8        895.46        949.01        95.32 o                         
  23   1   8         92.31        107.47        77.94 o                         
  24   1   8        246.24         98.17        86.84 o                         
   0   2   8      35487.95      40484.21       803.31 o                         
   1   2   8        417.59        494.21        38.12 o                         
   2   2   8       4367.38       4119.12        76.10 o                         
   3   2   8       4459.03       4522.45        79.19 o                         
   4   2   8       4852.84       4669.90        79.59 o                         
   5   2   8         25.52         18.83        21.22 o                         
   6   2   8      11385.36      11170.10       156.58 o                         
   7   2   8       1718.18       1661.22        47.69 o                         
   8   2   8       5172.05       5012.63        90.56 o                         
   9   2   8       1752.60       1722.03        51.66 o                         
  10   2   8         22.64         71.55        26.03 o                         
  11   2   8        112.42        154.46        29.75 o                         
  12   2   8        328.86        298.42        35.08 o                         
  13   2   8        150.13        190.51        36.85 o                         
  14   2   8        323.07        194.53        39.78 o                         
  15   2   8          3.50         -9.21        38.67 o                         
  16   2   8         21.65         33.66        43.75 o                         
  17   2   8        437.46        406.26        58.08 o                         
  18   2   8       1322.37       1136.60        75.53 o                         
  19   2   8        392.11        343.57        61.89 o                         
  20   2   8         36.88         22.17        61.85 o                         
  21   2   8         37.90         23.43        65.92 o                         
  22   2   8        653.44        590.54        87.90 o                         
  23   2   8          0.03         25.21        79.77 o                         
  24   2   8        175.83        187.76        87.99 o                         
   1   3   8      34937.06      38482.58       543.57 o                         
   2   3   8        612.04        622.23        43.22 o                         
   3   3   8       4395.75       4541.65        85.68 o                         
   4   3   8        333.45        343.51        28.70 o                         
   5   3   8         72.62         63.82        21.48 o                         
   6   3   8         15.41         13.64        24.47 o                         
   7   3   8       2562.00       2337.21        57.71 o                         
   8   3   8        130.35        184.38        30.26 o                         
   9   3   8         46.52         34.97        23.90 o                         
  10   3   8        785.71        779.41        38.45 o                         
  11   3   8       1742.15       1666.77        54.98 o                         
  12   3   8        869.35        821.40        44.47 o                         
  13   3   8       1271.32       1247.39        54.38 o                         
  14   3   8         75.02          3.73        34.49 o                         
  15   3   8        119.16        111.96        39.03 o                         
  16   3   8          0.07        -38.98        40.75 o                         
  17   3   8        263.89        162.81        54.17 o                         
  18   3   8        448.31        321.97        61.06 o                         
  19   3   8         89.50        152.30        60.12 o                         
  20   3   8          0.26        -30.37        64.54 o                         
  21   3   8         30.85        132.81        72.12 o                         
  22   3   8         20.34         32.96        76.63 o                         
  23   3   8         17.79         84.89        84.73 o                         
  24   3   8          1.38        -14.62        89.46 o                         
   0   4   8       2328.56       2365.45        90.37 o                         
   1   4   8        151.76        148.92        27.84 o                         
   2   4   8       1096.75        979.46        38.90 o                         
   3   4   8       2429.62       2618.03        68.09 o                         
   4   4   8       7367.92       7059.47       117.74 o                         
   5   4   8         99.80        154.22        24.83 o                         
   6   4   8       8288.17       8238.40       131.02 o                         
   7   4   8        857.05        842.73        42.18 o                         
   8   4   8       2320.30       2316.01        74.95 o                         
   9   4   8       1739.43       1746.63        57.36 o                         
  10   4   8        113.62        180.42        35.35 o                         
  11   4   8       5970.34       5689.86       107.83 o                         
  12   4   8        354.64        276.95        37.93 o                         
  13   4   8          1.04         29.44        33.05 o                         
  14   4   8        350.58        298.26        41.92 o                         
  15   4   8         70.93         49.93        41.46 o                         
  16   4   8          0.98          9.33        40.90 o                         
  17   4   8        256.81        156.12        50.82 o                         
  18   4   8         89.58        151.38        62.02 o                         
  19   4   8        575.06        582.02        83.48 o                         
  20   4   8        353.36        279.67        82.45 o                         
  21   4   8         21.88        -27.62        78.37 o                         
  22   4   8         62.48        -29.16        82.33 o                         
  23   4   8          0.13         89.41        91.86 o                         
   1   5   8       1907.35       1803.89        58.84 o                         
   2   5   8        169.97        113.88        27.71 o                         
   3   5   8         90.99         68.58        26.63 o                         
   4   5   8       5824.31       5551.39       106.16 o                         
   5   5   8        886.55        927.72        50.19 o                         
   6   5   8      18720.02      19161.49       288.91 o                         
   7   5   8        441.83        370.85        39.39 o                         
   8   5   8        441.53        408.55        40.86 o                         
   9   5   8        261.89        260.81        39.29 o                         
  10   5   8       1595.05       1487.32        64.64 o                         
  11   5   8          9.12          6.54        36.52 o                         
  12   5   8      10677.98      10612.75       187.59 o                         
  13   5   8       1973.58       1795.78        76.71 o                         
  14   5   8       7315.54       7562.20       153.79 o                         
  15   5   8       1005.20        917.56        66.78 o                         
  16   5   8       8284.38       8225.81       182.66 o                         
  17   5   8        507.58        313.55        66.97 o                         
  18   5   8       1713.30       1743.29       104.13 o                         
  19   5   8        162.64        132.01        72.71 o                         
  20   5   8       1493.63       1367.77       112.19 o                         
  21   5   8        305.25        199.25        94.01 o                         
  22   5   8       1337.74       1292.76       130.66 o                         
   0   6   8      12432.00      13153.08       307.43 o                         
   1   6   8         10.60         61.68        58.11 o                         
   2   6   8      17466.05      17855.98       289.29 o                         
   3   6   8        100.35        117.31        43.56 o                         
   4   6   8       4517.23       4315.34       110.37 o                         
   5   6   8         98.82         61.03        40.65 o                         
   6   6   8       1394.24       1343.93        69.08 o                         
   7   6   8       2298.43       2137.71        81.86 o                         
   8   6   8       8422.75       8657.35       172.23 o                         
   9   6   8       2498.31       2404.87        89.69 o                         
  10   6   8        502.74        487.78        55.77 o                         
  11   6   8         22.15         30.34        47.30 o                         
  12   6   8        985.84       1001.46        70.34 o                         
  13   6   8        528.22        457.12        61.22 o                         
  14   6   8       2322.12       2149.30       100.81 o                         
  15   6   8         95.63        157.35        67.59 o                         
  16   6   8         27.47         17.71        64.55 o                         
  17   6   8        772.56        711.75        88.23 o                         
  18   6   8         23.19        184.70        74.45 o                         
  19   6   8        414.76        321.51        89.69 o                         
  20   6   8       2185.85       2276.76       142.86 o                         
   1   7   8        478.39        578.33        59.19 o                         
   2   7   8       1372.12       1266.17        74.29 o                         
   3   7   8        226.24        146.96        50.84 o                         
   4   7   8       1983.41       2114.73        97.62 o                         
   5   7   8        129.78         34.86        51.50 o                         
   6   7   8       3884.53       3822.24       127.47 o                         
   7   7   8       1538.50       1645.61        90.73 o                         
   8   7   8       9586.26       9749.16       238.00 o                         
   9   7   8        204.70        129.73        58.89 o                         
  10   7   8       5656.49       5680.30       162.93 o                         
  11   7   8       1587.44       1271.42       100.22 o                         
  12   7   8       2799.77       2955.36       143.39 o                         
  13   7   8         12.07        -61.52        61.52 o                         
  14   7   8       4069.06       3877.82       162.75 o                         
  15   7   8         31.96        -10.18        76.67 o                         
  16   7   8       1183.76       1333.78       118.73 o                         
  17   7   8          6.47         50.14        85.50 o                         
  18   7   8        977.97       1021.76       115.20 o                         
  19   7   8         48.29        -73.15        91.59 o                         
   0   8   8       5091.29       5289.71       244.89 o                         
   1   8   8        442.53        464.66        67.24 o                         
   2   8   8        968.87        806.88        73.58 o                         
   3   8   8        169.45        205.97        60.54 o                         
   4   8   8        406.08        400.34        67.53 o                         
   5   8   8         79.27        123.82        59.48 o                         
   6   8   8       3345.38       3177.50       128.50 o                         
   7   8   8          3.57         81.93        64.56 o                         
   8   8   8       3244.02       3595.41       139.19 o                         
   9   8   8        548.79        642.37        82.09 o                         
  10   8   8        502.76        531.58        77.31 o                         
  11   8   8         14.04        -35.12        67.78 o                         
  12   8   8        338.32        453.00        85.16 o                         
  13   8   8        369.43        416.40        88.63 o                         
  14   8   8        249.88        340.50        92.99 o                         
  15   8   8         67.77         69.25        92.03 o                         
  16   8   8        100.88        117.36        93.33 o                         
  17   8   8          0.67        -20.67        94.20 o                         
   1   9   8          1.56         11.85        65.38 o                         
   2   9   8        501.63        408.41        77.00 o                         
   3   9   8        303.85        190.10        70.50 o                         
   4   9   8        262.74        123.02        66.48 o                         
   5   9   8         47.10         32.24        65.79 o                         
   6   9   8         10.30        -53.93        64.56 o                         
   7   9   8        455.30        362.98        84.60 o                         
   8   9   8        167.61        135.61        74.67 o                         
   9   9   8         38.93        103.37        72.92 o                         
  10   9   8        148.27         85.55        74.82 o                         
  11   9   8        317.51        313.73        86.39 o                         
  12   9   8          3.71         76.59        83.48 o                         
  13   9   8        384.55        538.71       102.81 o                         
  14   9   8        388.15        149.82        95.37 o                         
   0  10   8       1931.85       1778.58       188.81 o                         
   1  10   8         76.63        173.39        81.67 o                         
   2  10   8       1610.74       1697.30       114.42 o                         
   3  10   8        419.92        348.77        83.89 o                         
   4  10   8        935.71       1048.64       103.11 o                         
   5  10   8         75.54        -55.14        75.69 o                         
   6  10   8       1600.47       1509.04       117.71 o                         
   7  10   8        770.90        748.64        97.89 o                         
   8  10   8        316.46        268.28        82.01 o                         
   9  10   8         83.44        213.95        85.40 o                         
  10  10   8        137.50        187.62        90.02 o                         
   1   1   9       8906.08       8599.87       128.60 o                         
   2   1   9       5618.05       5371.45        87.37 o                         
   3   1   9      11259.40      10505.75       157.06 o                         
   4   1   9        116.97        118.43        22.53 o                         
   5   1   9        874.95        759.80        35.33 o                         
   6   1   9       1076.17        823.56        34.56 o                         
   7   1   9        149.82        152.07        24.49 o                         
   8   1   9         42.92         39.84        22.42 o                         
   9   1   9       2391.37       2695.65        82.31 o                         
  10   1   9        959.02        889.92        44.54 o                         
  11   1   9       5506.28       5349.23       103.32 o                         
  12   1   9        438.08        305.97        36.44 o                         
  13   1   9       2581.04       2350.90        76.01 o                         
  14   1   9       2401.82       2344.38        81.61 o                         
  15   1   9       3263.69       3090.95        98.95 o                         
  16   1   9        400.93        315.76        54.47 o                         
  17   1   9       2652.36       2762.89       139.34 o                         
  18   1   9         43.78         33.87        57.07 o                         
  19   1   9       4205.23       4360.52       147.24 o                         
  20   1   9         17.80         25.78        66.77 o                         
  21   1   9        365.11        375.81        77.28 o                         
  22   1   9        537.80        671.46        88.87 o                         
  23   1   9        725.67        787.87       105.86 o                         
  24   1   9        596.85        406.82       105.01 o                         
   0   2   9       2108.79       2194.88        73.75 o                         
   1   2   9       2203.00       2314.32        56.31 o                         
   2   2   9       6805.27       6351.21       102.02 o                         
   3   2   9          7.64        -14.85        20.16 o                         
   4   2   9       1958.22       1559.22        44.05 o                         
   5   2   9      11264.17      11072.31       160.02 o                         
   6   2   9       1068.28        921.03        36.16 o                         
   7   2   9       6177.03       5910.22        98.15 o                         
   8   2   9       1264.57       1202.86        43.44 o                         
   9   2   9       4433.73       4002.09        79.11 o                         
  10   2   9         27.33          7.64        26.06 o                         
  11   2   9       6011.53       5453.59       104.47 o                         
  12   2   9        193.78        189.01        33.65 o                         
  13   2   9       6484.44       5792.79       123.04 o                         
  14   2   9        564.66        503.85        47.08 o                         
  15   2   9       2041.54       2033.17        79.29 o                         
  16   2   9       1370.78       1339.76        75.24 o                         
  17   2   9        474.97        559.53        64.64 o                         
  18   2   9          5.10        -38.57        52.57 o                         
  19   2   9       2206.38       2478.97       113.65 o                         
  20   2   9         49.70         98.67        63.15 o                         
  21   2   9       2722.50       2764.19       123.61 o                         
  22   2   9        500.75        706.62        97.09 o                         
  23   2   9        725.99        607.78       115.33 o                         
  24   2   9        214.82         31.52        91.87 o                         
   1   3   9      61273.79      63867.44       889.30 o                         
   2   3   9       8183.21      10401.57       231.93 o                         
   3   3   9        726.35        394.65        31.21 o                         
   4   3   9        141.51        113.59        26.07 o                         
   5   3   9      17016.36      16833.03       233.47 o                         
   6   3   9       3240.82       2614.27        57.04 o                         
   7   3   9       7233.30       6755.28       112.43 o                         
   8   3   9        325.57        248.73        28.72 o                         
   9   3   9       8286.64       7997.11       123.70 o                         
  10   3   9        999.99        840.64        40.33 o                         
  11   3   9       2379.01       2227.72        62.48 o                         
  12   3   9       5011.06       4397.31        90.85 o                         
  13   3   9        303.03        260.75        39.02 o                         
  14   3   9       7488.97       7394.63       135.64 o                         
  15   3   9        910.25        755.57        52.30 o                         
  16   3   9       6122.35       6005.98       127.77 o                         
  17   3   9        452.91        394.07        56.18 o                         
  18   3   9         15.25         52.67        56.78 o                         
  19   3   9       1549.01       1322.08        88.88 o                         
  20   3   9        131.02        120.55        70.70 o                         
  21   3   9        307.76        215.11        84.45 o                         
  22   3   9        618.19        573.88        97.53 o                         
  23   3   9       1114.27       1164.18       121.93 o                         
   0   4   9         62.61         35.24        36.90 o                         
   1   4   9        217.66        295.66        31.58 o                         
   2   4   9       8423.72       8352.54       140.87 o                         
   3   4   9        735.65        668.79        35.17 o                         
   4   4   9        812.16        724.80        36.80 o                         
   5   4   9       4673.49       4513.66        89.71 o                         
   6   4   9       4559.12       4218.20        86.57 o                         
   7   4   9       7844.73       7962.31       131.52 o                         
   8   4   9       3967.03       3776.68        81.03 o                         
   9   4   9       2797.10       2514.96        68.83 o                         
  10   4   9         86.38         72.90        30.05 o                         
  11   4   9       5610.25       4966.99        98.97 o                         
  12   4   9       1637.72       1533.95        64.14 o                         
  13   4   9      12414.57      11850.63       187.45 o                         
  14   4   9       1628.76       1633.19        67.43 o                         
  15   4   9       1118.59       1286.40        65.78 o                         
  16   4   9       1345.79       1369.30        70.40 o                         
  17   4   9       1021.77       1094.35        69.94 o                         
  18   4   9       2086.98       1756.49       104.22 o                         
  19   4   9       1925.71       1935.55       116.16 o                         
  20   4   9       1828.57       1822.27       116.32 o                         
  21   4   9        796.74        698.07        95.51 o                         
  22   4   9        279.53        199.41        87.59 o                         
   1   5   9       7531.41       7866.94       135.96 o                         
   2   5   9       1019.85       1090.90        48.55 o                         
   3   5   9         15.30         19.86        28.56 o                         
   4   5   9          0.44        -20.14        29.43 o                         
   5   5   9        574.19        498.22        41.23 o                         
   6   5   9          9.53        -30.71        30.71 o                         
   7   5   9        681.31        603.18        44.37 o                         
   8   5   9       2625.43       2520.04        78.81 o                         
   9   5   9        521.00        551.59        50.83 o                         
  10   5   9        499.43        506.43        47.99 o                         
  11   5   9         89.49        174.66        44.19 o                         
  12   5   9       1996.77       2086.73        84.34 o                         
  13   5   9         41.52         64.96        41.95 o                         
  14   5   9        296.78        265.61        52.87 o                         
  15   5   9       2482.01       2393.46        89.85 o                         
  16   5   9        722.39        629.03        62.88 o                         
  17   5   9          3.09         61.71        57.79 o                         
  18   5   9       2027.94       1977.61       118.10 o                         
  19   5   9        627.44        469.04        86.30 o                         
  20   5   9         20.33        -61.18        86.06 o                         
  21   5   9         61.65          5.76        91.53 o                         
   0   6   9       2134.93       2305.79       108.00 o                         
   1   6   9        504.07        443.22        45.30 o                         
   2   6   9         13.57         -6.11        35.23 o                         
   3   6   9        302.56        325.37        44.02 o                         
   4   6   9        501.93        452.08        49.44 o                         
   5   6   9       3894.96       3518.75       106.92 o                         
   6   6   9       3292.51       3021.05        99.30 o                         
   7   6   9       1776.68       1835.53        80.02 o                         
   8   6   9        357.64        343.86        57.64 o                         
   9   6   9       1644.07       1902.26        82.66 o                         
  10   6   9       2206.60       2262.95        91.25 o                         
  11   6   9        339.17        218.46        54.30 o                         
  12   6   9         17.13        -48.99        48.99 o                         
  13   6   9        340.64        408.84        63.41 o                         
  14   6   9        295.05        228.49        64.90 o                         
  15   6   9        499.36        561.72        76.17 o                         
  16   6   9        219.73        121.05        68.07 o                         
  17   6   9         69.75         92.48        71.54 o                         
  18   6   9        103.25        291.13        81.39 o                         
  19   6   9        120.13         22.70        89.50 o                         
  20   6   9        434.33        270.77       104.26 o                         
   1   7   9      11142.44      10969.11       224.89 o                         
   2   7   9       2098.29       2162.99        97.18 o                         
   3   7   9       5597.39       5371.89       149.81 o                         
   4   7   9         88.67         54.85        51.63 o                         
   5   7   9       1922.56       2139.42       100.08 o                         
   6   7   9       7325.77       7046.05       177.24 o                         
   7   7   9        148.37        183.41        58.57 o                         
   8   7   9        101.54         76.61        57.42 o                         
   9   7   9        609.35        669.48        74.33 o                         
  10   7   9       3214.11       3158.74       126.89 o                         
  11   7   9       1972.09       1798.20       105.67 o                         
  12   7   9        644.29        518.11        77.03 o                         
  13   7   9          2.21        -62.98        62.98 o                         
  14   7   9        821.51        852.18        98.51 o                         
  15   7   9        123.70        115.36        81.17 o                         
  16   7   9         40.27        -13.35        81.46 o                         
  17   7   9        106.61        147.09        84.52 o                         
  18   7   9         20.54        -87.05        87.05 o                         
   0   8   9        124.23        190.35        82.77 o                         
   1   8   9         12.26        -52.43        53.21 o                         
   2   8   9       3096.53       2935.26       163.38 o                         
   3   8   9         15.97         75.23        57.91 o                         
   4   8   9       1048.29       1010.39        99.77 o                         
   5   8   9        245.81        171.91        63.08 o                         
   6   8   9        112.07         94.46        62.46 o                         
   7   8   9       3245.94       3188.64       132.65 o                         
   8   8   9         15.03         32.36        64.22 o                         
   9   8   9       2843.94       3180.78       135.72 o                         
  10   8   9          9.00        -67.72        67.72 o                         
  11   8   9        675.15        689.22        88.32 o                         
  12   8   9        577.86        662.73        87.71 o                         
  13   8   9       2687.18       2650.48       144.10 o                         
  14   8   9        111.15         28.21        91.10 o                         
  15   8   9       2000.21       1979.54       147.55 o                         
  16   8   9         64.87        285.91       103.23 o                         
   1   9   9       1129.97       1356.50       100.02 o                         
   2   9   9          2.01        -26.73        66.10 o                         
   3   9   9       2318.80       2485.59       125.70 o                         
   4   9   9       2161.22       2021.58       123.67 o                         
   5   9   9       8690.84       8619.69       221.22 o                         
   6   9   9         73.45         85.49        67.84 o                         
   7   9   9       6639.02       6522.32       239.59 o                         
   8   9   9        951.62        888.17        97.27 o                         
   9   9   9       2777.46       2681.53       136.38 o                         
  10   9   9         77.51         14.56        77.34 o                         
  11   9   9        829.81        569.56        96.58 o                         
  12   9   9       2137.81       2093.04       137.38 o                         
  13   9   9          4.68          5.69        88.04 o                         
   0  10   9       5152.79       5233.17       275.57 o                         
   1  10   9        101.17        184.32        84.43 o                         
   2  10   9        546.92        549.46        90.89 o                         
   3  10   9        164.51         47.00        78.80 o                         
   4  10   9       1772.25       1525.90       114.26 o                         
   5  10   9        567.11        446.04        90.91 o                         
   6  10   9          3.94        -31.61        77.63 o                         
   7  10   9        419.56        500.39        95.14 o                         
   8  10   9        320.32        409.78        90.77 o                         
   9  10   9       1280.65       1258.69       113.45 o                         
   0   0  10      15343.05      13318.20       425.36 o                         
   1   0  10       8099.45       8281.59       182.76 o                         
   2   0  10      20017.39      18505.04       369.74 o                         
   3   0  10       3871.50       3469.50       103.94 o                         
   4   0  10       4042.18       3930.08       114.41 o                         
   5   0  10         35.26         12.51        28.89 o                         
   6   0  10        798.89        670.07        46.77 o                         
   7   0  10      17259.40      17700.46       346.25 o                         
   8   0  10       3055.45       2722.10        87.77 o                         
   9   0  10       6145.50       5757.87       140.75 o                         
  10   0  10        390.28        367.60        47.09 o                         
  11   0  10        921.73        719.38        58.75 o                         
  12   0  10       1883.36       1495.54        87.23 o                         
  13   0  10      10568.00      10429.27       257.64 o                         
  14   0  10        163.56         61.33        54.84 o                         
  15   0  10        779.35        754.93        83.59 o                         
  16   0  10       1365.25       1138.86       115.53 o                         
  17   0  10       3699.78       3920.03       190.35 o                         
  18   0  10       1755.22       1797.52       144.70 o                         
  19   0  10       3190.95       3667.43       215.11 o                         
  20   0  10       2631.57       2798.31       198.11 o                         
  21   0  10       5387.10       5558.14       269.44 o                         
  22   0  10        871.93        785.95       146.07 o                         
  23   0  10        208.60        159.68       124.43 o                         
  24   0  10       1055.92        999.36       167.57 o                         
   1   1  10      27935.51      27758.47       380.76 o                         
   2   1  10       6194.20       5825.77       110.30 o                         
   3   1  10       3718.41       3365.61        67.83 o                         
   4   1  10       9314.03       9118.53       143.44 o                         
   5   1  10      13160.37      13210.37       189.85 o                         
   6   1  10      11753.55      11427.83       168.48 o                         
   7   1  10         42.78         11.81        22.51 o                         
   8   1  10      10520.52      10164.30       153.50 o                         
   9   1  10       1939.23       1855.35        54.49 o                         
  10   1  10      16583.65      16655.42       242.07 o                         
  11   1  10          7.25         11.53        28.85 o                         
  12   1  10       6064.78       5812.96       119.52 o                         
  13   1  10          4.09        -17.17        33.96 o                         
  14   1  10       6046.75       5574.76       125.83 o                         
  15   1  10         25.12         82.75        43.52 o                         
  16   1  10        227.16        221.96        51.66 o                         
  17   1  10        661.16        674.18        72.47 o                         
  18   1  10       1128.35       1204.42        91.27 o                         
  19   1  10        799.27        833.77        91.70 o                         
  20   1  10       6080.60       6046.64       194.39 o                         
  21   1  10       1079.70       1379.05       113.72 o                         
  22   1  10       1530.89       1553.95       121.01 o                         
  23   1  10        850.51        677.42        98.60 o                         
  24   1  10       1198.23       1213.48       123.25 o                         
   0   2  10      22679.09      23259.74       456.75 o                         
   1   2  10       7360.23       8370.39       137.44 o                         
   2   2  10       3216.09       2983.64        69.59 o                         
   3   2  10       8071.70       8531.92       131.79 o                         
   4   2  10        832.18        797.91        33.54 o                         
   5   2  10        677.26        639.59        32.86 o                         
   6   2  10       2515.65       2247.62        55.80 o                         
   7   2  10        236.21        249.97        26.29 o                         
   8   2  10        569.81        582.23        34.15 o                         
   9   2  10       1386.84       1235.13        60.46 o                         
  10   2  10       1025.13       1047.22        50.85 o                         
  11   2  10       3961.87       3789.31        87.29 o                         
  12   2  10        157.80        171.79        36.11 o                         
  13   2  10       1842.31       1596.78        64.78 o                         
  14   2  10        387.89        326.14        44.68 o                         
  15   2  10         49.96         63.91        41.06 o                         
  16   2  10        574.12        512.19        58.34 o                         
  17   2  10         10.32         50.65        52.70 o                         
  18   2  10          3.46         16.62        56.74 o                         
  19   2  10       5548.18       5692.54       165.12 o                         
  20   2  10        177.12        221.84        76.80 o                         
  21   2  10        434.02        556.65        88.18 o                         
  22   2  10         90.01        117.07        86.11 o                         
  23   2  10        465.91        484.62       108.03 o                         
   1   3  10       4470.23       4596.51        92.31 o                         
   2   3  10       7531.71       7554.93       127.32 o                         
   3   3  10         96.70         56.08        25.29 o                         
   4   3  10       3990.89       3940.16        81.86 o                         
   5   3  10        263.60        203.18        25.42 o                         
   6   3  10        307.07        264.50        27.90 o                         
   7   3  10       3049.61       2800.21        68.71 o                         
   8   3  10       2710.81       2908.27        69.07 o                         
   9   3  10        192.04        212.82        32.00 o                         
  10   3  10        879.48       1022.42        45.02 o                         
  11   3  10         38.01         17.45        30.00 o                         
  12   3  10        743.87        656.75        43.98 o                         
  13   3  10       1945.01       1925.84        68.65 o                         
  14   3  10         21.26         18.64        38.26 o                         
  15   3  10        275.43        336.54        47.85 o                         
  16   3  10        170.27        183.41        49.10 o                         
  17   3  10         16.75        -18.70        52.58 o                         
  18   3  10        168.43        202.96        62.93 o                         
  19   3  10         28.15         27.84        63.46 o                         
  20   3  10        329.43        440.30        82.18 o                         
  21   3  10         39.28        131.91        88.87 o                         
  22   3  10         11.74         14.01        87.57 o                         
  23   3  10          8.91          3.90        93.31 o                         
   0   4  10       3856.20       3883.31       122.39 o                         
   1   4  10        762.61        875.69        45.88 o                         
   2   4  10       1327.17       1355.37        53.79 o                         
   3   4  10       1526.90       1547.96        58.19 o                         
   4   4  10        178.97        173.13        30.15 o                         
   5   4  10        359.49        328.91        33.96 o                         
   6   4  10       3268.23       3135.32        78.88 o                         
   7   4  10       1072.05       1070.08        52.29 o                         
   8   4  10        532.56        505.16        39.51 o                         
   9   4  10      10605.31      10565.05       171.28 o                         
  10   4  10         33.94         48.66        31.96 o                         
  11   4  10        231.54        176.21        37.97 o                         
  12   4  10       2374.11       1986.71        72.03 o                         
  13   4  10        280.99        315.10        44.29 o                         
  14   4  10        572.83        518.01        49.17 o                         
  15   4  10       1142.68       1230.39        63.39 o                         
  16   4  10       1959.06       1851.91        79.62 o                         
  17   4  10        876.04        908.99        71.14 o                         
  18   4  10       1054.34        861.15        83.39 o                         
  19   4  10        251.17        373.92        77.89 o                         
  20   4  10         33.98         84.02        78.09 o                         
  21   4  10        184.25        276.71        90.95 o                         
  22   4  10         79.59        -24.02        91.18 o                         
   1   5  10      11513.06      11200.66       180.44 o                         
   2   5  10        516.24        561.05        40.43 o                         
   3   5  10       2674.85       2576.63        74.96 o                         
   4   5  10        831.43        683.37        44.92 o                         
   5   5  10       2066.85       1962.93        72.80 o                         
   6   5  10        608.88        413.11        44.48 o                         
   7   5  10       1329.00       1361.23        62.71 o                         
   8   5  10       9156.53       9262.37       165.70 o                         
   9   5  10       1032.67        910.37        57.93 o                         
  10   5  10      14627.87      15200.43       246.07 o                         
  11   5  10       6525.54       6631.65       142.97 o                         
  12   5  10       7993.31       8055.74       162.60 o                         
  13   5  10       1354.29       1233.28        69.47 o                         
  14   5  10      11449.83      11651.56       205.37 o                         
  15   5  10         26.97         68.51        50.39 o                         
  16   5  10       5006.39       4884.36       154.26 o                         
  17   5  10       2561.49       2341.93       113.43 o                         
  18   5  10        748.27        843.57        91.76 o                         
  19   5  10        302.14        271.99        80.17 o                         
  20   5  10        752.95        729.19       107.78 o                         
  21   5  10        845.96        868.44       122.65 o                         
   0   6  10      10938.16      11149.28       272.90 o                         
   1   6  10        101.31        218.01        40.97 o                         
   2   6  10       8301.70       8164.39       159.57 o                         
   3   6  10       3908.68       3727.84       101.64 o                         
   4   6  10       2723.20       2708.79        93.67 o                         
   5   6  10        428.45        438.20        54.75 o                         
   6   6  10        134.87        107.29        45.39 o                         
   7   6  10         18.21         -4.74        43.60 o                         
   8   6  10       2182.12       2508.68        96.70 o                         
   9   6  10       7722.08       7645.51       164.80 o                         
  10   6  10       3217.45       3171.16       106.63 o                         
  11   6  10       1229.82       1111.89        74.69 o                         
  12   6  10          6.36         12.76        53.46 o                         
  13   6  10       1965.65       1895.90        90.19 o                         
  14   6  10        288.34        187.82        63.74 o                         
  15   6  10       5001.78       5154.87       168.03 o                         
  16   6  10        648.34        811.67        86.74 o                         
  17   6  10       3921.27       4224.87       163.78 o                         
  18   6  10       1458.73       1316.11       116.75 o                         
  19   6  10       1446.39       1717.27       141.24 o                         
  20   6  10       1386.82       1505.93       137.06 o                         
   1   7  10       1010.12        905.38        72.69 o                         
   2   7  10         21.01          4.44        50.99 o                         
   3   7  10       5183.59       4985.78       145.29 o                         
   4   7  10       5672.19       5469.26       148.52 o                         
   5   7  10       6420.33       6089.89       159.11 o                         
   6   7  10       1815.32       1722.95       105.72 o                         
   7   7  10       1518.85       1625.24        92.68 o                         
   8   7  10       1362.04       1225.92        85.32 o                         
   9   7  10        746.32        763.79        77.23 o                         
  10   7  10       1382.14       1174.68        87.80 o                         
  11   7  10        220.22         96.72        65.63 o                         
  12   7  10       2725.11       2814.36       134.01 o                         
  13   7  10        251.54        183.73        72.85 o                         
  14   7  10       4078.57       3868.71       162.62 o                         
  15   7  10        436.68        314.22        91.39 o                         
  16   7  10        761.46        768.67       105.41 o                         
  17   7  10        336.75         44.07        87.13 o                         
  18   7  10       1463.59       1390.26       129.33 o                         
   0   8  10        230.76         80.07        82.92 o                         
   1   8  10       1774.79       1762.74       110.13 o                         
   2   8  10          4.49          2.66        60.52 o                         
   3   8  10        185.13        187.98        67.05 o                         
   4   8  10        542.53        482.91        70.93 o                         
   5   8  10         41.27         -0.02        59.60 o                         
   6   8  10       3207.32       3246.72       140.24 o                         
   7   8  10          3.76        -45.14        62.91 o                         
   8   8  10       2411.28       2393.16       119.73 o                         
   9   8  10        465.55        399.43        74.04 o                         
  10   8  10        652.53        571.85       100.40 o                         
  11   8  10        609.12        527.03        87.35 o                         
  12   8  10        195.93        205.44        80.59 o                         
  13   8  10          9.74         58.73        78.84 o                         
  14   8  10        193.80         87.57        95.31 o                         
  15   8  10        854.91        762.43       115.92 o                         
  16   8  10          0.15         47.85        99.88 o                         
   1   9  10          9.36         -2.51        69.10 o                         
   2   9  10         35.20         49.99        69.92 o                         
   3   9  10        300.81        246.26        75.11 o                         
   4   9  10         27.08        -68.78        68.78 o                         
   5   9  10         18.15        -29.41        70.52 o                         
   6   9  10         49.80         29.56        70.21 o                         
   7   9  10        218.90        422.34        81.47 o                         
   8   9  10          5.33        -72.59        72.59 o                         
   9   9  10        196.52        224.81        80.78 o                         
  10   9  10        223.49        299.90        90.43 o                         
  11   9  10         11.01        -81.14        81.14 o                         
  12   9  10        134.34        130.33        89.94 o                         
  13   9  10        532.69        288.19       242.31 o                         
   0  10  10        433.96        457.43       136.56 o                         
   1  10  10         43.99        -47.08        79.75 o                         
   2  10  10        219.31        190.83        84.50 o                         
   3  10  10        147.39         60.37        78.21 o                         
   4  10  10         23.15        -32.90        77.48 o                         
   5  10  10       1268.45       1171.37       108.68 o                         
   6  10  10        253.48        390.59        88.94 o                         
   7  10  10        137.02         72.21        86.49 o                         
   8  10  10       1097.20       1054.14       107.79 o                         
   1   1  11       4148.76       4517.56        97.80 o                         
   2   1  11      16029.45      15604.39       220.66 o                         
   3   1  11       2046.56       1982.59        52.91 o                         
   4   1  11        561.19        465.21        29.01 o                         
   5   1  11        728.19        753.76        37.29 o                         
   6   1  11       1001.94        934.95        37.85 o                         
   7   1  11        143.26        185.21        27.94 o                         
   8   1  11       1730.80       1743.16        53.69 o                         
   9   1  11          1.77        257.28        83.08 o                         
  10   1  11       3113.24       3042.71        73.78 o                         
  11   1  11        211.09        200.64        34.97 o                         
  12   1  11         15.95         18.04        35.41 o                         
  13   1  11       3447.38       3209.05        97.19 o                         
  14   1  11       1181.17       1061.08        67.25 o                         
  15   1  11        284.82        229.38        51.43 o                         
  16   1  11        473.83        361.91        58.90 o                         
  17   1  11       2563.21       2644.39       121.05 o                         
  18   1  11        440.12        502.69        75.54 o                         
  19   1  11        168.11        142.74        71.18 o                         
  20   1  11        381.61        435.40        84.86 o                         
  21   1  11         79.22         60.50        77.26 o                         
  22   1  11        238.06        297.68        87.44 o                         
  23   1  11        217.92        207.00        92.04 o                         
   0   2  11      12669.95      10714.14       230.60 o                         
   1   2  11       3699.02       4066.14       115.80 o                         
   2   2  11      26183.56      25273.92       343.58 o                         
   3   2  11       5500.26       5578.36        98.98 o                         
   4   2  11      16391.53      16655.57       226.03 o                         
   5   2  11        670.47        601.59        36.47 o                         
   6   2  11      11149.97      10602.33       158.26 o                         
   7   2  11       1220.93       1136.43        43.09 o                         
   8   2  11       8456.93       7877.35       125.32 o                         
   9   2  11        832.46        787.11        42.15 o                         
  10   2  11       1463.75       1520.65        56.80 o                         
  11   2  11        529.44        486.92        41.60 o                         
  12   2  11        206.69        107.86        38.10 o                         
  13   2  11        157.69        145.07        42.65 o                         
  14   2  11        454.34        396.56        50.64 o                         
  15   2  11         75.98         95.94        50.03 o                         
  16   2  11        558.68        420.37        63.36 o                         
  17   2  11         10.89        -35.19        56.94 o                         
  18   2  11        131.40         30.92        66.87 o                         
  19   2  11        572.62        490.12        83.08 o                         
  20   2  11        659.58        647.47        90.33 o                         
  21   2  11        716.14        657.14        94.42 o                         
  22   2  11       1551.02       1653.51       121.40 o                         
  23   2  11        174.23         50.05        94.40 o                         
   1   3  11       1289.25       1019.31        45.71 o                         
   2   3  11          2.38         33.88        25.67 o                         
   3   3  11        312.09        226.75        31.09 o                         
   4   3  11         53.05         41.80        26.37 o                         
   5   3  11       3087.79       2977.23        68.47 o                         
   6   3  11         45.00        108.66        27.11 o                         
   7   3  11       2593.38       2411.15        70.42 o                         
   8   3  11       4047.73       4035.62        89.77 o                         
   9   3  11        723.19        758.31        46.41 o                         
  10   3  11      10207.19      10139.56       166.97 o                         
  11   3  11        182.01         63.61        33.93 o                         
  12   3  11       4648.44       4383.24        99.83 o                         
  13   3  11        228.04        202.48        42.35 o                         
  14   3  11        999.24        977.71        59.69 o                         
  15   3  11         23.00        -22.54        46.70 o                         
  16   3  11       5781.52       5969.59       159.56 o                         
  17   3  11       1022.52        886.12        80.05 o                         
  18   3  11       2848.69       3332.90       137.39 o                         
  19   3  11        398.30        329.53        75.04 o                         
  20   3  11       1010.96        936.71        95.91 o                         
  21   3  11        216.05        153.69        82.81 o                         
  22   3  11       1652.50       1512.54       131.66 o                         
   0   4  11      13969.73      13773.36       311.20 o                         
   1   4  11       2600.15       3247.47       106.57 o                         
   2   4  11      16262.46      15827.87       247.39 o                         
   3   4  11        349.48        376.77        37.28 o                         
   4   4  11      12746.33      12354.74       207.43 o                         
   5   4  11         44.44          2.18        30.35 o                         
   6   4  11       1931.07       1598.28        64.28 o                         
   7   4  11        690.40        682.85        48.77 o                         
   8   4  11         15.64        105.72        33.98 o                         
   9   4  11       2994.59       3094.91        82.79 o                         
  10   4  11       2634.56       2563.13        82.39 o                         
  11   4  11       2367.32       2069.85        77.94 o                         
  12   4  11       3167.65       3221.70        95.33 o                         
  13   4  11       2103.41       1969.75        76.61 o                         
  14   4  11          7.55         57.19        41.98 o                         
  15   4  11         14.03        -41.49        42.82 o                         
  16   4  11         85.30         89.04        51.37 o                         
  17   4  11       2971.48       3169.40       116.41 o                         
  18   4  11        108.54        222.52        68.48 o                         
  19   4  11        276.24        141.13        73.58 o                         
  20   4  11        543.32        497.30        94.33 o                         
  21   4  11         21.59        145.99        88.57 o                         
  22   4  11       1398.18       1441.02       126.83 o                         
   1   5  11       1044.68        879.42        47.56 o                         
   2   5  11       3187.11       3067.33        80.85 o                         
   3   5  11         28.84        -14.32        31.82 o                         
   4   5  11        551.36        461.46        43.59 o                         
   5   5  11        640.86        683.62        50.18 o                         
   6   5  11         28.58         -8.41        35.47 o                         
   7   5  11        183.66        182.45        41.76 o                         
   8   5  11        503.69        458.72        48.66 o                         
   9   5  11        486.49        674.71        52.59 o                         
  10   5  11        179.44        227.88        47.48 o                         
  11   5  11        896.25        810.74        64.85 o                         
  12   5  11        582.93        416.29        58.00 o                         
  13   5  11         76.30        -35.71        52.01 o                         
  14   5  11       2264.93       2290.03        92.97 o                         
  15   5  11        103.49         99.61        54.05 o                         
  16   5  11       2348.55       2356.96       100.10 o                         
  17   5  11        405.23        315.39        68.35 o                         
  18   5  11       3076.07       3219.99       147.73 o                         
  19   5  11        494.53        320.72        95.81 o                         
  20   5  11        547.20        617.83       120.94 o                         
   0   6  11        523.64        353.01        76.31 o                         
   1   6  11         40.46         37.22        38.86 o                         
   2   6  11        136.59        146.21        42.30 o                         
   3   6  11        284.03        312.39        54.72 o                         
   4   6  11        353.90        209.43        48.07 o                         
   5   6  11       4135.78       3987.82       114.40 o                         
   6   6  11        996.75        885.13        63.12 o                         
   7   6  11       2911.04       2817.08       100.85 o                         
   8   6  11       1932.03       2184.00        92.10 o                         
   9   6  11        370.99        295.87        57.53 o                         
  10   6  11         62.73         28.20        52.69 o                         
  11   6  11         41.60         78.50        55.88 o                         
  12   6  11          8.78          9.13        56.39 o                         
  13   6  11        625.85        484.60        68.90 o                         
  14   6  11        120.28         79.44        59.23 o                         
  15   6  11          0.09         65.69        67.00 o                         
  16   6  11        382.19        468.82        78.92 o                         
  17   6  11        290.66        276.54        82.41 o                         
  18   6  11        117.87         36.47        84.06 o                         
  19   6  11        155.68        130.20        95.32 o                         
   1   7  11        844.30        909.21        69.01 o                         
   2   7  11        119.52         46.87        50.23 o                         
   3   7  11         99.33         -2.81        52.87 o                         
   4   7  11       1701.88       1708.20        91.50 o                         
   5   7  11        535.53        467.12        64.91 o                         
   6   7  11        816.42        767.01        72.30 o                         
   7   7  11          1.78         -4.08        55.77 o                         
   8   7  11        231.98        234.47        64.84 o                         
   9   7  11       1226.47       1119.18        94.22 o                         
  10   7  11       1292.72       1425.09        98.96 o                         
  11   7  11         54.48        173.47        71.26 o                         
  12   7  11        798.17        784.40        91.13 o                         
  13   7  11        902.00        932.31        92.99 o                         
  14   7  11       1566.95       1417.30       111.01 o                         
  15   7  11        566.71        581.84        94.67 o                         
  16   7  11         91.05         99.43        90.04 o                         
  17   7  11        452.32        405.75        99.65 o                         
   0   8  11       3336.04       3744.19       217.55 o                         
   1   8  11        128.37        325.16        69.34 o                         
   2   8  11       3484.16       3940.77       146.07 o                         
   3   8  11        150.51        134.63        66.98 o                         
   4   8  11       2254.98       2512.30       118.42 o                         
   5   8  11        554.14        442.98        73.63 o                         
   6   8  11       5588.39       5740.05       172.65 o                         
   7   8  11        846.70        736.40        84.99 o                         
   8   8  11       5026.31       4959.63       169.22 o                         
   9   8  11         72.07         95.29        70.85 o                         
  10   8  11        816.27        693.87        93.28 o                         
  11   8  11         98.89        124.73        82.55 o                         
  12   8  11        180.10        173.61        85.39 o                         
  13   8  11        145.97        166.64        82.21 o                         
  14   8  11        324.89        273.08       105.18 o                         
  15   8  11        452.44        356.91       104.60 o                         
   1   9  11          9.28          7.69        73.51 o                         
   2   9  11        297.23        325.23        78.82 o                         
   3   9  11       1139.18       1114.78        99.70 o                         
   4   9  11        766.08        726.81        89.24 o                         
   5   9  11        371.95        288.27        79.13 o                         
   6   9  11       1493.04       1610.40       112.16 o                         
   7   9  11       1104.43       1240.61       103.97 o                         
   8   9  11       4515.98       4549.97       175.83 o                         
   9   9  11        358.58        187.10        88.22 o                         
  10   9  11       2940.84       2877.26       162.42 o                         
  11   9  11       1792.81       1800.73       133.33 o                         
  12   9  11       3145.45       2753.27       157.95 o                         
   0  10  11       3101.41       3439.82       242.09 o                         
   1  10  11        362.61        224.18        87.96 o                         
   2  10  11       1459.78       1604.70       123.58 o                         
   3  10  11         31.20         31.46        85.65 o                         
   4  10  11       2684.71       3129.19       195.83 o                         
   5  10  11       1058.13        962.49       108.08 o                         
   6  10  11       1309.78       1399.84       136.60 o                         
   7  10  11        174.34        206.57       122.59 o                         
   0   0  12        202.96        126.17        78.33 o                         
   1   0  12        225.46        177.50        34.36 o                         
   2   0  12       4806.82       4458.97       121.23 o                         
   3   0  12       6470.56       6230.23       160.70 o                         
   4   0  12       3054.67       3350.28       109.38 o                         
   5   0  12      15822.82      15310.92       335.32 o                         
   6   0  12       1677.97       1595.83        79.65 o                         
   7   0  12      20964.25      20888.45       444.04 o                         
   8   0  12       2109.92       2112.51        94.23 o                         
   9   0  12       9598.96       9192.67       217.47 o                         
  10   0  12       2087.75       2167.74        95.87 o                         
  11   0  12       4738.54       4543.27       158.29 o                         
  12   0  12       3288.53       3251.96       136.89 o                         
  13   0  12       3632.55       3455.08       153.45 o                         
  14   0  12         52.61        -18.29        65.10 o                         
  15   0  12       4993.88       4942.30       196.04 o                         
  16   0  12        293.67        426.95        87.98 o                         
  17   0  12      13494.05      14709.08       434.13 o                         
  18   0  12       1529.59       1475.45       140.29 o                         
  19   0  12      18231.60      19889.89       562.07 o                         
  20   0  12         96.20        162.08       105.38 o                         
  21   0  12       6037.39       6722.83       289.72 o                         
  22   0  12        161.29        170.27       112.39 o                         
  23   0  12       1478.64       1669.17       226.21 o                         
   1   1  12       7221.96       6628.32       109.90 o                         
   2   1  12         47.72        115.58        29.64 o                         
   3   1  12      33031.31      32781.77       451.59 o                         
   4   1  12        113.02         90.31        24.88 o                         
   5   1  12      15336.74      15128.59       234.68 o                         
   6   1  12        429.02        354.97        34.64 o                         
   7   1  12       2113.54       1845.55        61.42 o                         
   8   1  12        573.50        580.38        41.89 o                         
   9   1  12         68.52         82.75        32.40 o                         
  10   1  12       1747.51       1788.16        65.05 o                         
  11   1  12          5.49        -31.33        35.06 o                         
  12   1  12        201.86        177.04        43.40 o                         
  13   1  12        566.27        526.21        56.17 o                         
  14   1  12        258.13        292.26        53.51 o                         
  15   1  12         87.64         58.33        51.79 o                         
  16   1  12       1233.77       1401.87        83.96 o                         
  17   1  12          9.02        -51.05        58.60 o                         
  18   1  12        324.04        341.61        73.56 o                         
  19   1  12        938.84       1133.93       126.92 o                         
  20   1  12        249.10        279.60        78.50 o                         
  21   1  12       3583.79       3705.57       157.48 o                         
  22   1  12        119.82        114.93        79.58 o                         
  23   1  12       2640.69       2978.49       155.14 o                         
   0   2  12       1429.59       1300.01        63.70 o                         
   1   2  12        785.26        736.12        34.03 o                         
   2   2  12       2616.98       2461.45        59.69 o                         
   3   2  12         36.62         65.19        23.33 o                         
   4   2  12          0.23        -22.16        22.16 o                         
   5   2  12        789.22        690.20        36.01 o                         
   6   2  12        103.58         54.33        26.13 o                         
   7   2  12       1930.03       1946.96        57.72 o                         
   8   2  12       1845.51       1749.82        60.77 o                         
   9   2  12       5495.64       5013.88       107.62 o                         
  10   2  12         21.52         10.45        33.45 o                         
  11   2  12       7996.36       7943.97       151.82 o                         
  12   2  12         25.95         45.48        43.48 o                         
  13   2  12        559.93        454.86        57.92 o                         
  14   2  12       1240.72       1143.18        76.04 o                         
  15   2  12       1206.39       1076.45        77.37 o                         
  16   2  12        181.56        115.26        58.32 o                         
  17   2  12       2846.73       3192.39       133.92 o                         
  18   2  12        184.16        254.06        75.24 o                         
  19   2  12        559.43        528.73        88.22 o                         
  20   2  12          0.07         48.43        76.83 o                         
  21   2  12        834.69        976.42       106.17 o                         
  22   2  12         48.91          5.78        82.95 o                         
   1   3  12       1134.87       1110.28        53.25 o                         
   2   3  12       2503.45       2546.02        69.16 o                         
   3   3  12       2395.64       2306.11        67.22 o                         
   4   3  12       1037.37        983.96        48.22 o                         
   5   3  12        500.22        451.03        36.16 o                         
   6   3  12        823.15        646.49        42.16 o                         
   7   3  12        136.66        140.22        34.01 o                         
   8   3  12         11.75         10.47        32.98 o                         
   9   3  12        582.00        656.89        54.89 o                         
  10   3  12       1574.33       1610.27        66.77 o                         
  11   3  12       1528.15       1431.45        71.31 o                         
  12   3  12         99.93        120.60        44.18 o                         
  13   3  12        833.44        755.86        62.18 o                         
  14   3  12         45.54        -45.49        45.49 o                         
  15   3  12       1087.86        997.93        72.23 o                         
  16   3  12       1415.55       1460.99        93.24 o                         
  17   3  12       1838.50       1841.62       105.19 o                         
  18   3  12          5.68          9.61        66.78 o                         
  19   3  12       1629.83       1581.98       115.09 o                         
  20   3  12        144.87        161.06        81.33 o                         
  21   3  12         88.05        111.99        83.65 o                         
  22   3  12          5.89         26.14        93.40 o                         
   0   4  12        335.65        264.15        56.15 o                         
   1   4  12        308.95        298.66        36.72 o                         
   2   4  12        211.18        136.19        33.50 o                         
   3   4  12        325.34        278.22        36.23 o                         
   4   4  12       1214.36       1045.43        63.67 o                         
   5   4  12       2123.91       2009.12        77.61 o                         
   6   4  12         89.27        102.51        39.72 o                         
   7   4  12        351.97        285.88        45.39 o                         
   8   4  12       3852.76       3718.68        97.08 o                         
   9   4  12       3227.09       3069.54        91.53 o                         
  10   4  12         10.40         19.43        42.03 o                         
  11   4  12       6921.84       6869.53       143.88 o                         
  12   4  12       1458.47       1643.17        76.63 o                         
  13   4  12       5277.76       5161.55       136.53 o                         
  14   4  12         97.98         60.61        49.29 o                         
  15   4  12       6486.31       6458.27       143.80 o                         
  16   4  12         50.37        130.11        59.43 o                         
  17   4  12       2816.69       2801.87       123.14 o                         
  18   4  12        123.83        104.72        71.29 o                         
  19   4  12        857.09        774.04        93.97 o                         
  20   4  12         57.07        163.96        82.70 o                         
  21   4  12         83.41         61.82        92.17 o                         
   1   5  12      14014.74      14075.88       225.23 o                         
   2   5  12       1695.50       1927.73        69.92 o                         
   3   5  12       5332.52       5226.64       112.28 o                         
   4   5  12         15.83         54.13        37.58 o                         
   5   5  12       4573.77       4532.59       120.16 o                         
   6   5  12        894.74        916.06        59.87 o                         
   7   5  12      11309.08      11194.20       203.20 o                         
   8   5  12         16.91         41.56        42.76 o                         
   9   5  12        262.89        167.15        47.13 o                         
  10   5  12         71.66         48.18        46.90 o                         
  11   5  12       1261.87       1179.23        72.75 o                         
  12   5  12        373.96        296.86        58.37 o                         
  13   5  12         18.62        -11.47        53.89 o                         
  14   5  12        275.56        215.69        59.97 o                         
  15   5  12         80.74         85.76        57.79 o                         
  16   5  12         38.58        -26.57        60.21 o                         
  17   5  12        157.80        278.14        76.55 o                         
  18   5  12          6.84        -79.02        79.02 o                         
  19   5  12       1428.21       1389.33       145.60 o                         
  20   5  12          1.15        -18.25       107.02 o                         
   0   6  12       2244.05       2023.49       115.85 o                         
   1   6  12        562.12        376.18        47.73 o                         
   2   6  12         21.51         49.14        40.12 o                         
   3   6  12       1430.08       1297.65        69.58 o                         
   4   6  12         19.75        -44.57        44.57 o                         
   5   6  12       1979.97       1833.39        85.60 o                         
   6   6  12        843.43        780.98        65.98 o                         
   7   6  12      10429.15      10372.81       209.33 o                         
   8   6  12          7.33        -47.45        47.45 o                         
   9   6  12       3279.89       3278.35       115.76 o                         
  10   6  12        461.63        359.74        63.00 o                         
  11   6  12       5575.39       5577.30       159.27 o                         
  12   6  12        102.19         37.27        56.48 o                         
  13   6  12       9527.71       9667.94       217.66 o                         
  14   6  12         50.31         -8.40        59.44 o                         
  15   6  12      10942.57      11553.05       258.99 o                         
  16   6  12         31.53        -18.99        73.29 o                         
  17   6  12       7957.63       8166.35       225.45 o                         
  18   6  12        398.28        497.74       113.18 o                         
  19   6  12       1875.36       1049.54       441.71 o                         
   1   7  12       4550.00       4625.24       139.33 o                         
   2   7  12        491.99        583.79        69.22 o                         
   3   7  12       5159.74       4856.14       143.98 o                         
   4   7  12       1623.05       1499.66        91.00 o                         
   5   7  12       4255.13       4013.74       140.87 o                         
   6   7  12         25.22          1.71        58.36 o                         
   7   7  12       5830.58       5990.21       170.56 o                         
   8   7  12        154.62        130.41        62.95 o                         
   9   7  12       3157.14       3423.43       136.69 o                         
  10   7  12         15.82        -49.33        64.31 o                         
  11   7  12        267.63        454.48        79.56 o                         
  12   7  12          6.55        -20.84        68.90 o                         
  13   7  12         85.46         89.98        73.51 o                         
  14   7  12          1.23        -56.30        76.48 o                         
  15   7  12        438.14        369.26        91.11 o                         
  16   7  12        181.13        172.76        97.14 o                         
  17   7  12       1252.42       1029.17       125.99 o                         
   0   8  12        769.58        635.25       120.72 o                         
   1   8  12         56.11         88.21        66.78 o                         
   2   8  12         11.54         24.53        67.55 o                         
   3   8  12        664.42        611.22        83.14 o                         
   4   8  12        169.02        -19.25        70.65 o                         
   5   8  12          6.27         67.38        68.53 o                         
   6   8  12          1.26        -64.03        64.03 o                         
   7   8  12        192.10        217.02        75.71 o                         
   8   8  12        734.40        789.94        88.68 o                         
   9   8  12       1208.62       1131.42       101.16 o                         
  10   8  12         38.07        115.74        79.49 o                         
  11   8  12        620.95        493.24        96.50 o                         
  12   8  12        310.12        320.97        91.66 o                         
  13   8  12        173.10        122.00        84.49 o                         
  14   8  12        959.58       1074.86       120.34 o                         
   1   9  12        615.96        595.60        96.18 o                         
   2   9  12        208.53        160.43        86.36 o                         
   3   9  12        115.58         13.00        76.19 o                         
   4   9  12        226.04        139.99        79.74 o                         
   5   9  12        107.52        233.07        81.73 o                         
   6   9  12        444.87        289.55        87.86 o                         
   7   9  12        797.44        680.55        95.63 o                         
   8   9  12          4.41         72.84        77.02 o                         
   9   9  12         92.74         51.72        87.83 o                         
  10   9  12        194.47         46.81        87.64 o                         
  11   9  12        105.48         96.43        92.68 o                         
   0  10  12         57.56         53.10       133.49 o                         
   1  10  12        206.89         77.24        95.02 o                         
   2  10  12          0.81        -61.16        86.61 o                         
   3  10  12        115.10        -51.81        94.05 o                         
   4  10  12         29.41         16.63        90.26 o                         
   5  10  12       1795.67       1536.54       126.60 o                         
   1   1  13       4234.43       3884.07        80.40 o                         
   2   1  13       1730.89       1738.24        54.67 o                         
   3   1  13         78.83         14.02        25.46 o                         
   4   1  13        525.73        429.95        35.70 o                         
   5   1  13        262.67        201.24        31.71 o                         
   6   1  13        949.62        686.24        42.79 o                         
   7   1  13       2137.06       2042.99        71.07 o                         
   8   1  13         25.50         51.98        31.09 o                         
   9   1  13        902.86        930.85        52.54 o                         
  10   1  13        165.64        138.99        37.31 o                         
  11   1  13        797.22        725.07        62.83 o                         
  12   1  13        571.39        522.64        56.12 o                         
  13   1  13        410.10        489.38        57.67 o                         
  14   1  13        816.86        799.90        68.37 o                         
  15   1  13         10.88        -50.37        50.37 o                         
  16   1  13        264.49        320.55        62.87 o                         
  17   1  13        743.49        763.00        79.71 o                         
  18   1  13       1963.44       1934.34       113.40 o                         
  19   1  13        212.72        199.89        79.08 o                         
  20   1  13       1806.99       2141.79       131.43 o                         
  21   1  13          0.57         91.14        80.90 o                         
  22   1  13         77.19        121.19        87.58 o                         
   0   2  13       2980.49       3026.96        99.44 o                         
   1   2  13         46.14         76.47        28.56 o                         
   2   2  13       9274.94       8463.33       139.10 o                         
   3   2  13        875.43        911.77        47.49 o                         
   4   2  13      18187.79      17269.24       248.69 o                         
   5   2  13        521.03        581.93        38.60 o                         
   6   2  13      10583.65      10350.54       170.85 o                         
   7   2  13         75.22         61.77        33.33 o                         
   8   2  13       5048.05       4896.03       113.76 o                         
   9   2  13         29.34          0.98        36.33 o                         
  10   2  13       3177.73       3278.86        97.59 o                         
  11   2  13        169.98         56.05        43.92 o                         
  12   2  13        388.66        418.59        56.70 o                         
  13   2  13        704.80        613.42        63.46 o                         
  14   2  13          0.11         68.70        54.12 o                         
  15   2  13        628.50        576.03        67.74 o                         
  16   2  13         45.43        -52.18        56.54 o                         
  17   2  13         59.46          7.65        65.39 o                         
  18   2  13       1452.62       1464.21       112.27 o                         
  19   2  13       1299.29       1149.98       105.09 o                         
  20   2  13       1764.98       1698.24       122.05 o                         
  21   2  13          9.55         12.41        85.58 o                         
  22   2  13        419.35        424.45        96.53 o                         
   1   3  13       2700.26       2247.94        73.78 o                         
   2   3  13       4785.34       4572.55       101.04 o                         
   3   3  13       3623.24       3370.91        86.12 o                         
   4   3  13        395.91        370.09        35.94 o                         
   5   3  13        696.23        653.15        46.97 o                         
   6   3  13        913.34        644.26        47.69 o                         
   7   3  13       2530.23       2373.75        79.03 o                         
   8   3  13       4662.98       4377.21       106.63 o                         
   9   3  13        282.72        227.76        42.75 o                         
  10   3  13       3690.31       3554.63       102.42 o                         
  11   3  13        114.65         94.16        46.20 o                         
  12   3  13       6235.19       6554.67       155.12 o                         
  13   3  13         60.38        -28.42        47.63 o                         
  14   3  13       2953.76       3410.79       117.37 o                         
  15   3  13        170.82        102.49        57.84 o                         
  16   3  13       2331.83       2614.09       116.17 o                         
  17   3  13        449.91        571.45        76.86 o                         
  18   3  13       1978.11       2147.51       126.81 o                         
  19   3  13         58.23         18.81        76.69 o                         
  20   3  13        728.50        751.31       102.56 o                         
  21   3  13         19.57        -45.57        82.46 o                         
   0   4  13      29819.23      31770.80       693.76 o                         
   1   4  13          4.14        170.96        59.63 o                         
   2   4  13      15074.67      14469.50       245.63 o                         
   3   4  13         73.75         81.90        36.79 o                         
   4   4  13      12857.54      12424.02       219.80 o                         
   5   4  13       2223.52       2118.76        81.46 o                         
   6   4  13       2205.15       2173.53        83.01 o                         
   7   4  13        620.68        524.47        51.01 o                         
   8   4  13        428.30        364.78        47.74 o                         
   9   4  13       1473.18       1337.10        73.83 o                         
  10   4  13         89.09         92.83        45.58 o                         
  11   4  13        120.10         71.80        49.96 o                         
  12   4  13         48.33        150.41        53.35 o                         
  13   4  13         75.11          8.05        54.75 o                         
  14   4  13         78.58         14.16        56.01 o                         
  15   4  13       1497.63       1328.71        84.33 o                         
  16   4  13        535.93        523.42        76.99 o                         
  17   4  13         14.32         17.11        63.70 o                         
  18   4  13         32.71        -67.80        69.92 o                         
  19   4  13        159.44         91.03        81.55 o                         
  20   4  13        289.10        285.65        96.49 o                         
   1   5  13        698.24        627.00        53.19 o                         
   2   5  13       5030.31       4903.09       135.35 o                         
   3   5  13       2684.04       2757.41        94.65 o                         
   4   5  13       1809.25       1833.75       123.20 o                         
   5   5  13        774.17        641.14        59.83 o                         
   6   5  13        708.64        500.23        53.33 o                         
   7   5  13       1427.80       1495.31        72.34 o                         
   8   5  13        211.88        154.72        48.22 o                         
   9   5  13         97.17         92.80        46.03 o                         
  10   5  13        395.42        294.22        53.04 o                         
  11   5  13       1240.84       1256.65        79.84 o                         
  12   5  13         81.22          4.68        54.92 o                         
  13   5  13        102.75         12.67        58.63 o                         
  14   5  13       2524.45       2589.08       139.49 o                         
  15   5  13         79.36        151.41        62.02 o                         
  16   5  13       3069.05       2739.71       121.06 o                         
  17   5  13         23.42         59.31        69.73 o                         
  18   5  13       1007.91       1151.57       114.82 o                         
  19   5  13         59.25        119.66       105.93 o                         
   0   6  13          0.15         29.84        66.52 o                         
   1   6  13         30.00         -7.25        45.42 o                         
   2   6  13        387.60        348.76        56.57 o                         
   3   6  13         76.99        -19.23        45.51 o                         
   4   6  13       2063.29       2014.98        89.21 o                         
   5   6  13        121.09         79.01        50.18 o                         
   6   6  13        310.11        229.69        56.37 o                         
   7   6  13        921.53        886.73        70.01 o                         
   8   6  13         87.05        151.12        53.89 o                         
   9   6  13        463.53        320.15        63.61 o                         
  10   6  13         62.42        217.00        62.51 o                         
  11   6  13          0.06         33.96        60.60 o                         
  12   6  13        160.52        144.66        65.37 o                         
  13   6  13         27.09         83.33        66.82 o                         
  14   6  13        349.97        399.52        77.07 o                         
  15   6  13        433.36        327.49        79.14 o                         
  16   6  13          2.01        -37.86        75.62 o                         
  17   6  13         71.27        245.45        84.90 o                         
  18   6  13          2.21        -92.44        92.44 o                         
   1   7  13        435.17        480.87        72.57 o                         
   2   7  13       1680.20       1640.84       100.65 o                         
   3   7  13       1888.77       1679.13        96.52 o                         
   4   7  13        846.88        832.81        76.58 o                         
   5   7  13          2.55          5.69        58.17 o                         
   6   7  13        851.64       1010.95        89.02 o                         
   7   7  13       1425.47       1303.87        91.27 o                         
   8   7  13       3255.73       3451.66       134.59 o                         
   9   7  13         95.40         29.41        64.86 o                         
  10   7  13         66.97        114.93        71.20 o                         
  11   7  13       1003.51        777.92        91.30 o                         
  12   7  13        750.14        893.80        97.53 o                         
  13   7  13        243.56        233.21        83.47 o                         
  14   7  13       1233.14       1361.38       112.99 o                         
  15   7  13         97.48        102.99        87.77 o                         
  16   7  13         70.65         36.13        93.91 o                         
   0   8  13       4177.93       4561.75       264.40 o                         
   1   8  13        895.19        648.14       108.79 o                         
   2   8  13       1877.22       1777.23       119.75 o                         
   3   8  13        480.51        469.41        85.43 o                         
   4   8  13       2371.17       2667.62       135.97 o                         
   5   8  13         49.83        170.46        77.10 o                         
   6   8  13       5518.32       5329.23       176.26 o                         
   7   8  13        144.02         73.74        72.58 o                         
   8   8  13       5802.76       5480.09       181.93 o                         
   9   8  13        646.58        749.38        94.79 o                         
  10   8  13        625.96        575.87        93.71 o                         
  11   8  13        227.50        245.25        86.92 o                         
  12   8  13        508.66        556.81       105.36 o                         
  13   8  13         42.95        188.68       102.88 o                         
   1   9  13        419.44        253.94        94.59 o                         
   2   9  13         50.48        -10.70        90.08 o                         
   3   9  13        132.43         93.66        90.88 o                         
   4   9  13         56.16          8.79        81.11 o                         
   5   9  13       1066.34       1041.94       111.88 o                         
   6   9  13       1931.86       1697.33       126.15 o                         
   7   9  13        189.64        204.71        87.05 o                         
   8   9  13        934.84        811.46       102.76 o                         
   9   9  13       1105.38        978.49       131.34 o                         
  10   9  13       1595.35       1494.50       127.71 o                         
   0  10  13        699.94        903.07       170.98 o                         
   1  10  13        137.74        181.57        99.88 o                         
   0   0  14        716.71        604.18        79.99 o                         
   1   0  14       3501.02       3296.15       123.17 o                         
   2   0  14       5371.14       4869.55       129.55 o                         
   3   0  14         92.37        155.54        43.68 o                         
   4   0  14      21592.59      22383.19       498.12 o                         
   5   0  14       7439.65       7222.00       187.43 o                         
   6   0  14       1048.89        793.58        72.79 o                         
   7   0  14        201.15        119.04        47.52 o                         
   8   0  14       1206.45       1010.35        74.75 o                         
   9   0  14        146.44         57.95        68.12 o                         
  10   0  14        872.79        785.39        77.49 o                         
  11   0  14       3719.81       3610.73       154.56 o                         
  12   0  14         99.06        -16.53        64.76 o                         
  13   0  14       1451.26       1559.64       118.98 o                         
  14   0  14        601.84        717.50        98.20 o                         
  15   0  14      10437.23      11108.07       329.85 o                         
  16   0  14       1160.64       1220.34       121.47 o                         
  17   0  14       4584.65       5045.23       215.73 o                         
  18   0  14          4.49        -39.36        94.25 o                         
  19   0  14       4657.53       5141.59       247.01 o                         
  20   0  14        281.52        184.68       113.74 o                         
  21   0  14        744.09        764.51       136.02 o                         
  22   0  14        386.14        139.65       125.72 o                         
   1   1  14       1113.35        959.96        45.98 o                         
   2   1  14       4271.27       4149.45        90.00 o                         
   3   1  14      12328.97      12121.13       192.73 o                         
   4   1  14       4345.62       4142.09        90.52 o                         
   5   1  14       4460.42       4219.39        92.31 o                         
   6   1  14       7219.96       6799.19       129.10 o                         
   7   1  14       4164.52       3827.99        91.28 o                         
   8   1  14       2490.58       2378.74        77.55 o                         
   9   1  14        208.30        136.11        38.40 o                         
  10   1  14       1619.99       1480.28        69.23 o                         
  11   1  14        702.45        620.03        61.53 o                         
  12   1  14       5079.10       5061.56       155.41 o                         
  13   1  14        253.88        211.20        55.21 o                         
  14   1  14       2528.35       2770.72       115.68 o                         
  15   1  14        114.74        119.79        60.56 o                         
  16   1  14       4835.10       5349.24       159.34 o                         
  17   1  14        356.82        318.29        75.55 o                         
  18   1  14       2487.20       2289.26       144.31 o                         
  19   1  14       1016.41       1172.57       108.22 o                         
  20   1  14       1362.83       1268.70       112.97 o                         
  21   1  14        916.25        848.17       105.32 o                         
  22   1  14       2020.70       2086.17       138.93 o                         
   0   2  14       9831.42      10014.59       254.43 o                         
   1   2  14       3072.65       3218.42        89.96 o                         
   2   2  14       4424.40       4191.42        94.61 o                         
   3   2  14       1865.36       1799.91        64.28 o                         
   4   2  14       1351.34       1150.01        52.49 o                         
   5   2  14       1533.89       1458.70        60.22 o                         
   6   2  14       1155.45       1079.43        53.38 o                         
   7   2  14        133.95         92.73        36.60 o                         
   8   2  14       1290.07       1146.60        62.18 o                         
   9   2  14       2003.30       1881.81        77.19 o                         
  10   2  14        131.01        -11.40        43.61 o                         
  11   2  14       2658.25       2571.82        97.74 o                         
  12   2  14         74.16         90.13        49.93 o                         
  13   2  14        847.02        920.81        74.81 o                         
  14   2  14        889.85        885.71        75.64 o                         
  15   2  14        395.13        290.93        65.22 o                         
  16   2  14          0.18        -45.98        60.99 o                         
  17   2  14        422.11        398.17        77.06 o                         
  18   2  14         10.38        -71.62        71.62 o                         
  19   2  14       1482.31       1617.55       127.47 o                         
  20   2  14         31.35         13.69        80.82 o                         
  21   2  14        681.17        713.85       115.43 o                         
   1   3  14       1150.53       1138.89        57.43 o                         
   2   3  14        164.59         86.41        37.57 o                         
   3   3  14       1123.21       1055.34        55.81 o                         
   4   3  14        312.77        297.41        40.08 o                         
   5   3  14        762.69        914.28        56.07 o                         
   6   3  14          9.02        -30.52        36.76 o                         
   7   3  14       1305.06       1156.25        63.17 o                         
   8   3  14         45.47        -40.60        40.60 o                         
   9   3  14        633.37        557.67        58.86 o                         
  10   3  14          8.87        -12.40        46.42 o                         
  11   3  14         59.52         91.91        51.52 o                         
  12   3  14         18.55         56.26        53.69 o                         
  13   3  14        506.10        473.86        66.41 o                         
  14   3  14        389.55        499.52        73.79 o                         
  15   3  14        150.10        129.14        63.66 o                         
  16   3  14        487.32        559.01        74.97 o                         
  17   3  14        429.77        489.39        78.37 o                         
  18   3  14        416.64        372.93        83.58 o                         
  19   3  14        561.95        585.82       118.94 o                         
  20   3  14         27.41         10.91        79.83 o                         
  21   3  14         42.32        109.62        87.04 o                         
   0   4  14        345.03        289.64        61.48 o                         
   1   4  14        806.96        699.50        53.20 o                         
   2   4  14         67.76         64.89        37.52 o                         
   3   4  14        198.52        142.14        41.01 o                         
   4   4  14         48.91         19.51        41.47 o                         
   5   4  14       1993.20       1904.85        87.32 o                         
   6   4  14       4227.14       4086.99       115.69 o                         
   7   4  14         49.79         55.49        44.13 o                         
   8   4  14        763.38        668.68        58.34 o                         
   9   4  14          4.79        -23.18        45.22 o                         
  10   4  14          3.42        -16.11        46.47 o                         
  11   4  14       3417.99       3538.34       117.70 o                         
  12   4  14        293.44        168.73        59.66 o                         
  13   4  14        621.54        597.28        70.02 o                         
  14   4  14         62.42        -21.80        59.62 o                         
  15   4  14        864.57        842.83        82.28 o                         
  16   4  14       1451.41       1474.06       102.28 o                         
  17   4  14        592.61        563.21        81.38 o                         
  18   4  14        229.25        271.51        81.98 o                         
  19   4  14        551.86        669.86        98.63 o                         
  20   4  14        169.53        218.42        94.18 o                         
   1   5  14       8614.07       7917.88       165.93 o                         
   2   5  14        971.94        997.93        64.74 o                         
   3   5  14       2055.96       1964.00        87.31 o                         
   4   5  14        157.34         78.24        46.64 o                         
   5   5  14         59.88         85.08        47.86 o                         
   6   5  14        412.56        293.47        53.57 o                         
   7   5  14         62.24         26.24        48.48 o                         
   8   5  14       3181.07       3266.25       111.99 o                         
   9   5  14        706.66        483.17        61.74 o                         
  10   5  14       3208.59       3176.96       118.45 o                         
  11   5  14        342.40        261.01        62.61 o                         
  12   5  14       6071.93       5899.28       161.06 o                         
  13   5  14          0.80         84.97        64.87 o                         
  14   5  14       6869.06       7049.42       178.13 o                         
  15   5  14         12.24         54.59        65.24 o                         
  16   5  14       5297.61       5431.19       169.99 o                         
  17   5  14         61.95         69.00        77.74 o                         
  18   5  14       2168.79       2350.80       145.40 o                         
  19   5  14        261.82        135.86       108.43 o                         
   0   6  14       9442.52       9417.83       283.39 o                         
   1   6  14        121.37        162.73        57.01 o                         
   2   6  14       1870.05       1884.15        93.10 o                         
   3   6  14        646.55        664.88        70.38 o                         
   4   6  14       4108.19       4079.55       128.05 o                         
   5   6  14        360.72        373.09        61.69 o                         
   6   6  14       1353.66       1277.79        83.22 o                         
   7   6  14       2869.73       2911.90       116.09 o                         
   8   6  14        747.34        835.91        76.09 o                         
   9   6  14       1939.26       1989.47       102.97 o                         
  10   6  14       2104.25       2163.94       109.07 o                         
  11   6  14         62.61         58.88        64.65 o                         
  12   6  14          1.84         14.68        64.11 o                         
  13   6  14       1915.00       1883.95       111.94 o                         
  14   6  14         92.93        121.26        74.82 o                         
  15   6  14       1796.87       1854.19       122.62 o                         
  16   6  14        253.50        191.69        82.90 o                         
  17   6  14       1405.59       1313.50       116.80 o                         
   1   7  14       5651.63       5828.04       175.99 o                         
   2   7  14       1719.88       1776.24       105.86 o                         
   3   7  14        780.58        872.00        85.49 o                         
   4   7  14        297.83        280.24        72.37 o                         
   5   7  14       2715.08       2825.06       143.19 o                         
   6   7  14       1159.33       1021.73        87.04 o                         
   7   7  14       1134.90       1072.66        96.55 o                         
   8   7  14        927.15        935.74       109.94 o                         
   9   7  14        290.72        159.87        73.22 o                         
  10   7  14       1016.71       1169.75       103.77 o                         
  11   7  14        112.86        200.76        79.50 o                         
  12   7  14       3150.60       3106.37       144.51 o                         
  13   7  14         62.20         27.91        80.35 o                         
  14   7  14       1276.97       1191.68       116.38 o                         
  15   7  14        130.88         19.48        89.11 o                         
   0   8  14        800.67        931.27       142.59 o                         
   1   8  14        136.45        175.60        81.94 o                         
   2   8  14       1917.77       2316.47       140.70 o                         
   3   8  14        160.41        133.59        75.83 o                         
   4   8  14        188.13        180.21        75.48 o                         
   5   8  14        555.12        398.76        86.50 o                         
   6   8  14        971.17        838.03        95.16 o                         
   7   8  14        124.75         76.70        76.96 o                         
   8   8  14        439.18        610.15        93.49 o                         
   9   8  14       2961.86       3003.03       202.67 o                         
  10   8  14        183.78        105.02        90.59 o                         
  11   8  14        272.27        366.51        96.25 o                         
  12   8  14        161.31        120.39        97.09 o                         
   1   9  14         11.59        -90.18        90.18 o                         
   2   9  14         31.70        -44.31        89.24 o                         
   3   9  14         78.25        -82.98        82.98 o                         
   4   9  14        626.75        675.22       110.59 o                         
   5   9  14        219.84        151.61        89.90 o                         
   6   9  14        115.01         78.53        89.99 o                         
   7   9  14        146.35        164.78        97.08 o                         
   8   9  14         63.04        203.80       100.82 o                         
   1   1  15       1471.30       1376.29        58.30 o                         
   2   1  15        220.25        150.55        35.19 o                         
   3   1  15       6013.88       5660.98       116.55 o                         
   4   1  15        405.72        375.82        41.98 o                         
   5   1  15       2212.93       2068.36        72.56 o                         
   6   1  15       1552.81       1611.16        73.77 o                         
   7   1  15       1929.27       2099.18        74.38 o                         
   8   1  15         16.09         40.16        37.68 o                         
   9   1  15        217.92        149.65        58.44 o                         
  10   1  15        659.77        623.98        58.26 o                         
  11   1  15       1634.89       1803.99        92.95 o                         
  12   1  15       1645.79       1683.92       109.49 o                         
  13   1  15        108.41         55.93        56.43 o                         
  14   1  15         98.75         55.18        59.31 o                         
  15   1  15         30.99          5.19        60.16 o                         
  16   1  15          5.03        -48.99        61.84 o                         
  17   1  15        158.52        157.86        72.10 o                         
  18   1  15       1975.04       2106.66       124.60 o                         
  19   1  15        129.30         45.66        80.73 o                         
  20   1  15        759.78        679.56       100.43 o                         
  21   1  15        175.20        341.18        93.78 o                         
   0   2  15       9053.55       8276.03       239.62 o                         
   1   2  15       2360.63       2514.59        87.47 o                         
   2   2  15        336.60        215.46        41.06 o                         
   3   2  15       5179.29       5081.84       114.17 o                         
   4   2  15        571.67        492.08        45.40 o                         
   5   2  15       1446.83       1300.43        63.71 o                         
   6   2  15        769.52        769.95        54.65 o                         
   7   2  15       1532.47       1512.72        71.61 o                         
   8   2  15        238.84        221.04        46.47 o                         
   9   2  15       1683.78       1769.78        78.59 o                         
  10   2  15       2888.09       2762.19       100.08 o                         
  11   2  15        435.47        329.81        54.75 o                         
  12   2  15         15.01         57.55        56.57 o                         
  13   2  15       2073.43       2388.44       109.08 o                         
  14   2  15        513.97        502.27        70.47 o                         
  15   2  15       2239.81       2548.85       122.22 o                         
  16   2  15        881.24        876.94        86.20 o                         
  17   2  15       1091.72       1096.37        99.96 o                         
  18   2  15       1123.15       1263.81       110.59 o                         
  19   2  15       2093.04       2268.78       136.69 o                         
  20   2  15         78.65        150.24        88.47 o                         
  21   2  15        838.52        757.07       107.61 o                         
   1   3  15      20011.25      20287.62       350.41 o                         
   2   3  15        480.98        593.23        56.04 o                         
   3   3  15       9906.67       9628.78       181.71 o                         
   4   3  15         49.94        102.50        41.19 o                         
   5   3  15      10700.81      10931.86       215.02 o                         
   6   3  15        348.08        380.67        51.19 o                         
   7   3  15       6171.54       5999.77       141.73 o                         
   8   3  15       1490.10       1310.47        72.66 o                         
   9   3  15       2122.94       2196.85        92.23 o                         
  10   3  15       1817.69       1970.65        92.67 o                         
  11   3  15        337.57        284.90        58.95 o                         
  12   3  15       2311.51       2349.47       107.83 o                         
  13   3  15       1312.38       1380.83        88.62 o                         
  14   3  15       4261.87       4379.03       148.49 o                         
  15   3  15       1380.02       1487.97       108.12 o                         
  16   3  15        798.10        798.93        89.49 o                         
  17   3  15        477.68        420.08        84.25 o                         
  18   3  15        209.84         89.50        79.22 o                         
  19   3  15          6.68         -2.54        81.93 o                         
  20   3  15        116.84        102.97        88.12 o                         
   0   4  15       3650.23       3783.45       172.08 o                         
   1   4  15       1169.18       1217.15        67.65 o                         
   2   4  15       2773.49       3056.98       119.19 o                         
   3   4  15        242.30         75.91        47.79 o                         
   4   4  15       3043.92       2825.92       106.69 o                         
   5   4  15        163.03        168.75        57.48 o                         
   6   4  15        364.50        349.27        56.15 o                         
   7   4  15        206.43        156.43        51.82 o                         
   8   4  15        712.32        642.99        64.91 o                         
   9   4  15       6477.26       6791.19       161.34 o                         
  10   4  15         28.26        108.65        55.85 o                         
  11   4  15       2921.16       3022.62       115.52 o                         
  12   4  15         22.90         -0.96        56.59 o                         
  13   4  15       3060.30       3276.97       131.99 o                         
  14   4  15         58.42         49.95        63.55 o                         
  15   4  15       4776.42       4888.77       163.09 o                         
  16   4  15       2248.77       2147.86       122.40 o                         
  17   4  15       2339.46       2489.97       126.88 o                         
  18   4  15        620.97        697.99        96.05 o                         
  19   4  15       1242.96       1488.33       127.98 o                         
   1   5  15       2362.98       2256.86        96.67 o                         
   2   5  15          3.61        -55.87        55.87 o                         
   3   5  15       3931.72       3759.83       124.50 o                         
   4   5  15        766.88        609.75        67.68 o                         
   5   5  15         29.58        -42.34        49.86 o                         
   6   5  15         40.61         -2.41        50.26 o                         
   7   5  15         63.07         89.14        54.80 o                         
   8   5  15        364.93        285.63        58.80 o                         
   9   5  15       1124.39        974.44        78.46 o                         
  10   5  15        127.62        154.14        63.79 o                         
  11   5  15        676.51        546.64        76.10 o                         
  12   5  15        114.98        -34.08        63.78 o                         
  13   5  15         46.75         88.70        68.64 o                         
  14   5  15        329.11        189.67        70.58 o                         
  15   5  15        195.97        122.98        69.82 o                         
  16   5  15       2466.22       2600.65       135.01 o                         
  17   5  15        313.87        346.76        86.72 o                         
  18   5  15        185.40        139.06        90.73 o                         
   0   6  15        110.23         63.09        74.96 o                         
   1   6  15        477.88        473.71        67.39 o                         
   2   6  15        557.87        587.77        73.88 o                         
   3   6  15        155.71        121.32        61.77 o                         
   4   6  15        269.25        137.32        69.11 o                         
   5   6  15        240.14        182.20        62.74 o                         
   6   6  15        129.33        143.71        64.68 o                         
   7   6  15         19.68        -57.66        57.66 o                         
   8   6  15         31.97         14.32        60.32 o                         
   9   6  15         23.53         76.79        66.21 o                         
  10   6  15        216.45         91.15        68.76 o                         
  11   6  15         25.10        -48.48        65.79 o                         
  12   6  15        486.60        342.01        79.53 o                         
  13   6  15         24.65          9.82        72.71 o                         
  14   6  15        178.47        236.05        79.87 o                         
  15   6  15        157.20        174.57        83.21 o                         
  16   6  15         37.26        -81.10        81.10 o                         
   1   7  15       2356.98       2097.86       120.51 o                         
   2   7  15         77.47        147.93        70.33 o                         
   3   7  15       3597.88       3705.89       154.46 o                         
   4   7  15       3198.19       3176.22       146.06 o                         
   5   7  15        537.12        510.73        79.83 o                         
   6   7  15        329.75        155.16        72.77 o                         
   7   7  15        640.97        417.53        80.63 o                         
   8   7  15       2416.23       2468.51       134.97 o                         
   9   7  15       1421.77       1380.47       113.43 o                         
  10   7  15        159.75         19.53        82.55 o                         
  11   7  15        455.95        345.26        89.32 o                         
  12   7  15        337.42        488.40        94.48 o                         
  13   7  15         86.42        132.10        90.03 o                         
  14   7  15         69.68        -18.56        86.88 o                         
   0   8  15       3104.57       3457.91       229.87 o                         
   1   8  15         80.33        -50.64        76.02 o                         
   2   8  15       1235.12       1055.85       105.72 o                         
   3   8  15         10.64        -63.76        84.46 o                         
   4   8  15        332.96        275.02       106.37 o                         
   5   8  15        559.93        518.83        95.96 o                         
   6   8  15         42.20         -1.35        81.65 o                         
   7   8  15        821.62        604.93        94.65 o                         
   8   8  15        132.66         94.88        82.36 o                         
   9   8  15       1832.68       1540.98       128.79 o                         
  10   8  15        309.68        179.05        99.33 o                         
  11   8  15       1329.76        932.60       115.46 o                         
   1   9  15       1948.05       1986.86       146.97 o                         
   2   9  15        193.26          6.04        99.37 o                         
   3   9  15       2518.73       2356.57       165.77 o                         
   4   9  15          0.93        -95.91        95.91 o                         
   5   9  15       1781.30       1829.63       145.03 o                         
   6   9  15        468.29        602.31       111.05 o                         
   0   0  16      21027.85      20622.69       609.02 o                         
   1   0  16       3900.21       4130.06       134.81 o                         
   2   0  16       8295.42       7937.74       201.79 o                         
   3   0  16        454.37        427.33        62.90 o                         
   4   0  16       3781.14       3743.21       141.43 o                         
   5   0  16        934.57        734.60        74.46 o                         
   6   0  16       7334.45       7885.90       224.37 o                         
   7   0  16       7429.04       7119.14       230.17 o                         
   8   0  16       2133.76       2277.50       122.28 o                         
   9   0  16       1848.61       1738.45       107.98 o                         
  10   0  16       2659.99       2689.15       136.05 o                         
  11   0  16        417.49        441.46        90.64 o                         
  12   0  16         75.19        149.08        84.75 o                         
  13   0  16       3953.91       3678.65       190.25 o                         
  14   0  16          0.15        -87.55        87.55 o                         
  15   0  16       1725.35       2122.11       161.43 o                         
  16   0  16         58.32        -92.84        92.84 o                         
  17   0  16        537.01        716.10       126.70 o                         
  18   0  16       7023.18       7523.66       328.82 o                         
  19   0  16        192.14        102.14       123.58 o                         
  20   0  16        243.54        316.94       133.86 o                         
   1   1  16       1650.23       1667.65        69.45 o                         
   2   1  16          2.30          3.21        36.56 o                         
   3   1  16       3443.13       3474.38        94.73 o                         
   4   1  16        269.43        211.66        42.77 o                         
   5   1  16        636.43        591.86        51.88 o                         
   6   1  16       2883.22       2762.50        90.56 o                         
   7   1  16        341.97        295.45        49.27 o                         
   8   1  16       3313.15       2983.15        99.00 o                         
   9   1  16        184.29        160.34        48.19 o                         
  10   1  16       7782.06       8180.25       185.94 o                         
  11   1  16        417.26        453.72        66.14 o                         
  12   1  16       5576.29       5747.49       161.05 o                         
  13   1  16        138.24         15.48        63.30 o                         
  14   1  16       4434.06       4469.40       154.19 o                         
  15   1  16       1225.95       1262.65        95.28 o                         
  16   1  16       1024.08       1015.21        98.97 o                         
  17   1  16         51.43        113.73        70.70 o                         
  18   1  16       2990.95       3627.09       162.25 o                         
  19   1  16        775.85        785.96       101.01 o                         
  20   1  16       4507.00       5184.55       202.69 o                         
   0   2  16         59.49        -28.46        55.85 o                         
   1   2  16        614.19        599.58        53.02 o                         
   2   2  16        154.83        119.97        40.67 o                         
   3   2  16          5.12         -1.00        38.00 o                         
   4   2  16       2698.86       2471.52        86.78 o                         
   5   2  16       6803.39       6748.16       151.26 o                         
   6   2  16       3612.36       3574.90       111.90 o                         
   7   2  16          7.99        -36.64        44.44 o                         
   8   2  16       1213.39       1168.50        73.16 o                         
   9   2  16        410.43        333.76        55.60 o                         
  10   2  16        915.83        990.68        72.94 o                         
  11   2  16         21.44         19.14        54.16 o                         
  12   2  16         67.28         37.53        62.63 o                         
  13   2  16        175.22        225.46        90.64 o                         
  14   2  16        348.99        252.36        73.72 o                         
  15   2  16        531.92        380.94        79.01 o                         
  16   2  16        236.07        330.66        77.91 o                         
  17   2  16        151.26        102.38        78.93 o                         
  18   2  16         24.55          1.17        80.58 o                         
  19   2  16         89.01         80.58        84.76 o                         
  20   2  16        401.50        437.40        99.88 o                         
   1   3  16       1026.34       1119.99        67.93 o                         
   2   3  16       3617.14       3750.97       120.96 o                         
   3   3  16          0.70          4.82        42.80 o                         
   4   3  16        569.59        629.87        64.34 o                         
   5   3  16        865.16        800.97        67.25 o                         
   6   3  16         56.35         48.48        49.33 o                         
   7   3  16        229.42        179.37        53.32 o                         
   8   3  16       1651.47       1449.09        81.20 o                         
   9   3  16        834.28        794.27        68.06 o                         
  10   3  16       3247.54       3493.71       127.19 o                         
  11   3  16        206.09         73.72        58.71 o                         
  12   3  16       1520.67       1582.24        95.04 o                         
  13   3  16        684.28        681.04        80.78 o                         
  14   3  16        145.78        137.65        69.70 o                         
  15   3  16       1096.18       1272.82       104.46 o                         
  16   3  16        641.57        534.36        84.42 o                         
  17   3  16         33.52        -72.96        72.96 o                         
  18   3  16         91.78          3.18        82.51 o                         
  19   3  16         57.01        -53.28        87.51 o                         
   0   4  16       1058.46        951.13        95.72 o                         
   1   4  16       1188.93       1101.30        74.75 o                         
   2   4  16       1422.62       1440.18        80.54 o                         
   3   4  16       1936.72       2021.57        97.09 o                         
   4   4  16        789.97        686.92        69.95 o                         
   5   4  16         54.41         23.30        53.42 o                         
   6   4  16       3371.02       3613.59       123.20 o                         
   7   4  16          6.70        -13.17        52.43 o                         
   8   4  16         60.69        208.87        60.02 o                         
   9   4  16       1348.00       1120.51        83.65 o                         
  10   4  16         11.46        -34.36        56.58 o                         
  11   4  16       1143.75       1077.84        82.98 o                         
  12   4  16         33.46          9.83        62.26 o                         
  13   4  16          0.62         29.54        64.98 o                         
  14   4  16         79.25        -17.20        69.01 o                         
  15   4  16         62.98         36.27        71.95 o                         
  16   4  16         76.76         86.54        76.44 o                         
  17   4  16        577.31        528.52        92.35 o                         
  18   4  16        266.69        288.98        90.38 o                         
   1   5  16       1036.29        867.75        75.11 o                         
   2   5  16        526.48        269.45        63.35 o                         
   3   5  16        114.33         30.97        56.26 o                         
   4   5  16        149.19         23.41        57.67 o                         
   5   5  16         30.42         42.51        55.47 o                         
   6   5  16        558.77        632.49        73.30 o                         
   7   5  16        681.15        551.86        68.88 o                         
   8   5  16       1992.74       2007.63        98.74 o                         
   9   5  16        150.73        113.28        77.42 o                         
  10   5  16       2426.40       2705.42       128.56 o                         
  11   5  16          3.48        -50.43        67.60 o                         
  12   5  16       2778.50       2713.68       135.20 o                         
  13   5  16          5.13        -68.27        68.27 o                         
  14   5  16       3504.75       3861.09       154.38 o                         
  15   5  16         50.49        105.03        76.47 o                         
  16   5  16       5576.98       6006.65       200.14 o                         
  17   5  16         11.51        -37.54        81.73 o                         
   0   6  16      11996.65      13788.33       635.07 o                         
   1   6  16        679.21        808.18        91.90 o                         
   2   6  16       2929.83       3499.84       140.53 o                         
   3   6  16        170.73        144.49        63.47 o                         
   4   6  16       2726.85       2880.64       123.81 o                         
   5   6  16        249.01        256.67        65.84 o                         
   6   6  16       2062.41       2111.51       111.27 o                         
   7   6  16        574.09        535.43        78.08 o                         
   8   6  16       1200.63       1112.18        89.23 o                         
   9   6  16       2603.56       2376.24       120.73 o                         
  10   6  16       1050.41       1054.15        98.61 o                         
  11   6  16        136.27        118.21        75.29 o                         
  12   6  16        274.97        213.04        85.56 o                         
  13   6  16         42.31        -59.71        77.55 o                         
  14   6  16        204.35        284.25        88.06 o                         
  15   6  16         65.97        145.20        88.71 o                         
   1   7  16          1.38         94.84        80.10 o                         
   2   7  16        595.44        520.70        95.43 o                         
   3   7  16         90.89          4.16        81.69 o                         
   4   7  16        263.44        294.72        80.38 o                         
   5   7  16         24.34         34.53        73.24 o                         
   6   7  16       1645.84       1762.83       111.58 o                         
   7   7  16         62.72          5.42        71.58 o                         
   8   7  16       3579.86       4142.97       216.94 o                         
   9   7  16        223.63        111.38        83.96 o                         
  10   7  16       1309.88       1196.76       114.60 o                         
  11   7  16          0.11         19.66        84.42 o                         
  12   7  16        970.22       1059.80       115.98 o                         
  13   7  16          3.35        -93.11        93.11 o                         
   0   8  16       2251.21       2200.68       249.97 o                         
   1   8  16        395.43        302.13        95.87 o                         
   2   8  16       1106.17       1118.00       120.00 o                         
   3   8  16        733.45        508.64       103.34 o                         
   4   8  16        674.15        471.16        93.95 o                         
   5   8  16        903.33        847.48       105.85 o                         
   6   8  16       1529.56       1668.06       131.09 o                         
   7   8  16         36.44        161.05        88.81 o                         
   8   8  16        241.10         64.12        89.85 o                         
   9   8  16         36.75         58.79        91.81 o                         
  10   8  16         65.57         76.51        91.92 o                         
   1   9  16         12.50         50.35       107.72 o                         
   2   9  16          5.80        164.35       110.21 o                         
   3   9  16         33.77         76.92       111.03 o                         
   4   9  16         80.35       -105.08       105.08 o                         
   1   1  17       1619.48       1765.65        73.29 o                         
   2   1  17       1530.31       1465.90        70.43 o                         
   3   1  17       5682.70       5494.52       128.17 o                         
   4   1  17          0.55        117.12        43.46 o                         
   5   1  17       2365.96       2340.46        90.57 o                         
   6   1  17        138.45        174.79        49.83 o                         
   7   1  17       2687.61       2695.24       102.00 o                         
   8   1  17         25.96        124.68        49.34 o                         
   9   1  17        139.14         96.16        56.30 o                         
  10   1  17        902.77        942.11        81.54 o                         
  11   1  17         44.00        -13.74        62.35 o                         
  12   1  17        142.12        -44.08        66.90 o                         
  13   1  17        436.32        410.67        79.57 o                         
  14   1  17         11.60         69.40        72.08 o                         
  15   1  17         28.61          3.67        68.92 o                         
  16   1  17        820.21        763.40        91.74 o                         
  17   1  17         29.71         46.44        75.40 o                         
  18   1  17        227.18        263.19        94.54 o                         
  19   1  17        733.77        906.01       125.83 o                         
  20   1  17        983.19       1157.68       123.75 o                         
   0   2  17       1525.79       1443.77       107.06 o                         
   1   2  17        745.40        751.23        60.26 o                         
   2   2  17       1350.52       1461.20        72.80 o                         
   3   2  17       2387.56       2595.40        95.29 o                         
   4   2  17        322.85        216.00        46.88 o                         
   5   2  17       5344.80       5198.27       136.89 o                         
   6   2  17          6.28        -25.49        48.99 o                         
   7   2  17       3658.08       3561.25       121.67 o                         
   8   2  17        762.57        807.40        70.73 o                         
   9   2  17       1195.73       1243.20        81.42 o                         
  10   2  17       3441.50       3646.13       134.12 o                         
  11   2  17       4193.84       4192.43       158.73 o                         
  12   2  17        820.04        554.38        96.12 o                         
  13   2  17       4482.23       5082.43       168.86 o                         
  14   2  17       2022.73       2015.17       120.36 o                         
  15   2  17       5479.13       6049.75       203.48 o                         
  16   2  17        506.22        435.17        89.64 o                         
  17   2  17       4057.88       4361.00       180.66 o                         
  18   2  17       1689.34       1841.70       134.16 o                         
  19   2  17       1365.52       1353.42       126.63 o                         
   1   3  17       3244.63       3460.63       112.47 o                         
   2   3  17         87.68        150.77        48.59 o                         
   3   3  17       8029.51       8435.22       200.77 o                         
   4   3  17        821.07        940.61        74.71 o                         
   5   3  17       6318.56       6837.07       175.33 o                         
   6   3  17        288.65        309.78        59.87 o                         
   7   3  17      11414.62      11705.67       243.89 o                         
   8   3  17        914.22        882.06        86.52 o                         
   9   3  17       3868.77       4151.34       138.76 o                         
  10   3  17       1562.96       1872.16       105.76 o                         
  11   3  17        428.47        387.21        72.83 o                         
  12   3  17       1445.28       1581.13       108.04 o                         
  13   3  17         57.47         17.54        71.60 o                         
  14   3  17         22.48         73.96        73.42 o                         
  15   3  17        302.54        128.48        78.13 o                         
  16   3  17        202.28        188.60        84.05 o                         
  17   3  17         39.79         -7.50        87.15 o                         
  18   3  17         38.78         21.48        85.57 o                         
  19   3  17        606.01        611.66       173.34 o                         
   0   4  17       5585.87       5450.25       209.39 o                         
   1   4  17        307.54        358.04        58.45 o                         
   2   4  17       1028.29        973.94        78.26 o                         
   3   4  17        185.46        255.51        61.49 o                         
   4   4  17        128.89        231.48        61.39 o                         
   5   4  17        436.24        351.73        65.16 o                         
   6   4  17       3217.70       3470.81       130.95 o                         
   7   4  17       1809.36       1713.68        99.08 o                         
   8   4  17        719.77        458.69        74.26 o                         
   9   4  17       2474.46       2565.26       118.78 o                         
  10   4  17        393.13        354.72        71.91 o                         
  11   4  17       2462.64       2682.97       140.17 o                         
  12   4  17        126.64        169.88        72.59 o                         
  13   4  17       5357.06       5776.42       199.52 o                         
  14   4  17         15.44         33.34        75.75 o                         
  15   4  17       3877.40       4021.14       167.55 o                         
  16   4  17        528.74        457.05        93.31 o                         
  17   4  17       3260.00       3830.76       219.01 o                         
  18   4  17        322.00        268.36       161.46 o                         
   1   5  17       2536.96       2374.97       120.20 o                         
   2   5  17        117.58        106.33        63.60 o                         
   3   5  17        969.12        998.82        98.32 o                         
   4   5  17        135.18        170.19        63.54 o                         
   5   5  17          7.86          3.58        62.72 o                         
   6   5  17       2958.18       2952.39       126.57 o                         
   7   5  17       1405.86       1403.48        95.32 o                         
   8   5  17       1380.78       1456.38        95.15 o                         
   9   5  17        982.14        833.87        87.34 o                         
  10   5  17         65.61         83.57        71.92 o                         
  11   5  17        118.16         93.43        74.20 o                         
  12   5  17        168.82        116.09        81.41 o                         
  13   5  17        496.67        557.44        96.94 o                         
  14   5  17        761.17        844.16        99.29 o                         
  15   5  17         66.62        121.16        83.23 o                         
  16   5  17         49.30        124.96        91.88 o                         
   0   6  17       5584.81       5716.57       459.26 o                         
   1   6  17         34.98        172.09        74.57 o                         
   2   6  17       2149.05       2311.40       155.85 o                         
   3   6  17       1384.15       1333.32       100.46 o                         
   4   6  17         11.52         15.15        67.15 o                         
   5   6  17          1.27        -63.13        63.13 o                         
   6   6  17        151.01         63.79        71.20 o                         
   7   6  17          1.14         48.82        69.01 o                         
   8   6  17        303.26        249.88        77.01 o                         
   9   6  17          9.70        -15.73        75.30 o                         
  10   6  17         46.19         -3.07        76.72 o                         
  11   6  17         48.64        137.47        77.79 o                         
  12   6  17          3.80         54.71        81.99 o                         
  13   6  17          7.48         73.64        86.80 o                         
  14   6  17         11.10         11.95        84.46 o                         
   1   7  17       1618.25       1609.09       128.38 o                         
   2   7  17        350.02        278.18        91.52 o                         
   3   7  17        620.77        443.01        89.31 o                         
   4   7  17        376.13        361.46        88.53 o                         
   5   7  17       1885.00       1660.59       121.48 o                         
   6   7  17        161.47        174.47        81.70 o                         
   7   7  17        187.71         78.14        79.26 o                         
   8   7  17          5.99        -78.96        78.96 o                         
   9   7  17        502.65        473.15       104.18 o                         
  10   7  17        142.70        115.63        92.24 o                         
  11   7  17        292.24        154.10        94.16 o                         
  12   7  17         47.13         47.50        98.27 o                         
   0   8  17        968.62        807.69       165.62 o                         
   1   8  17         17.17         37.71        92.72 o                         
   2   8  17       1251.48       1122.53       123.13 o                         
   3   8  17        215.15        261.70       108.38 o                         
   4   8  17        651.67        638.66       111.33 o                         
   5   8  17       2170.43       2182.55       143.77 o                         
   6   8  17        220.27        166.40        96.82 o                         
   7   8  17       3868.96       3954.06       254.38 o                         
   8   8  17         78.56          9.54        99.91 o                         
   0   0  18        632.96       1106.73       132.87 o                         
   1   0  18       8257.82       8251.42       229.28 o                         
   2   0  18       4009.42       4575.85       170.10 o                         
   3   0  18       3115.88       3194.50       146.49 o                         
   4   0  18       1266.32       1506.79       106.75 o                         
   5   0  18        123.71        147.37        68.89 o                         
   6   0  18       7285.85       7862.13       249.59 o                         
   7   0  18       1327.28       1465.98       125.54 o                         
   8   0  18       1911.94       2023.69       145.00 o                         
   9   0  18        309.85        243.44        98.69 o                         
  10   0  18        342.78        399.63       154.59 o                         
  11   0  18       7782.34       8039.50       336.52 o                         
  12   0  18         22.31         72.80       105.32 o                         
  13   0  18       4595.89       5101.83       274.53 o                         
  14   0  18          1.77        -49.03       115.26 o                         
  15   0  18       3646.73       4219.08       258.58 o                         
  16   0  18       2563.92       2536.78       216.78 o                         
  17   0  18       3373.95       4041.81       377.02 o                         
  18   0  18        623.69        588.41       179.07 o                         
  19   0  18         38.75       -101.07       192.91 o                         
   1   1  18        416.69        331.10        48.78 o                         
   2   1  18       3005.23       3119.54        98.04 o                         
   3   1  18       2109.60       2063.98        84.81 o                         
   4   1  18         92.68        209.40        50.19 o                         
   5   1  18        336.50        359.81        55.31 o                         
   6   1  18       4230.48       4645.77       153.53 o                         
   7   1  18       1692.16       1566.86        88.53 o                         
   8   1  18        196.48        285.25        59.46 o                         
   9   1  18       1052.37       1036.99        81.88 o                         
  10   1  18        496.70        445.07        93.80 o                         
  11   1  18       2906.66       2887.80       148.54 o                         
  12   1  18       4710.17       5383.33       195.17 o                         
  13   1  18        689.95        632.60        97.94 o                         
  14   1  18       1206.34       1447.66       125.20 o                         
  15   1  18        555.73        469.41       102.11 o                         
  16   1  18         20.77         21.98        88.58 o                         
  17   1  18         51.29         -0.41        94.72 o                         
  18   1  18       1015.73       1082.64       139.46 o                         
  19   1  18        170.01        151.40       122.21 o                         
   0   2  18       2146.59       2134.20       121.86 o                         
   1   2  18         86.88         75.36        46.67 o                         
   2   2  18         15.00         25.79        46.40 o                         
   3   2  18         51.27         16.36        45.20 o                         
   4   2  18       1459.57       1422.59        81.12 o                         
   5   2  18        337.30        311.74        60.44 o                         
   6   2  18       2034.24       2094.01       100.63 o                         
   7   2  18         39.55         69.65        54.98 o                         
   8   2  18       2451.45       2838.71       117.24 o                         
   9   2  18       1532.21       1553.54        93.74 o                         
  10   2  18        175.09        140.44        66.97 o                         
  11   2  18       1689.86       1699.72       111.25 o                         
  12   2  18        655.01        541.67        82.98 o                         
  13   2  18        475.25        493.24        89.71 o                         
  14   2  18         61.57        159.52        83.45 o                         
  15   2  18       1563.29       1527.37       121.61 o                         
  16   2  18         97.25         68.27        86.94 o                         
  17   2  18        911.31       1017.18       125.13 o                         
  18   2  18       1032.38       1315.57       140.40 o                         
   1   3  18        355.74        274.61        56.59 o                         
   2   3  18        743.28        577.89        63.70 o                         
   3   3  18        142.52        196.39        57.41 o                         
   4   3  18        210.95        219.04        62.15 o                         
   5   3  18        104.41         91.50        58.62 o                         
   6   3  18        375.24        286.02        63.80 o                         
   7   3  18       1789.38       1749.52        94.79 o                         
   8   3  18        918.84        878.74        80.97 o                         
   9   3  18        192.95        118.19        64.52 o                         
  10   3  18        584.68        433.00        75.91 o                         
  11   3  18        339.06        300.43        76.20 o                         
  12   3  18        354.82        297.18        82.70 o                         
  13   3  18        170.65        159.59        81.61 o                         
  14   3  18        118.63        135.40        81.92 o                         
  15   3  18         53.20        145.58        85.58 o                         
  16   3  18         94.20         51.24        86.78 o                         
  17   3  18        164.55         97.61        97.52 o                         
  18   3  18         15.16        -38.62        94.36 o                         
   0   4  18        115.45          4.23        79.48 o                         
   1   4  18         62.33        -57.10        57.10 o                         
   2   4  18       1024.36       1023.49        81.75 o                         
   3   4  18        196.38        265.27        63.38 o                         
   4   4  18       2979.12       2929.44       136.39 o                         
   5   4  18       1272.71       1189.67        89.85 o                         
   6   4  18       1581.77       1863.89       106.12 o                         
   7   4  18        196.62        247.48        69.02 o                         
   8   4  18        445.95        380.42        72.84 o                         
   9   4  18          6.62         15.86        68.56 o                         
  10   4  18        132.70         27.64        67.90 o                         
  11   4  18       3061.39       3334.31       151.61 o                         
  12   4  18         38.22        140.83        76.81 o                         
  13   4  18        883.02        815.94       101.31 o                         
  14   4  18         36.27        -18.10        80.52 o                         
  15   4  18        171.43        173.28        89.03 o                         
  16   4  18         22.85        -64.10        85.52 o                         
  17   4  18        131.08         28.97        98.25 o                         
   1   5  18       2468.62       2487.82       130.09 o                         
   2   5  18         95.56         79.82        65.13 o                         
   3   5  18       2056.84       2219.18       112.86 o                         
   4   5  18        132.86        123.27        68.33 o                         
   5   5  18        183.35        253.70        69.28 o                         
   6   5  18       1527.31       1437.56        98.79 o                         
   7   5  18        495.03        430.56        74.74 o                         
   8   5  18       4380.32       4336.33       157.35 o                         
   9   5  18         26.99         23.13        72.16 o                         
  10   5  18        738.30        662.38        94.44 o                         
  11   5  18        624.05        457.58        90.82 o                         
  12   5  18         15.58         35.48        82.84 o                         
  13   5  18         22.70        154.89        88.09 o                         
  14   5  18        533.60        687.56       107.18 o                         
  15   5  18         21.11         22.37        91.39 o                         
   0   6  18       8794.24       8584.08       334.56 o                         
   1   6  18         33.55        147.15        78.16 o                         
   2   6  18       2442.08       2463.46       134.19 o                         
   3   6  18       1022.01       1254.51       101.43 o                         
   4   6  18       1328.78       1357.46       103.46 o                         
   5   6  18       1514.59       1525.35       105.77 o                         
   6   6  18       2056.56       1974.08       118.49 o                         
   7   6  18       2742.05       2808.32       138.26 o                         
   8   6  18        125.66         29.30        80.17 o                         
   9   6  18        903.35        722.53       102.86 o                         
  10   6  18        212.11        283.34        89.04 o                         
  11   6  18       1039.62       1201.32       114.91 o                         
  12   6  18         37.12        -13.42        87.99 o                         
  13   6  18       1729.75       1689.85       134.66 o                         
   1   7  18        976.29        767.44       109.82 o                         
   2   7  18        329.40        211.67        95.48 o                         
   3   7  18        184.06        204.45        89.35 o                         
   4   7  18         74.83        -20.99        80.31 o                         
   5   7  18         47.26         54.60        83.45 o                         
   6   7  18        177.57         18.41        83.92 o                         
   7   7  18       1935.25       1733.17       148.14 o                         
   8   7  18        226.30        197.91        94.36 o                         
   9   7  18       1115.42       1075.16       122.96 o                         
  10   7  18        166.68        177.26        99.04 o                         
   0   8  18        863.53        990.30       286.17 o                         
   1   8  18        532.88        551.35       109.09 o                         
   2   8  18          3.02        -47.47        93.01 o                         
   3   8  18         19.28         33.35        98.23 o                         
   4   8  18         21.84          9.81        98.18 o                         
   5   8  18        627.88        543.41       137.26 o                         
   6   8  18        202.77        183.98        97.64 o                         
   1   1  19       2920.33       3086.10       101.55 o                         
   2   1  19        732.28        788.54        61.99 o                         
   3   1  19         20.47         15.68        46.60 o                         
   4   1  19       1041.26        997.32        74.10 o                         
   5   1  19         29.14         13.19        52.06 o                         
   6   1  19        659.13        739.38        69.99 o                         
   7   1  19       2304.22       2264.42       119.31 o                         
   8   1  19       1298.42       1301.88        97.05 o                         
   9   1  19        103.95        169.65        66.96 o                         
  10   1  19       3802.44       3948.01       164.57 o                         
  11   1  19        216.72        318.08        88.07 o                         
  12   1  19        606.88        792.42       106.28 o                         
  13   1  19       1581.38       1979.24       154.19 o                         
  14   1  19       1857.37       1876.83       141.14 o                         
  15   1  19         73.19         41.73        90.66 o                         
  16   1  19        583.22        722.93       116.07 o                         
  17   1  19        644.09        619.22       115.51 o                         
  18   1  19        216.37        297.36       124.17 o                         
   0   2  19       5015.22       5512.56       196.82 o                         
   1   2  19       3092.17       3449.78       112.20 o                         
   2   2  19       5780.66       6150.38       151.53 o                         
   3   2  19         19.53        160.94        51.90 o                         
   4   2  19       5873.84       6219.24       159.13 o                         
   5   2  19        463.33        477.85        67.64 o                         
   6   2  19       1765.94       1932.81        99.13 o                         
   7   2  19         72.29        132.24        61.20 o                         
   8   2  19        553.78        415.26        68.77 o                         
   9   2  19       2638.82       2681.24       158.77 o                         
  10   2  19       1953.64       2177.24       126.72 o                         
  11   2  19        522.74        577.50        96.63 o                         
  12   2  19       1870.87       1925.97       120.94 o                         
  13   2  19       1323.17       1397.14       146.05 o                         
  14   2  19        830.26       1097.15       118.23 o                         
  15   2  19        699.44        659.37       105.38 o                         
  16   2  19        734.44       1013.62       116.97 o                         
  17   2  19        386.63        403.65       106.11 o                         
   1   3  19        263.50        232.00        66.86 o                         
   2   3  19          1.54        -44.62        55.40 o                         
   3   3  19        380.97        283.23        67.12 o                         
   4   3  19       1061.09       1008.59        86.38 o                         
   5   3  19          5.96         71.31        62.04 o                         
   6   3  19        685.09        808.37        78.35 o                         
   7   3  19          2.50         99.49        62.80 o                         
   8   3  19       6733.27       7233.75       188.07 o                         
   9   3  19        857.12        837.84        86.13 o                         
  10   3  19       5758.09       6220.84       183.68 o                         
  11   3  19         26.16        -71.32        71.32 o                         
  12   3  19       7814.20       8185.31       235.37 o                         
  13   3  19        376.90        424.93        88.67 o                         
  14   3  19       3049.21       3236.26       161.65 o                         
  15   3  19        157.74        113.59        91.35 o                         
  16   3  19       1477.76       1528.84       131.95 o                         
  17   3  19        168.77        126.50       105.85 o                         
   0   4  19       5772.61       6348.46       250.65 o                         
   1   4  19          0.81        -36.36        64.79 o                         
   2   4  19       1275.03       1267.48        92.82 o                         
   3   4  19       1495.39       1442.58       105.54 o                         
   4   4  19       2914.82       3424.30       135.39 o                         
   5   4  19       1048.04       1183.14        91.88 o                         
   6   4  19       1496.46       1449.43        99.12 o                         
   7   4  19        276.75        385.92        73.08 o                         
   8   4  19        835.23       1116.48        93.88 o                         
   9   4  19        343.13        511.58        82.98 o                         
  10   4  19       3067.40       2882.73       139.63 o                         
  11   4  19         62.71         57.35        75.97 o                         
  12   4  19        362.50        288.47        87.21 o                         
  13   4  19        709.07        667.01        98.60 o                         
  14   4  19          6.54        -14.48        82.25 o                         
  15   4  19         40.46        136.02        89.35 o                         
  16   4  19          2.29       -145.62       305.80 o                         
   1   5  19       1378.10       1913.99       142.95 o                         
   2   5  19        362.98        216.92        75.22 o                         
   3   5  19         38.06        -19.23        68.13 o                         
   4   5  19        151.34        171.89        71.29 o                         
   5   5  19        121.45        124.72        68.81 o                         
   6   5  19       1038.81       1115.91        95.80 o                         
   7   5  19        311.81        292.77        76.42 o                         
   8   5  19       1094.70       1046.14       100.55 o                         
   9   5  19        114.85         73.40        78.33 o                         
  10   5  19        674.42        467.17        91.39 o                         
  11   5  19        160.56        214.64        88.84 o                         
  12   5  19        787.02       1193.18       117.63 o                         
  13   5  19        502.51        519.60       107.11 o                         
  14   5  19       1269.16       1242.76       134.73 o                         
   0   6  19       2688.74       2359.16       205.93 o                         
   1   6  19         57.26         87.36        82.14 o                         
   2   6  19        404.72        266.72        90.11 o                         
   3   6  19        223.57        235.80        83.86 o                         
   4   6  19        171.39        194.67        80.27 o                         
   5   6  19         62.99         15.30        75.98 o                         
   6   6  19       1213.81       1245.77       103.73 o                         
   7   6  19         76.70        -31.14        76.32 o                         
   8   6  19       1540.61       1396.51       116.53 o                         
   9   6  19          3.51        -17.57        85.67 o                         
  10   6  19         42.42        -84.35        84.35 o                         
  11   6  19        235.26        321.48        94.30 o                         
  12   6  19        245.21        363.85        98.63 o                         
   1   7  19        224.58        202.41       117.40 o                         
   2   7  19        140.85        -19.15       102.91 o                         
   3   7  19         67.67         84.49        91.78 o                         
   4   7  19        426.80        440.46       102.34 o                         
   5   7  19         45.78         39.66        86.66 o                         
   6   7  19         51.17        -19.86        86.02 o                         
   7   7  19        433.35        323.16       100.72 o                         
   8   7  19        752.44        691.38       115.66 o                         
   9   7  19         13.62         71.03        98.82 o                         
   0   8  19       8077.47       7117.56       504.10 o                         
   1   8  19        254.86        438.30       108.08 o                         
   2   8  19       3198.96       3341.97       215.12 o                         
   0   0  20       1076.47        942.48       141.17 o                         
   1   0  20        318.49        324.17        86.20 o                         
   2   0  20       2092.18       1916.16       162.97 o                         
   3   0  20        204.11        261.95        84.86 o                         
   4   0  20         43.49          8.72        78.05 o                         
   5   0  20        941.72       1171.37       115.73 o                         
   6   0  20        411.43        347.66       102.93 o                         
   7   0  20       1245.33       1239.92       130.64 o                         
   8   0  20         21.87        -98.57        98.57 o                         
   9   0  20       6922.76       7780.80       405.44 o                         
  10   0  20         27.87          8.86       129.64 o                         
  11   0  20       5509.91       5888.42       332.22 o                         
  12   0  20          3.74         28.14       133.21 o                         
  13   0  20       2834.31       3348.28       272.40 o                         
  14   0  20       1974.95       2026.26       299.95 o                         
  15   0  20       1457.84       1731.27       256.15 o                         
  16   0  20        378.31        300.34       156.59 o                         
  17   0  20        275.20        216.80       158.87 o                         
   1   1  20       4638.35       5008.76       136.43 o                         
   2   1  20        784.26        771.15        75.94 o                         
   3   1  20       3579.49       3700.41       121.55 o                         
   4   1  20        138.45        163.21        59.06 o                         
   5   1  20       2139.07       2263.45       165.95 o                         
   6   1  20        120.23        222.38        79.87 o                         
   7   1  20        275.34        268.46        70.29 o                         
   8   1  20         83.64        160.60        79.73 o                         
   9   1  20        636.23        661.39        84.65 o                         
  10   1  20        162.74        181.88        84.00 o                         
  11   1  20       6004.36       6715.45       230.63 o                         
  12   1  20        250.04        288.61        89.12 o                         
  13   1  20        652.10        654.39       106.44 o                         
  14   1  20        475.18        536.85       107.99 o                         
  15   1  20          5.47         62.03        98.71 o                         
  16   1  20          9.95         51.88        97.89 o                         
  17   1  20        413.38        285.69       110.69 o                         
   0   2  20       1187.88       1184.28       115.11 o                         
   1   2  20        186.66        112.19        53.56 o                         
   2   2  20          3.83         22.29        51.45 o                         
   3   2  20        845.15        906.28        79.69 o                         
   4   2  20       2151.79       2562.13       208.33 o                         
   5   2  20        101.20        128.54        61.86 o                         
   6   2  20        144.27        149.21        63.15 o                         
   7   2  20        569.83        504.87        73.06 o                         
   8   2  20        129.57        191.58        65.44 o                         
   9   2  20       1935.91       2208.53       157.38 o                         
  10   2  20        178.10        201.44        75.38 o                         
  11   2  20        943.76       1077.81       103.25 o                         
  12   2  20         58.46         96.69        83.44 o                         
  13   2  20       1356.77       1539.68       128.66 o                         
  14   2  20        136.41         88.65        93.65 o                         
  15   2  20       1455.92       1482.94       134.37 o                         
  16   2  20          0.60        -89.10        89.10 o                         
   1   3  20        414.88        158.35        64.97 o                         
   2   3  20          0.04        -58.79        58.79 o                         
   3   3  20          0.03        -39.04        60.39 o                         
   4   3  20        503.64        424.77        74.41 o                         
   5   3  20         15.02         -0.56        65.24 o                         
   6   3  20        480.64        576.67        80.69 o                         
   7   3  20         20.55        133.23        66.36 o                         
   8   3  20        404.87        385.52        73.03 o                         
   9   3  20       1072.56       1037.76        92.32 o                         
  10   3  20          7.92        230.54        78.23 o                         
  11   3  20        141.57        155.41        80.23 o                         
  12   3  20        688.09        701.92        99.36 o                         
  13   3  20         11.01         41.04        84.13 o                         
  14   3  20        549.90        782.13       115.07 o                         
  15   3  20         98.87         91.51        94.34 o                         
   0   4  20         33.05        -96.70        96.70 o                         
   1   4  20        697.63        691.17        88.84 o                         
   2   4  20         67.29         86.85        76.64 o                         
   3   4  20         42.96         -3.97        64.96 o                         
   4   4  20         16.99        -48.89        66.40 o                         
   5   4  20        275.95        236.92        73.03 o                         
   6   4  20        213.03        132.52        76.57 o                         
   7   4  20        672.74        700.90        85.82 o                         
   8   4  20       2282.91       2438.69       130.98 o                         
   9   4  20       2692.77       2481.68       133.10 o                         
  10   4  20        216.86        271.02        81.90 o                         
  11   4  20       1067.83       1175.31       113.03 o                         
  12   4  20         25.10         20.93        83.83 o                         
  13   4  20        600.32        649.54       110.76 o                         
  14   4  20         38.31        -55.19        85.05 o                         
   1   5  20       4793.33       4652.73       178.25 o                         
   2   5  20        213.17        273.89        82.32 o                         
   3   5  20       3167.69       3529.73       150.89 o                         
   4   5  20          4.43         61.11        70.86 o                         
   5   5  20       1562.97       1811.87       110.91 o                         
   6   5  20        134.30        110.99        75.61 o                         
   7   5  20       2040.66       2009.56       117.95 o                         
   8   5  20        192.02        312.43        87.24 o                         
   9   5  20       1005.35        949.88       106.32 o                         
  10   5  20        126.14        -29.66        81.99 o                         
  11   5  20        211.57        162.94        92.34 o                         
  12   5  20          4.44         -7.83        91.54 o                         
  13   5  20        463.57        421.14       105.93 o                         
   0   6  20        694.18        404.36       141.00 o                         
   1   6  20         42.22        -43.86        86.33 o                         
   2   6  20        451.65        435.12        98.04 o                         
   3   6  20        807.66        725.82       123.92 o                         
   4   6  20        261.07        246.58        83.96 o                         
   5   6  20       1313.91       1208.77       119.97 o                         
   6   6  20        198.87        128.37        83.36 o                         
   7   6  20       1209.20       1063.56       105.41 o                         
   8   6  20          3.31         40.05        87.71 o                         
   9   6  20       3052.02       3250.00       171.03 o                         
  10   6  20         35.68         61.43        92.08 o                         
   1   7  20       1775.20       1896.24       144.28 o                         
   2   7  20        418.05        395.82       104.83 o                         
   3   7  20       1651.47       1921.65       149.73 o                         
   4   7  20         48.74        136.52        98.70 o                         
   5   7  20        852.63        926.53       122.60 o                         
   6   7  20          0.52         -0.51        87.88 o                         
   1   1  21        424.42        404.37        68.69 o                         
   2   1  21        955.13        971.77        77.29 o                         
   3   1  21        112.33         59.79        57.78 o                         
   4   1  21        981.74        954.30        82.34 o                         
   5   1  21       1161.83       1234.32        89.69 o                         
   6   1  21        354.02        317.55        77.37 o                         
   7   1  21       1559.18       1429.43       104.36 o                         
   8   1  21         32.80          6.11        69.54 o                         
   9   1  21         46.68        197.22        84.93 o                         
  10   1  21       1143.24       1398.73       123.93 o                         
  11   1  21        223.93         67.32        93.78 o                         
  12   1  21        931.36       1025.16       114.09 o                         
  13   1  21        579.36        647.82       107.73 o                         
  14   1  21        350.72        343.67       103.51 o                         
  15   1  21          1.17          4.08        99.58 o                         
  16   1  21       1872.13       2279.35       247.23 o                         
   0   2  21       1762.43       2240.45       142.93 o                         
   1   2  21         97.16        118.39        56.71 o                         
   2   2  21       2325.05       2625.14       127.35 o                         
   3   2  21          4.28         -1.02        59.40 o                         
   4   2  21        746.80        606.62        77.58 o                         
   5   2  21         85.72         69.79        63.92 o                         
   6   2  21       1024.33       1061.42        88.18 o                         
   7   2  21       1024.82       1029.70        89.10 o                         
   8   2  21        850.14        970.42        94.40 o                         
   9   2  21       1385.89       1321.73       108.37 o                         
  10   2  21        183.35         93.74        81.82 o                         
  11   2  21       1102.73       1176.87       120.05 o                         
  12   2  21        114.72         20.25        88.74 o                         
  13   2  21        306.19        306.48        99.47 o                         
  14   2  21        214.44        182.86        99.27 o                         
  15   2  21         28.69        105.72       101.19 o                         
   1   3  21        279.43        235.67        70.30 o                         
   2   3  21        917.97        902.17        89.02 o                         
   3   3  21       1267.28       1420.44        98.58 o                         
   4   3  21        205.34        286.08        73.37 o                         
   5   3  21       4155.50       4363.71       157.53 o                         
   6   3  21       2309.14       2153.95       116.90 o                         
   7   3  21        262.07        346.90        74.96 o                         
   8   3  21       6709.83       7756.44       230.18 o                         
   9   3  21        482.34        439.21        90.30 o                         
  10   3  21       3600.03       4262.76       209.82 o                         
  11   3  21          6.26        -74.00        81.53 o                         
  12   3  21       3172.77       3493.52       209.26 o                         
  13   3  21          0.32         60.20        91.19 o                         
  14   3  21       2321.60       2726.20       161.06 o                         
   0   4  21       1064.70        994.23       174.96 o                         
   1   4  21        446.70        202.44        83.58 o                         
   2   4  21        496.81        568.43        91.58 o                         
   3   4  21        671.00        588.62        84.71 o                         
   4   4  21       1672.21       1775.11       110.11 o                         
   5   4  21          1.06         15.80        71.01 o                         
   6   4  21       1084.37       1159.66        97.36 o                         
   7   4  21        286.40        434.89        81.88 o                         
   8   4  21        843.67        910.48        99.28 o                         
   9   4  21        131.60        155.33        80.71 o                         
  10   4  21       1200.85       1115.35       109.23 o                         
  11   4  21        362.57        346.12        95.07 o                         
  12   4  21        318.55        233.91        93.72 o                         
  13   4  21        270.38        250.18        96.48 o                         
   1   5  21        272.80        115.14        83.96 o                         
   2   5  21         19.67        -78.00        78.00 o                         
   3   5  21         64.79        -57.84        77.84 o                         
   4   5  21        669.56        650.68        94.36 o                         
   5   5  21         23.30        139.61        78.40 o                         
   6   5  21        981.40        965.57        97.93 o                         
   7   5  21         96.14         -3.83        79.04 o                         
   8   5  21        465.23        490.37        94.78 o                         
   9   5  21        142.09        128.09        85.69 o                         
  10   5  21        458.40        379.80       116.10 o                         
  11   5  21        432.80        298.45       102.48 o                         
   0   6  21        314.54        409.63       146.02 o                         
   1   6  21        244.64         64.46        96.66 o                         
   2   6  21         28.39        -87.36        87.36 o                         
   3   6  21          2.64        -83.22        87.34 o                         
   4   6  21          0.34         60.14        91.07 o                         
   5   6  21        340.92        282.50        95.29 o                         
   6   6  21         19.65        199.41        90.99 o                         
   7   6  21         38.63         36.45        89.24 o                         
   8   6  21          1.80        -86.77        86.77 o                         
   1   7  21        240.40        297.84       109.31 o                         
   2   7  21          4.45         18.58        96.97 o                         
   0   0  22         25.14        -31.33       111.95 o                         
   1   0  22        684.56        843.96       129.53 o                         
   2   0  22       4858.09       5481.00       253.94 o                         
   3   0  22        368.24        495.31       105.48 o                         
   4   0  22       2684.41       3167.62       195.63 o                         
   5   0  22       4430.32       4931.79       234.98 o                         
   6   0  22       1750.38       1964.38       160.96 o                         
   7   0  22       3497.78       4107.74       244.06 o                         
   8   0  22       2282.93       2542.12       194.46 o                         
   9   0  22       2393.71       3020.68       245.10 o                         
  10   0  22         43.15          1.13       126.07 o                         
  11   0  22       1739.94       2083.44       228.75 o                         
  12   0  22        332.80         93.65       149.09 o                         
  13   0  22        915.09        791.17       182.78 o                         
  14   0  22         27.62        269.56       163.17 o                         
   1   1  22       4113.42       4852.39       162.07 o                         
   2   1  22        804.38       1310.69       102.86 o                         
   3   1  22       4035.75       4738.73       155.62 o                         
   4   1  22       1252.64       1465.41        96.65 o                         
   5   1  22       1619.05       1581.36       105.42 o                         
   6   1  22        393.40        375.67        81.92 o                         
   7   1  22        807.21        810.20        97.51 o                         
   8   1  22          6.35          3.83        75.24 o                         
   9   1  22         11.79         60.34        85.83 o                         
  10   1  22        959.07       1071.76       123.31 o                         
  11   1  22        165.51        234.55        99.17 o                         
  12   1  22        264.69        255.40       103.34 o                         
  13   1  22        105.29        -17.71       100.58 o                         
  14   1  22       1316.18       1238.45       136.53 o                         
   0   2  22       2307.34       2727.48       186.95 o                         
   1   2  22          4.00         66.29        63.42 o                         
   2   2  22        909.25        866.99        84.80 o                         
   3   2  22        463.08        422.19        77.52 o                         
   4   2  22          7.01        -57.21        70.28 o                         
   5   2  22        295.39        279.48        75.88 o                         
   6   2  22         75.35         93.80        69.86 o                         
   7   2  22        784.25        561.71        88.01 o                         
   8   2  22        249.39        308.49        81.85 o                         
   9   2  22        345.66        446.59        90.60 o                         
  10   2  22        184.72        175.25        93.01 o                         
  11   2  22        382.42        465.74       104.08 o                         
  12   2  22         65.18        264.21        99.02 o                         
  13   2  22        266.29        423.64       108.62 o                         
  14   2  22         19.30        129.55       100.05 o                         
   1   3  22       1059.88        873.60       100.96 o                         
   2   3  22          9.20         -7.84        70.87 o                         
   3   3  22         14.63        -67.94        67.94 o                         
   4   3  22        244.89        152.42        73.61 o                         
   5   3  22        203.05        161.47        75.17 o                         
   6   3  22        282.52        291.74        77.50 o                         
   7   3  22        451.46        471.69        86.90 o                         
   8   3  22       1185.23       1263.06       105.24 o                         
   9   3  22        606.19        441.40        90.13 o                         
  10   3  22        129.42        230.18        89.74 o                         
  11   3  22        216.00        151.75        93.07 o                         
  12   3  22          7.25        -39.39        92.56 o                         
  13   3  22         30.08         51.97        99.72 o                         
   0   4  22         62.51       -105.27       105.27 o                         
   1   4  22        125.80          3.51        82.94 o                         
   2   4  22       1360.75       1111.75       108.98 o                         
   3   4  22        508.64        572.82        88.74 o                         
   4   4  22        526.00        426.87        84.41 o                         
   5   4  22        326.59        259.30        80.94 o                         
   6   4  22        245.81        305.00        92.88 o                         
   7   4  22        852.06        844.01        96.27 o                         
   8   4  22        307.20        339.19        88.66 o                         
   9   4  22       1561.43       1489.74       115.21 o                         
  10   4  22         78.75         55.40        92.38 o                         
  11   4  22        472.03        454.14       106.15 o                         
   1   5  22        940.22        876.56       110.16 o                         
   2   5  22          1.82        -82.94        82.94 o                         
   3   5  22        573.73        459.47       108.24 o                         
   4   5  22        277.12        440.86        94.03 o                         
   5   5  22       1252.01       1262.76       114.77 o                         
   6   5  22        293.39        372.98        89.63 o                         
   7   5  22       2494.74       2872.72       151.36 o                         
   8   5  22        625.41        623.67       105.85 o                         
   9   5  22       2356.63       2435.70       148.15 o                         
   0   6  22       3154.98       3237.69       256.14 o                         
   1   6  22          1.74         21.12        96.10 o                         
   2   6  22        637.54        491.79       110.33 o                         
   3   6  22        171.55        169.99       103.35 o                         
   4   6  22       1298.84       1231.21       141.14 o                         
   5   6  22        939.08       1119.47       128.95 o                         
   1   1  23          9.72        -61.82        61.82 o                         
   2   1  23        334.45        287.65        77.99 o                         
   3   1  23        117.59        100.08        72.13 o                         
   4   1  23        258.83        174.78        76.02 o                         
   5   1  23        900.10        865.90        97.26 o                         
   6   1  23          6.42         61.67        78.00 o                         
   7   1  23        293.43        297.95        84.85 o                         
   8   1  23        377.95        336.11        91.01 o                         
   9   1  23         11.64        -54.93        91.50 o                         
  10   1  23         92.85         78.60       101.70 o                         
  11   1  23        682.58        550.33       116.26 o                         
  12   1  23        291.69        189.81       105.45 o                         
  13   1  23         52.50        132.51       105.29 o                         
   0   2  23         99.35        -30.85        94.87 o                         
   1   2  23        287.32        313.09        78.36 o                         
   2   2  23         77.29         36.37        76.07 o                         
   3   2  23        158.16         72.65        75.69 o                         
   4   2  23        216.24        237.30        80.64 o                         
   5   2  23        103.52         86.00        73.84 o                         
   6   2  23         52.79         58.68        80.61 o                         
   7   2  23        204.56        114.86        81.69 o                         
   8   2  23         33.39         62.54        84.33 o                         
   9   2  23        273.21        379.24        96.07 o                         
  10   2  23         19.16         72.52        92.98 o                         
  11   2  23       2894.33       2822.17       173.93 o                         
  12   2  23         41.53         80.95       100.93 o                         
   1   3  23        977.39       1162.58       120.17 o                         
   2   3  23         49.81         89.17        74.62 o                         
   3   3  23       2501.11       2780.18       135.38 o                         
   4   3  23          9.60        210.16        78.22 o                         
   5   3  23       3524.78       4021.69       160.61 o                         
   6   3  23        953.95       1165.91       103.07 o                         
   7   3  23        810.77        962.89       120.93 o                         
   8   3  23       1178.45       1221.38       120.23 o                         
   9   3  23       1303.30       1486.98       134.39 o                         
  10   3  23        762.63        651.93       107.01 o                         
  11   3  23          5.13        -20.95        93.58 o                         
   0   4  23       1296.35       1298.26       190.08 o                         
   1   4  23        224.06        -46.49       104.21 o                         
   2   4  23         13.95        -37.46        83.35 o                         
   3   4  23       1161.07       1157.75       110.47 o                         
   4   4  23        478.74        448.91        87.72 o                         
   5   4  23        899.41        836.77        99.91 o                         
   6   4  23        426.68        451.72        88.35 o                         
   7   4  23       2481.19       2635.29       137.61 o                         
   8   4  23          3.87        108.33        84.80 o                         
   9   4  23       1612.79       1509.07       128.28 o                         
   1   5  23       1676.20       1449.26       128.15 o                         
   2   5  23        485.75        253.36        96.76 o                         
   3   5  23        616.12        560.32       110.24 o                         
   4   5  23        174.74         50.17        92.01 o                         
   5   5  23        297.43        454.78       110.46 o                         
   6   5  23         18.77        138.52        90.33 o                         
   0   0  24       9650.68      10916.14       612.05 o                         
   1   0  24        872.10       1620.39       139.80 o                         
   2   0  24      10975.11      12852.17       388.09 o                         
   3   0  24        487.27        794.14       142.12 o                         
   4   0  24       2585.48       2916.59       206.66 o                         
   5   0  24        383.61        534.33       132.09 o                         
   6   0  24       2079.14       2227.46       201.60 o                         
   7   0  24          5.24       -111.74       111.74 o                         
   8   0  24       1080.79       1256.34       165.93 o                         
   9   0  24        106.54         14.19       135.15 o                         
  10   0  24         98.44        -32.16       148.32 o                         
  11   0  24         42.79         -0.39       137.02 o                         
   1   1  24         96.06        -10.47        77.48 o                         
   2   1  24        713.78        721.22        94.39 o                         
   3   1  24         18.14        -43.42        72.44 o                         
   4   1  24       2437.76       2686.39       142.13 o                         
   5   1  24         56.62         32.49        79.29 o                         
   6   1  24        866.63       1002.39       106.28 o                         
   7   1  24        535.47        512.88        97.98 o                         
   8   1  24        161.46        329.08        98.27 o                         
   9   1  24        192.36        310.03       113.50 o                         
  10   1  24        766.84        671.07       142.07 o                         
  11   1  24        388.47        570.69       118.71 o                         
   0   2  24       1265.44        937.87       157.23 o                         
   1   2  24         56.52         58.04        82.31 o                         
   2   2  24       1465.67       1533.78       115.70 o                         
   3   2  24        148.22        230.41        84.07 o                         
   4   2  24       1071.29       1115.57       105.98 o                         
   5   2  24          7.28         17.40        79.53 o                         
   6   2  24        240.81        240.11        85.77 o                         
   7   2  24         26.80         69.37        83.75 o                         
   8   2  24        673.81        436.56       100.05 o                         
   9   2  24        283.03        318.20       107.25 o                         
  10   2  24        144.18        202.01       108.23 o                         
   1   3  24          4.51         18.88        92.13 o                         
   2   3  24         36.95         82.86        90.18 o                         
   3   3  24         19.17        -50.86        77.32 o                         
   4   3  24         73.91         46.46        83.84 o                         
   5   3  24         12.54         27.18        81.35 o                         
   6   3  24        165.54        134.27        85.78 o                         
   7   3  24         86.90        262.70        93.48 o                         
   8   3  24        229.85        296.73        99.70 o                         
   9   3  24         36.85        -30.70        92.27 o                         
   0   4  24        562.99        115.77       141.15 o                         
   1   4  24        233.41        133.04        95.72 o                         
   2   4  24       1199.73       1061.09       141.80 o                         
   3   4  24          8.09        -67.41        99.77 o                         
   4   4  24       3276.22       3804.58       212.39 o                         
   5   4  24        285.89        341.52        89.17 o                         
   6   4  24        945.26       1038.61       109.24 o                         
   7   4  24         27.51         58.07       227.53 o                         
   1   5  24        193.84          8.89       167.68 o                         
   1   1  25       1928.42       1799.13       122.82 o                         
   2   1  25        487.96        497.93        92.02 o                         
   3   1  25         17.19        -56.45        85.42 o                         
   4   1  25          9.87        -80.16        80.16 o                         
   5   1  25        744.78        690.67       108.64 o                         
   6   1  25        264.02        192.12        91.57 o                         
   7   1  25        107.73          4.27        87.39 o                         
   8   1  25          9.57         47.28        93.40 o                         
   0   2  25        198.38       -158.46       158.46 o                         
   1   2  25          0.58        -84.98        84.98 o                         
   2   2  25        165.56         93.63        93.18 o                         
   3   2  25          4.43        -83.00        83.00 o                         
   4   2  25        268.68        283.44        90.16 o                         
   5   2  25        121.66        189.59        92.29 o                         
   6   2  25        224.73        481.88       101.08 o                         
   7   2  25       1279.43       1585.71       124.77 o                         
   8   2  25         57.82        -70.55       195.82 o                         
   1   3  25       1650.12       1832.12       148.83 o                         
   2   3  25        100.91         32.16        99.63 o                         
   3   3  25        319.10        220.60        99.88 o                         
   4   3  25        117.76         58.21        87.52 o                         
   5   3  25       1402.25       1674.56       128.12 o                         
   6   3  25         14.30        101.50       109.53 o                         
   0   4  25       1494.19       1195.12       456.71 o                         
   1   4  25         89.99        -99.35       266.97 o                         
   0   0  26        737.80        587.14       196.38 o                         
   1   0  26          6.65         49.99       129.90 o                         
   2   0  26       3094.80       3542.34       338.23 o                         
   3   0  26         67.39        176.16       125.74 o                         
   4   0  26        218.97        201.33       164.09 o                         
   5   0  26        112.41         99.05       132.46 o                         
   6   0  26        183.21       -307.01       307.01 o                         
   1   1  26       4884.38       5815.35       199.94 o                         
   2   1  26        435.24        570.51       104.70 o                         
   3   1  26       1075.98       1183.91       119.10 o                         
   4   1  26        315.73        411.92       103.76 o                         
   5   1  26       1143.11       1046.34       112.83 o                         
   0   2  26        129.14       -112.01       260.34 o                         
   1   2  26         41.84          7.70       102.22 o                         
   2   2  26        123.88        -64.01        95.32 o                         
   3   2  26          5.33         27.62        89.32 o                         
   4   2  26        494.19        453.71       297.85 o                         
                                                                                
